# Supplementary material for: Characterizing the Interplay of Rubisco and Nitrogenase Enzymes in Anaerobic-Photoheterotrophically Grown Rhodopseudomonas palustris CGA009 through a Genome-Scale Metabolic and Expression Model
Source: Microbiol Spectr. 2022 Jun 22;10(4):e01463-22. doi: 10.1128/spectrum.01463-22 (PMC9431616; doi:10.1128/spectrum.01463-22)
Supplement: Supplemental file 2 — Supplemental material. Download spectrum.01463-22-s0001.xlsx, XLSX file, 0.04 MB [file spectrum.01463-22-s0001.xlsx]

## Sheet: Guide
		Tab	Function
		Comparison M vs ME	Comparison between the M-model and the ME-model
		coumarate	Comparison between the growth rates from M-model and the ME-model for p-coumarate uptake
		butyrate	Comparison between the growth rates from M-model and the ME-model for butyrate uptake
		succinate	Comparison between the growth rates from M-model and the ME-model for succinate uptake
		acetate	Comparison between the growth rates from M-model and the ME-model for acetate uptake

## Sheet: Comparison M vs ME
	Criterion	M-Model	ME-Model		*	In the ME-model, there are 114 less genes copared to the M-model. The reason is, in the M-model, for some of the unknown gene annotation, the authors used genes from phylogenetically similar bacteria. However, for the ME-model, the authors only used genes which are specific to R. palustris. Rest of the reactions for which GPR are not known, the authors used an average enzyme
	Number of Reactions	1393	1397
	Number of Metabolites	1491	1483
	Number of Genes	940	826*

## Sheet: coumarate
	ME-Uptake	M-Growth	ME-Growth
	0	0	0
	0.5	0.32	0.31
	1	0.64	0.64
	1.5	0.96	0.96
	2	1.28	1.14
	2.5	1.62	1.21

## Sheet: butyrate
	ME-Uptake	M-Growth	ME-Growth
	0	0	0
	1	0.28	0.28
	2	0.57	0.57
	2.5	0.71	0.71
	3	0.85	0.81
	3.69	1.05	0.86

## Sheet: succinate
	ME-Uptake	M-Growth	ME-Growth
	0	0	0
	1	0.28	0.28
	2	0.57	0.57
	3	0.85	0.66
	4	1.13	0.72
	4.66	1.28	0.74

## Sheet: acetate
	ME-Uptake	M-Growth	ME-Growth
	0	0	0
	2	0.28	0.28
	3	0.43	0.43
	4	0.57	0.57
	5	0.71	0.71
	6.47	0.92	0.77
