# Supplementary material for: Characterizing the Interplay of Rubisco and Nitrogenase Enzymes in Anaerobic-Photoheterotrophically Grown Rhodopseudomonas palustris CGA009 through a Genome-Scale Metabolic and Expression Model
Source: Microbiol Spectr. 2022 Jun 22;10(4):e01463-22. doi: 10.1128/spectrum.01463-22 (PMC9431616; doi:10.1128/spectrum.01463-22)
Supplement: Supplemental file 3 — Supplemental material. Download spectrum.01463-22-s0002.xlsx, XLSX file, 0.1 MB [file spectrum.01463-22-s0002.xlsx]

## Sheet: Guide
This supplementary files contain all the data for the model validation purpose.
Transcriptomics tab includes experimental transcriptomics data validation.
Proteomics tab includes proteomics data validation.
TC tab includes model predicted transcriptomics data.
TL tab includes model predicted proteomics data.
ME-Model Fold Change:	Ratio of a translation reaction when p-coumarate is the substrate to when succinate is the substrate
Experimental Fold Change	Ratio of gene expression when p-coumarate is the substrate to when succinate is the substrate. This data is from Pan et al. 2009

## Sheet: Transcriptomics
Genes	Experimental Fold Change	ME-Model Fold Change	Decision
RPA0001	DOWN
RPA0034	DOWN
RPA0092	UP
RPA0093	UP
RPA0094	UP
RPA0106	DOWN
RPA0107	DOWN
RPA0108	DOWN
RPA0140	UP
RPA0141	UP
RPA0145	UP
RPA0285	DOWN
RPA0286	UP
RPA0318	UP
RPA0319	UP
RPA0320	UP
RPA0347	DOWN
RPA0355	DOWN
RPA0363	UP
RPA0369	UP
RPA0375	DOWN
RPA0379	DOWN	indeterminate
RPA0401	UP
RPA0416	DOWN	indeterminate
RPA0417	DOWN
RPA0431	DOWN
RPA0441	DOWN	indeterminate
RPA0454	UP
RPA0460	DOWN
RPA0483	DOWN
RPA0484	DOWN	indeterminate
RPA0485	DOWN
RPA0494	UP
RPA0534	UP
RPA0538	DOWN
RPA0579	UP
RPA0580	DOWN
RPA0597	UP	indeterminate
RPA0650	UP	indeterminate	MATCH
RPA0651	UP
RPA0652	UP
RPA0653	UP	indeterminate	MATCH
RPA0654	UP	indeterminate	MATCH
RPA0655	UP
RPA0656	UP
RPA0657	UP	indeterminate	MATCH
RPA0658	UP	indeterminate	MATCH
RPA0659	UP	indeterminate	MATCH
RPA0660	UP	indeterminate	MATCH
RPA0661	UP	indeterminate
RPA0662	UP
RPA0663	UP
RPA0664	UP
RPA0665	UP
RPA0666	UP
RPA0667	UP
RPA0668	UP
RPA0669	UP	indeterminate	MATCH
RPA0670	UP	2.25	MATCH
RPA0671	UP	2.1	MATCH
RPA0672	UP	2.05882	MATCH
RPA0673	UP
RPA0676	DOWN	indeterminate
RPA0685	DOWN
RPA0699	DOWN
RPA0713	DOWN
RPA0714	DOWN	indeterminate
RPA0715	DOWN
RPA0716	DOWN
RPA0717	DOWN	indeterminate
RPA0739	DOWN
RPA0745	UP
RPA0746	UP
RPA0779	UP
RPA0893	UP
RPA0905	UP
RPA0918	DOWN	1.6857	MISMATCH
RPA0983	DOWN
RPA0994	DOWN
RPA1008	UP
RPA1009	UP
RPA1010	UP
RPA1013	DOWN
RPA1014	DOWN
RPA1066	DOWN
RPA1081	UP
RPA1082	UP
RPA1083	UP
RPA1084	UP
RPA1085	UP
RPA1086	UP
RPA1087	UP
RPA1090	DOWN
RPA1096	UP
RPA1098	UP
RPA1113	DOWN
RPA1114	DOWN
RPA1172	DOWN
RPA1212	UP
RPA1221	DOWN
RPA1236	DOWN	indeterminate
RPA1237	DOWN
RPA1262	UP
RPA1272	DOWN
RPA1300	UP
RPA1414	DOWN
RPA1420	UP
RPA1421	UP
RPA1446	DOWN
RPA1451	DOWN
RPA1488	DOWN
RPA1514	DOWN	indeterminate
RPA1515	DOWN
RPA1557	UP
RPA1558	UP
RPA1559	UP	1.35115	MATCH
RPA1560	UP	1.35115	MATCH
RPA1561	UP
RPA1562	UP
RPA1576	DOWN
RPA1613	DOWN
RPA1627_s	UP
RPA1628_s	UP
RPA1643	UP
RPA1653	DOWN
RPA1654	DOWN
RPA1655	DOWN
RPA1664	DOWN
RPA1674	UP
RPA1678	UP
RPA1680	UP
RPA1681	UP
RPA1682	UP
RPA1685	DOWN
RPA1686	DOWN
RPA1704	UP
RPA1707	DOWN
RPA1716	UP
RPA1763	DOWN
RPA1766	UP
RPA1768	UP
RPA1777	UP
RPA1781	UP	indeterminate
RPA1782	UP
RPA1786	UP	indeterminate	MATCH
RPA1787	UP	indeterminate	MATCH
RPA1791	UP
RPA1792	UP
RPA1793	UP
RPA1794	UP
RPA1812	DOWN
RPA1822	UP
RPA1831	DOWN
RPA1845	DOWN
RPA1846	DOWN
RPA1873	DOWN
RPA1875	DOWN
RPA1876	DOWN
RPA1884	UP
RPA1890	UP
RPA1904	UP
RPA1955	DOWN	indeterminate
RPA1961	UP
RPA1962	UP
RPA1964	UP
RPA1987	UP
RPA1988	UP
RPA1989	UP
RPA1990	UP
RPA1991	UP
RPA1998	UP
RPA2015	UP
RPA2061	DOWN	indeterminate
RPA2084	DOWN	indeterminate
RPA2091	DOWN
RPA2097	DOWN	indeterminate
RPA2105	DOWN
RPA2142	DOWN
RPA2192	DOWN
RPA2250	DOWN
RPA2258	UP
RPA2269	DOWN
RPA2286	UP
RPA2287	UP
RPA2289	UP
RPA2296	UP
RPA2299	DOWN
RPA2311	DOWN
RPA2312	DOWN
RPA2314	DOWN
RPA2385	UP
RPA2386	UP	indeterminate
RPA2387	UP
RPA2388	UP
RPA2389	UP
RPA2427	UP
RPA2428	UP
RPA2430	UP
RPA2431	UP	indeterminate
RPA2434	UP	indeterminate
RPA2443	DOWN
RPA2449	UP
RPA2493	UP
RPA2519	UP
RPA2520	UP
RPA2712	DOWN	indeterminate
RPA2716	UP
RPA2717	UP
RPA2769	UP
RPA2815	UP
RPA2860	UP
RPA2869	DOWN
RPA2876	UP
RPA2883	UP
RPA3009	UP
RPA3009_x	UP
RPA3011	UP
RPA3012	UP
RPA3013	UP
RPA3031	DOWN
RPA3068	DOWN
RPA3083	UP
RPA3123	UP
RPA3144	UP
RPA3154	DOWN
RPA3161	UP	indeterminate
RPA3170	UP
RPA3177	DOWN
RPA3185	UP
RPA3188	DOWN	indeterminate
RPA3193	UP
RPA3211	UP
RPA3219	UP
RPA3299	DOWN
RPA3303	DOWN
RPA3304	DOWN	indeterminate	MISMATCH
RPA3306	UP	indeterminate
RPA3307	UP
RPA3320	UP
RPA3326	DOWN
RPA3332	UP
RPA3333	UP
RPA3345	UP
RPA3355	UP
RPA3356	UP
RPA3368	UP
RPA3372	DOWN
RPA3376	UP
RPA3396	UP
RPA3397	UP
RPA3405	UP
RPA3419	UP
RPA3421	UP
RPA3458	DOWN
RPA3459	DOWN
RPA3469	DOWN
RPA3470	DOWN
RPA3473	DOWN
RPA3508	DOWN
RPA3521	DOWN	indeterminate
RPA3550	UP
RPA3551	UP
RPA3552	UP
RPA3565	UP
RPA3568	DOWN
RPA3578	UP
RPA3587	UP
RPA3589	UP
RPA3599	UP
RPA3655	DOWN	indeterminate
RPA3693	DOWN	indeterminate
RPA3713	UP	1.69737	MATCH
RPA3714	UP	1.68399	MATCH
RPA3715	UP	indeterminate	MATCH
RPA3716	UP
RPA3717	UP	19	MATCH
RPA3725	DOWN
RPA3742	UP
RPA3750	UP
RPA3751	UP
RPA3786	DOWN
RPA3863	UP
RPA3892	UP
RPA3893	UP	indeterminate
RPA3894	UP
RPA3912	UP
RPA3927	UP
RPA3933	UP
RPA3994	UP
RPA4003	DOWN
RPA4064	UP
RPA4086	UP
RPA4087	UP
RPA4088	UP
RPA4089	UP
RPA4090	UP
RPA4092	UP
RPA4093	UP
RPA4094	UP
RPA4095	UP
RPA4096	UP
RPA4099	DOWN
RPA4104	UP
RPA4126	UP
RPA4147	DOWN	indeterminate
RPA4148	DOWN
RPA4180	UP	indeterminate
RPA4198	UP
RPA4199	UP
RPA4204	UP
RPA4232	UP
RPA4250	DOWN
RPA4278	UP
RPA4284	DOWN
RPA4293	DOWN
RPA4296	UP
RPA4301	UP
RPA4302	UP
RPA4305	UP
RPA4310	UP
RPA4311	UP
RPA4312	UP
RPA4319	UP
RPA4323	UP
RPA4324	UP
RPA4337	DOWN
RPA4393	UP
RPA4394	UP	indeterminate	MATCH
RPA4402	DOWN
RPA4404	DOWN
RPA4405	DOWN
RPA4407	DOWN
RPA4414	UP
RPA4415	UP
RPA4422	UP
RPA4462	DOWN
RPA4470	DOWN
RPA4550	DOWN
RPA4595	DOWN
RPA4596	DOWN	indeterminate
RPA4597	DOWN
RPA4598	DOWN	indeterminate
RPA4599	DOWN
RPA4600	DOWN
RPA4639	UP
RPA4640	UP
RPA4641	UP	1.35115	MATCH
RPA4642	UP	1.625	MATCH
RPA4643	UP	indeterminate
RPA4644	UP	1.3	MATCH
RPA4646	DOWN	indeterminate
RPA4648	DOWN
RPA4649	DOWN
RPA4655	DOWN
RPA4657	DOWN	indeterminate
RPA4658	DOWN	indeterminate
RPA4667	DOWN
RPA4684	UP
RPA4687	UP
RPA4691	UP
RPA4713	UP
RPA4726	DOWN
RPA4731	DOWN
RPA4760	DOWN
RPA4775	DOWN
RPA4803	DOWN
RPA4822	DOWN
RPA4823	DOWN
RPA4830	UP

## Sheet: Proteomics
Genes	Experimental Fold Change	ME-Model Fold Change	Decision
RPA0022	DOWN
RPA0030	DOWN
RPA0036	DOWN
RPA0089	UP
RPA0095	UP
RPA0106	DOWN
RPA0108	DOWN
RPA0136	UP
RPA0139	UP
RPA0142	UP
RPA0196	DOWN
RPA0207	DOWN
RPA0213	DOWN
RPA0215	DOWN
RPA0222	DOWN
RPA0267	DOWN
RPA0283	DOWN
RPA0306	DOWN
RPA0308	DOWN
RPA0331	DOWN
RPA0333	DOWN
RPA0334	DOWN
RPA0344	DOWN
RPA0405	DOWN
RPA0407	DOWN
RPA0421	DOWN
RPA0429	UP	0	MISMATCH
RPA0431	DOWN
RPA0434	DOWN
RPA0435	DOWN
RPA0443	DOWN
RPA0460	DOWN
RPA0461	DOWN
RPA0465	UP
RPA0477	DOWN
RPA0483	DOWN
RPA0487	DOWN
RPA0494	UP
RPA0500	DOWN
RPA0532	DOWN
RPA0538	DOWN
RPA0543	UP
RPA0571	DOWN
RPA0575	UP
RPA0580	DOWN
RPA0584	DOWN
RPA0590	DOWN
RPA0591	DOWN
RPA0598	DOWN
RPA0616	DOWN
RPA0618	DOWN
RPA0651	UP
RPA0652	UP
RPA0653	UP	indeterminate	MATCH
RPA0654	UP	indeterminate	MATCH
RPA0655	UP
RPA0656	UP
RPA0657	UP	indeterminate	MATCH
RPA0658	UP	indeterminate	MATCH
RPA0659	UP	indeterminate	MATCH
RPA0660	UP	indeterminate	MATCH
RPA0661	UP	indeterminate
RPA0662	UP
RPA0664	UP
RPA0665	UP
RPA0668	UP
RPA0669	UP	indeterminate	MATCH
RPA0670	UP	2.12158	MATCH
RPA0671	UP	2.12158	MATCH
RPA0672	UP	2.12158	MATCH
RPA0715	DOWN
RPA0718	DOWN	indeterminate
RPA0782	UP
RPA0785	DOWN
RPA0787	DOWN
RPA0825	DOWN
RPA0849	DOWN
RPA0853	DOWN	indeterminate
RPA0861	DOWN
RPA0865	DOWN
RPA0866	DOWN	4.88156	MISMATCH
RPA0867	DOWN
RPA0872	DOWN
RPA0875	DOWN	3
RPA0887	DOWN	2.78571	MISMATCH
RPA0909	UP
RPA0940	DOWN	indeterminate
RPA0945	DOWN	1.45709	MISMATCH
RPA0994	DOWN
RPA0995	DOWN	indeterminate
RPA1009	UP
RPA1022	DOWN
RPA1030	DOWN
RPA1043	DOWN
RPA1068	DOWN
RPA1110	DOWN
RPA1113	DOWN
RPA1114	DOWN
RPA1119	DOWN
RPA1123	DOWN
RPA1126	DOWN
RPA1146	DOWN
RPA1148	DOWN
RPA1152	UP
RPA1155	DOWN
RPA1173	UP
RPA1183	DOWN
RPA1198	DOWN
RPA1206	UP	indeterminate
RPA1243	DOWN
RPA1244	DOWN
RPA1246	DOWN
RPA1278	DOWN
RPA1414	UP
RPA1430	DOWN
RPA1446	DOWN
RPA1449	DOWN
RPA1482	DOWN
RPA1546	UP	indeterminate
RPA1553	DOWN
RPA1559	UP	1.35604	MATCH
RPA1560	UP	1.35604	MATCH
RPA1561	UP
RPA1569	DOWN	indeterminate
RPA1570	DOWN
RPA1571	DOWN
RPA1576	DOWN
RPA1577	DOWN
RPA1588	DOWN
RPA1590	DOWN
RPA1595	UP
RPA1606	DOWN
RPA1609	DOWN	indeterminate
RPA1610	DOWN
RPA1611	DOWN
RPA1612	DOWN	indeterminate
RPA1613	DOWN
RPA1620	DOWN
RPA1667	UP
RPA1678	UP
RPA1682	UP
RPA1705	DOWN
RPA1708	DOWN	indeterminate
RPA1726	DOWN
RPA1732	DOWN
RPA1734	DOWN	indeterminate
RPA1736	DOWN	indeterminate
RPA1756	UP	indeterminate
RPA1763	DOWN
RPA1777	UP
RPA1782	UP
RPA1786	UP	indeterminate	MATCH
RPA1787	UP	indeterminate	MATCH
RPA1788	UP	2.8	MATCH
RPA1789	UP
RPA1791	UP
RPA1792	UP
RPA1798	UP
RPA1842	DOWN
RPA1846	DOWN
RPA1851	DOWN
RPA1876	DOWN
RPA1879	UP	indeterminate
RPA1904	UP
RPA1921	DOWN
RPA1922	DOWN
RPA1929	DOWN
RPA1957	DOWN
RPA1975	DOWN
RPA2005	DOWN
RPA2016	DOWN
RPA2017	DOWN	3	MISMATCH
RPA2033	DOWN
RPA2061	DOWN	0	MATCH
RPA2096	DOWN	indeterminate
RPA2105	DOWN
RPA2123	DOWN
RPA2126	DOWN
RPA2137	DOWN	indeterminate
RPA2138	DOWN
RPA2141	DOWN
RPA2144	DOWN
RPA2145	DOWN	indeterminate
RPA2165	DOWN
RPA2275	DOWN
RPA2276	DOWN
RPA2295	DOWN
RPA2313	DOWN
RPA2316	DOWN	indeterminate
RPA2319	DOWN
RPA2337	DOWN
RPA2345	DOWN
RPA2359	DOWN
RPA2378	DOWN
RPA2419	UP
RPA2420	DOWN
RPA2427	UP
RPA2428	UP
RPA2442	DOWN
RPA2443	DOWN
RPA2451	UP
RPA2453	DOWN
RPA2473	DOWN
RPA2488	DOWN
RPA2491	DOWN	3	MISMATCH
RPA2548	DOWN
RPA2557	DOWN
RPA2624	DOWN
RPA2649	DOWN
RPA2691	DOWN
RPA2701	UP
RPA2714	DOWN
RPA2715	UP
RPA2720	DOWN
RPA2812	DOWN
RPA2837	DOWN
RPA2866	DOWN	0	MATCH
RPA2867	DOWN	0	MATCH
RPA2873	DOWN	indeterminate	MISMATCH
RPA2883	UP
RPA2904	UP
RPA2961	DOWN
RPA2969	UP
RPA3011	UP
RPA3014	UP
RPA3019	UP
RPA3034	DOWN
RPA3037	DOWN
RPA3054	DOWN
RPA3067	DOWN
RPA3093	DOWN
RPA3101	UP
RPA3177	DOWN
RPA3185	UP
RPA3197	DOWN
RPA3207	DOWN
RPA3212	UP
RPA3224	DOWN
RPA3299	DOWN
RPA3301	DOWN
RPA3304	DOWN	2.83186	MISMATCH
RPA3306	UP	indeterminate
RPA3323	DOWN
RPA3372	DOWN
RPA3376	UP
RPA3391	DOWN	3	MISMATCH
RPA3423	UP
RPA3456	UP
RPA3458	DOWN
RPA3470	DOWN
RPA3471	DOWN
RPA3472	DOWN	indeterminate
RPA3490	DOWN
RPA3491	DOWN
RPA3502	DOWN
RPA3508	DOWN
RPA3520	DOWN
RPA3524	DOWN
RPA3568	DOWN
RPA3670	DOWN
RPA3713	UP	1.69518	MATCH
RPA3714	UP	1.68264	MATCH
RPA3715	UP	17.4655	MATCH
RPA3716	UP
RPA3717	UP	13.5942	MATCH
RPA3718	UP
RPA3723	DOWN
RPA3724	DOWN
RPA3725	DOWN
RPA3740	DOWN
RPA3751	UP
RPA3770	UP
RPA3773	UP
RPA3780	UP
RPA3786	DOWN
RPA3798	DOWN
RPA3804	DOWN
RPA3881	DOWN
RPA3893	UP	indeterminate
RPA4031	DOWN
RPA4087	UP
RPA4088	UP
RPA4090	UP
RPA4092	UP
RPA4096	UP
RPA4098	DOWN
RPA4137	UP
RPA4138	UP
RPA4147	DOWN	indeterminate
RPA4157	DOWN
RPA4168	DOWN
RPA4171	DOWN
RPA4172	DOWN
RPA4179	DOWN
RPA4188	DOWN
RPA4198	UP
RPA4208	DOWN
RPA4217	DOWN
RPA4251	DOWN	indeterminate
RPA4258	DOWN
RPA4260	DOWN
RPA4302	UP
RPA4307	UP
RPA4341	UP
RPA4373	DOWN
RPA4374	DOWN
RPA4393	UP
RPA4394	UP	66.8333	MATCH
RPA4395	DOWN
RPA4403	DOWN
RPA4410	DOWN	2.83607	MISMATCH
RPA4433	DOWN
RPA4443	DOWN	indeterminate
RPA4453	DOWN
RPA4455	DOWN
RPA4476	DOWN
RPA4551	DOWN
RPA4556	UP
RPA4580	DOWN
RPA4586	DOWN
RPA4596	DOWN	indeterminate
RPA4598	DOWN	indeterminate
RPA4639	UP
RPA4643	UP	indeterminate
RPA4644	UP	1.35533	MATCH
RPA4645	UP	1.60152	MATCH
RPA4646	DOWN	indeterminate
RPA4648	DOWN
RPA4650	DOWN
RPA4658	DOWN	2.88235	MISMATCH
RPA4731	DOWN
RPA4760	DOWN
RPA4766	DOWN	4	MISMATCH
RPA4771	DOWN
RPA4777	DOWN
RPA4780	DOWN
RPA4803	DOWN
RPA4809	DOWN
RPA4815	DOWN
RPA4822	DOWN
RPA4823	DOWN

## Sheet: TC
Genes	Coumarate (mmol/gDW/day)	Succinate (mmol/gDW/day)	Fold Change
RPA0064	0.00086898	0.0005155	1.6857
RPA2922	0.00086898	0.0005155	1.6857
RPA3244	0.00086898	0.0005155	1.6857
RPA1589	0.00086898	0.0005155	1.6857
RPA3233	0.00086898	0.0005155	1.6857
RPA3077	0.00086898	0.0005155	1.6857
RPA3254	0.00086898	0.0005155	1.6857
RPA3236	0.00086898	0.0005155	1.6857
RPA2768	0.00086898	0.0005155	1.6857
RPA3251	0.00086898	0.0005155	1.6857
RPA3227	0.00086898	0.0005155	1.6857
RPA3255	0.00086898	0.0005155	1.6857
RPA3228	0.00086898	0.0005155	1.6857
RPA3237	0.00086898	0.0005155	1.6857
RPA0433	0.00086898	0.0005155	1.6857
RPA0244	0.00086898	0.0005155	1.6857
RPA3241	0.00086898	0.0005155	1.6857
RPA3078	0.00086898	0.0005155	1.6857
RPA3246	0.00086898	0.0005155	1.6857
RPA4836	0.00086898	0.0005155	1.6857
RPA4176	0.00086898	0.0005155	1.6857
RPA3272	0.00086898	0.0005155	1.6857
RPA3247	0.00086898	0.0005155	1.6857
RPA3250	0.00086898	0.0005155	1.6857
RPA3249	0.00086898	0.0005155	1.6857
RPA3238	0.00086898	0.0005155	1.6857
RPA3235	0.00086898	0.0005155	1.6857
RPA3269	0.00086898	0.0005155	1.6857
RPA3080	0.00086898	0.0005155	1.6857
RPA3270	0.00086898	0.0005155	1.6857
RPA3273	0.00086898	0.0005155	1.6857
RPA2767	0.00086898	0.0005155	1.6857
RPA3240	0.00086898	0.0005155	1.6857
RPA3231	0.00086898	0.0005155	1.6857
RPA3243	0.00086898	0.0005155	1.6857
RPA3225	0.00086898	0.0005155	1.6857
RPA3234	0.00086898	0.0005155	1.6857
RPA0241	0.00086898	0.0005155	1.6857
RPA0038	0.00086898	0.0005155	1.6857
RPA0158	0.00086898	0.0005155	1.6857
RPA3245	0.00086898	0.0005155	1.6857
RPA3248	0.00086898	0.0005155	1.6857
RPA3239	0.00086898	0.0005155	1.6857
RPA0159	0.00086898	0.0005155	1.6857
RPA0493	0.00086898	0.0005155	1.6857
RPA3242	0.00086898	0.0005155	1.6857
RPA3232	0.00086898	0.0005155	1.6857
RPA0918	0.00086898	0.0005155	1.6857
RPA0526	0.00086898	0.0005155	1.6857
RPA3129	0.00086898	0.0005155	1.6857
RPA0634	0.00086898	0.0005155	1.6857
RPA0039	0.00086898	0.0005155	1.6857
RPA4197	0.00086898	0.0005155	1.6857
RNA_50	0.00086898	0.0005155	1.6857
RNA_54	0.00086898	0.0005155	1.6857
RNA_55	0.00086898	0.0005155	1.6857
RPA2692	0.0002252	0.0001336	1.68563
RPA3226	5.11e-06	3.02e-06	1.69205
RPA3267	5.11e-06	3.02e-06	1.69205
RPA3268	0.220322	0.130709	1.68558
RPA1787	8e-08	0
RPA1786	1.2e-07	0
RPA0669	7e-08	0
RPA0670	1.8e-07	8e-08	2.25
RPA0671	8.4e-07	4e-07	2.1
RPA0672	3.5e-07	1.7e-07	2.05882
RPA0650	1e-08	0
RPA0654	6e-08	0
RPA0653	6e-08	0
RPA3717	1.9e-07	1e-08	19
RPA3715	1.2e-07	0
RPA1094	7e-08	0
RPA4748	0	0
RPA3713	2.58e-06	1.52e-06	1.69737
RPA3714	0.0267897	0.0159084	1.68399
RPA0657	2e-08	0
RPA0658	2e-08	0
RPA0659	2e-08	0
RPA0660	1e-08	0
RPAAVG	1.468e-05	5.88e-06	2.4966
RPA1425	0	0
RPA3447	0	0
RPA3817	2e-08	0
RPA0163	0	0
RPA4439	0	0
RPA1054	0	0
RPA3755	0	0
RPA0629	0	0
RPA0504	0	0
RPA4440	0	0
RPA0250	0	0
RPA2799	0	0
RPA1149	0	0
RPA2035	0	0
RPA4743	0	0
RPA4672	0	0
RPA4821	0	0
RPA2395	0	0
RPA0230	0	0
RPA4531	0	0
RPA0005	0	0
RPA3695	0	0
RPA2504	0	0
RPA3390	0	0
RPA2596	0	0
RPA1797	0	0
RPA2546	0	0
RPA4729	0	0
RPA3760	0	0
RPA4270	0	0
RPA2515	0	0
RPA4295	0	0
RPA1201	0	0
RPA3450	2.51e-06	1.01e-06	2.48515
RPA2045	1.86e-06	6.7e-07	2.77612
RPA2153	0	0
RPA0227	0	0
RPA3564	0	0
RPA4437	0	0
RPA4366	3.4e-07	1.7e-07	2
RPA4741	0	0
RPA4211	0	0
RPA2934	0	0
RPA3117	4e-08	1e-08	4
RPA0839	0	0
RPA2890	0	0
RPA3774	0	0
RPA4331	2.29e-06	8.3e-07	2.75904
RPA2356	0	0
RPA4308	5.15e-06	1.86e-06	2.76882
RPA3052	1e-08	0
RPA4015	2.1e-07	3e-08	7
RPA0392	0	0
RPA4590	0	0
RPA2323	0	0
RPA3532	0	0
RPA3534	0	0
RPA0626	0	0
RPA2491	0	0
RPA3155	0	0
RPA4772	0	0
RPA4309	2.91e-06	1.05e-06	2.77143
RPA0622	0	0
RPA4016	8.06e-06	1.19e-06	6.77311
RPA1580	1.35e-06	7e-07	1.92857
RPA0592	0	0
RPA0789	1e-08	0
RPA2029	1.08e-06	3.9e-07	2.76923
RPA2660	0	0
RPA0513	0	0
RPA1745	0	0
RPA3702	0	0
RPA3967	0	0
RPA4370	0	0
RPA2007	0	0
RPA4773	0	0
RPA4325	0	0
RPA0624	0	0
RPA3535	0	0
RPA0164	0	0
RPA0061	0	0
RPA2891	0	0
RPA0068	0	0
RPA0339	0	0
RPA4820	0	0
RPA1463	0	0
RPA0312	0	0
RPA2352	0	0
RPA3529	0	0
RPA3655	0	0
RPA1466	0	0
RPA1405	0	0
RPA4722	6e-08	2e-08	3
RPA2324	1.029e-05	4.14e-06	2.48551
RPA2565	0	0
RPA1703	0	0
RPA2349	0	0
RPA1723	0	0
RPA3440	0	0
RPA2031	0	0
RPA2032	0	0
RPA0190	0	0
RPA0870	0	0
RPA2046	0	0
RPA4665	1e-07	0
RPA0503	0	0
RPA4052	0	0
RPA2724	2e-08	0
RPA2796	0	0
RPA0818	0	0
RPA2397	8.6e-07	1.3e-07	6.61538
RPA2181	0	0
RPA2559	0	0
RPA2357	0	0
RPA3091	2e-08	0
RPA3761	0	0
RPA1663	0	0
RPA1835	0	0
RPA1837	0	0
RPA3660	0	0
RPA3662	0	0
RPA1699	0	0
RPA1614	1e-08	0
RPA4705	0	0
RPA0314	0	0
RPA1554	0	0
RPA0854	0	0
RPA0309	0	0
RPA1592	0	0
RPA1276	0	0
RPA4071	1e-08	0
RPA0069	0	0
RPA0070	0	0
RPA0371	0	0
RPA1984	0	0
RPA0027	0	0
RPA0185	0	0
RPA0235	0	0
RPA0240	0	0
RPA2539	0	0
RPA2538	0	0
RPA2986	0	0
RPA3759	0	0
RPA3033	0	0
RPA2325	0	0
RPA0374	0.270689	0.160743	1.68398
RPA0383	0	0
RPA0462	0	0
RPA1238	0	0
RPA1811	0	0
RPA0984	0	0
RPA1401	0	0
RPA2967	0	0
RPA4209	0	0
RPA2155	0	0
RPA2341	0	0
RPA3472	0	0
RPA3188	0	0
RPA1205	0	0
RPA0176	5e-08	0
RPA0177	3e-08	0
RPA0178	5e-08	1e-08	5
RPA0179	2e-08	0
RPA0843	2e-08	0
RPA0844	2e-08	0
RPA0845	0	0
RPA0846	2e-08	0
RPA4602	0	0
RPA4603	0	0
RPA4604	0	0
RPA4605	0	0
RPA4606	0	0
RPA4607	0	0
RPA4608	0	0
RPA4609	0	0
RPA4610	0	0
RPA4611	0	0
RPA4612	0	0
RPA4613	0	0
RPA4614	0	0
RPA4615	0	0
RPA4616	0	0
RPA4617	0	0
RPA4618	0	0
RPA4619	0	0
RPA4620	0	0
RPA4621	0	0
RPA4622	0	0
RPA4623	0	0
RPA4624	0	0
RPA4625	0	0
RPA4626	0	0
RPA4627	0	0
RPA4628	0	0
RPA4629	0	0
RPA4630	0	0
RPA4631	0	0
RPA4632	0	0
RPA4633	0	0
RPA1370	0	0
RPA1371	0	0
RPA1372	0	0
RPA1373	0	0
RPA1374	0	0
RPA1375	0	0
RPA1376	0	0
RPA1377	0	0
RPA1378	0	0
RPA1379	0	0
RPA1380	0	0
RPA1435	0	0
RPA1436	0	0
RPA1437	0	0
RPA1438	0	0
RPA1439	0	0
RPA3634	0	0
RPA3635	0	0
RPA4642	1.3e-07	8e-08	1.625
RPA4645	6e-08	4e-08	1.5
RPA2505	5e-08	4e-08	1.25
RPA4643	0	0
RPA0943	0	2.2e-07	0
RPA0944	2.9e-07	1.9e-07	1.52632
RPA1559	3.54e-07	2.62e-07	1.35115
RPA1560	3.54e-07	2.62e-07	1.35115
RPA4641	1.77e-06	1.31e-06	1.35115
RPA0340	2.59e-06	9.6e-07	2.69792
RPA2874	2.48e-06	9.2e-07	2.69565
RPA4644	1.3e-07	1e-07	1.3
RPA4193	3.9e-07	1.4e-07	2.78571
RPA1051	0	0
RPA2863	0	2e-08	0
RPA2864	0	2e-08	0
RPA2867	0	1e-08	0
RPA1225	0	0
RPA1226	0	0
RPA1227	0	0
RPA1228	0	0
RPA4721	0	0
RPA0211	0	0
RPA2907	0	0
RPA4216	8e-08	0
RPA1772	0	4e-08	0
RPA0360	0	0
RPA0202	8e-08	0
RPA3834	0	0
RPA4394	7e-08	0
RPA0189	0	0
RPA0188	0	0
RPA0191	0	0
RPA0216	1e-08	1e-08	1
RPA0217	3e-08	3e-08	1
RPA0218	0	0
RPA0219	0	0
RPA1329	0	6e-08	0
RPA3500	8e-08	0
RPA0192	1.4e-07	6e-08	2.33333
RPA1331	0	0
RPA3042	0	0
RPA2888	1.2e-07	7e-08	1.71429
RPA1981	3e-08	3e-08	1
RPA3815	2e-08	2e-08	1
RPA3636	0	0
RPA3637	0	0
RPA0322	0	0
RPA0063	0	0
RPA3530	0	0
RPA0822	0	0
RPA3951	0	0
RPA2318	0	0
RPA0118	0	0
RPA2115	0	0
RPA3075	6e-08	2e-08	3
RPA2694	0	0
RPA1053	0	0
RPA1712	0	0
RPA4018	0	0
RPA4670	0	0
RPA2540	0	0
RPA1839	0	0
RPA1170	0	0
RPA3119	0	0
RPA2917	0	0
RPA1055	0	0
RPA1955	0	0
RPA3069	3e-08	2e-08	1.5
RPA0411	0	1e-08	0
RPA0337	0	0
RPA3989	0	0
RPA4671	0	0
RPA1159	0	0
RPA0952	0	0
RPA2810	0	0
RPA0604	0	0
RPA1986	0	0
RPA4661	0	0
RPA3138	0	0
RPA2625	2.47e-06	8.9e-07	2.77528
RPA4175	0	0
RPA0336	0	0
RPA2612	0	0
RPA4053	0	0
RPA4566	0	0
RPA0554	0	0
RPA0300	0	0
RPA1757	0	0
RPA2262	0	0
RPA0562	0	0
RPA2446	0	0
RPA3533	0	0
RPA3229	2e-08	2e-08	1
RPA0381	0	0
RPA3065	0	0
RPA0013	0	0
RPA2916	0	0
RPA3071	0	0
RPA3374	0	0
RPA1879	0	0
RPA3493	0	0
RPA4766	0	0
RPA1788	0	0
RPA0621	0	0
RPA3161	0	0
RPA1609	0	0
RPA2083	0	0
RPA0959	0	0
RPA1736	0	0
RPA2097	0	0
RPA3605	0	0
RPA4410	2e-08	0
RPA4533	0	0
RPA4049	0	0
RPA0120	0	0
RPA4454	0	0
RPA2972	0	0
RPA2728	0	0
RPA2386	0	0
RPA0887	0	0
RPA2873	0	0
RPA0379	0	0
RPA4492	0	0
RPA4000	0	0
RPA3501	0	0
RPA4147	0	0
RPA0721	0	0
RPA3321	0	0
RPA1781	0	0
RPA3098	0	0
RPA0753	0	0
RPA1753	0	0
RPA4372	0	0
RPA1604	0	0
RPA0157	0	0
RPA4378	0	0
RPA2909	0	0
RPA2090	0	0
RPA0422	0	0
RPA2855	3e-08	2e-08	1.5
RPA3624	0	0
RPA2085	0	0
RPA1878	0	0
RPA3710	0	0
RPA3051	3e-08	1e-08	3
RPA2179	0	0
RPA1064	0	0
RPA4634	0	0
RPA1742	0	0
RPA2695	0	0
RPA0105	0	0
RPA3630	0	0
RPA0676	0	0
RPA3737	0	0
RPA2974	0	0
RPA1162	1e-08	0
RPA3085	0	0
RPA0165	0	0
RPA3705	0	0
RPA3521	0	0
RPA2693	0	0
RPA3876	0	0
RPA4048	0	0
RPA0993	0	0
RPA0173	0	0
RPA3528	0	0
RPA4032	0	0
RPA4362	2e-08	0
RPA1101	0	0
RPA1464	0	0
RPA4206	0	0
RPA0404	0	0
RPA2852	0	0
RPA4075	0	0
RPA2200	0	0
RPA1673	0	0
RPA1983	0	0
RPA1840	0	0
RPA0441	0	0
RPA4653	0	0
RPA4318	0	0
RPA2659	1e-08	0
RPA2431	0	0
RPA4166	0	0
RPA3701	0	0
RPA3694	0	0
RPA1806	0	0
RPA2183	0	0
RPA2920	0	0
RPA0044	0	0
RPA2008	0	0
RPA4180	0	0
RPA2911	0	0
RPA4834	0	0
RPA2775	0	0
RPA0610	0	0
RPA4174	0	0
RPA4536	2.27e-06	8.2e-07	2.76829
RPA4110	0	0
RPA2712	0	0
RPA1505	0	0
RPA1625	0	0
RPA4320	0	0
RPA1456	0	0
RPA0875	0	0
RPA3173	0	0
RPA4698	0	0
RPA1130	0	0
RPA4765	0	0
RPA2811	0	0
RPA0328	0	0
RPA0254	3e-08	1e-08	3
RPA3687	0	0
RPA0028	3e-08	0
RPA4561	0	0
RPA1578	1.1e-07	1.2e-07	0.916667
RPA0413	1e-08	0
RPA2203	0	0
RPA1980	0	0
RPA0879	0	0
RPA3638	0	0
RPA2977	1e-08	0
RPA0751	0	0
RPA2006	0	0
RPA1985	0	0
RPA2061	0	0
RPA4215	0	0
RPA1509	0	0
RPA1514	0	0
RPA2879	0	0
RPA2089	0	0
RPA1546	0	0
RPA4700	0	0
RPA4703	0	0
RPA4697	0	0
RPA2913	0	0
RPA1158	0	0
RPA1512	0	0
RPA2017	0	0
RPA2086	0	0
RPA2087	0	0
RPA3985	0	0
RPA2088	0	0
RPA2084	0	0
RPA0714	0	0
RPA3984	2e-08	0
RPA3987	0	0
RPA2672	0	0
RPA1552	0	0
RPA1668	0	0
RPA1530	0	0
RPA0719	0	0
RPA0833	0	0
RPA1517	0	0
RPA1518	0	0
RPA1520	0	0
RPA4696	0	0
RPA1521	0	0
RPA2003	0	0
RPA0119	0	0
RPA3971	0	0
RPA4379	0	0
RPA3600	0	0
RPA0603	0	0
RPA2726	0	0
RPA1153	0	0
RPA0083	0	0
RPA0081	0	0
RPA3525	0	0
RPA0931	0	0
RPA3391	0	0
RPA2727	0	0
RPA0315	0	0
RPA1093	0	0
RPA3576	0	0
RPA2730	0	0
RPA0072	0	0
RPA1725	0	0
RPA4443	0	0
RPA2146	0	0
RPA4267	0	0
RPA0464	0	0
RPA1234	0	0
RPA3921	0	0
RPA3922	0	0
RPA3923	0	0
RPA0866	9e-07	1.8e-07	5
RPA3056	0	0
RPA1513	0	0
RPA2828	0	0
RPA0955	4.2e-07	9e-08	4.66667
RPA2841	0	0
RPA1065	0	0
RPA3156	0	0
RPA3298	0	0
RPA4251	0	0
RPA4591	0	0
RPA2350	8e-08	3e-08	2.66667
RPA2763	0	0
RPA2362	0	0
RPA1569	0	0
RPA1542	0	0
RPA1543	0	0
RPA4733	0	0
RPA4334	0	0
RPA3762	0	0
RPA4425	0	0
RPA1942	0	0
RPA3972	0	0
RPA1720	0	0
RPA0687	0	0
RPA0359	0	0
RPA1775	0	0
RPA2303	0	0
RPA0076	0	0
RPA2271	5.75e-06	1.7e-06	3.38235
RPA0467	0	0
RPA3040	0	0
RPA3295	0	0
RPA1756	0	0
RPA3466	0	0
RPA2304	0	0
RPA0817	0	0
RPA4346	0	0
RPA3194	0	0
RPA0531	0	0
RPA4724	0	0
RPA0597	0	0
RPA0112	0	0
RPA1206	0	0
RPA1706	0	0
RPA4339	0	0
RPA1758	1e-07	0
RPA4352	0	0
RPA1765	0	0
RPA2145	0	0
RPA3795	0	0
RPA3453	0	0
RPA1761	0	0
RPA0416	0	0
RPA0484	0	0
RPA4321	0	0
RPA2765	0	0
RPA1411	0	0
RPA2316	0	0
RPA0482	0	0
RPA3628	0	0
RPA0756	0	0
RPA3959	0	0
RPA2500	0	0
RPA1734	0	0
RPA3118	0	0
RPA1069	0	0
RPA3756	0	0
RPA2601	0	0
RPA1549	0	0
RPA4658	0	0
RPA0674	0	0
RPA1056	0	0
RPA3627	0	0
RPA3626	0	0
RPA3781	0	0
RPA0612	0	0
RPA2268	0	0
RPA2609	0	0
RPA4054	0	0
RPA3917	0	0
RPA4646	0	0
RPA2627	0	0
RPA3893	0	0
RPA2621	0	0
RPA4268	0	0
RPA2689	0	0
RPA4194	0	0
RPA4513	0	0
RPA3957	0	0
RPA4816	0	0
RPA1322	0	0
RPA2075	0	0
RPA0754	0	0
RPA0357	0	0
RPA2107	0	0
RPA0853	0	0
RPA3381	0	0
RPA1220	0	0
RPA0317	0	0
RPA2434	0	0
RPA2787	0	0
RPA3106	0	0
RPA3286	3.3e-07	0
RPA1200	0	0
RPA0799	0	0
RPA0794	0	0
RPA0232	0	0
RPA1259	0	0
RPA1433	0	0
RPA4732	0	0
RPA1285	0	0
RPA3082	0	0
RPA0924	0	0
RPA2569	0	0
RPA2098	0	0
RPA2080	0	0
RPA4514	0	0
RPA4191	0	0
RPA0391	0	0
RPA1796	0	0
RPA0786	0	0
RPA1202	0	0
RPA2523	0	0
RPA2302	0	0
RPA3445	0	0
RPA2239	0	0
RPA4077	0	0
RPA2866	0	2e-08	0
RPA1194	0	0
RPA4832	0	0
RPA3953	0	0
RPA1465	0	0
RPA4601	0	0
RPA2437	0	0
RPA2095	0	0
RPA1257	0	0
RPA1311	0	0
RPA4740	0	0
RPA4419	0	0
RPA0776	0	0
RPA0025	0	0
RPA2331	0	0
RPA0945	1.5e-07	1.1e-07	1.36364
RPA4452	0	0
RPA1016	0	0
RPA1319	0	0
RPA3163	0	0
RPA4441	0	0
RPA0020	0	0
RPA4562	0	0
RPA0712	0	0
RPA2094	0	0
RPA3446	0	0
RPA2467	0	0
RPA2463	0	0
RPA3693	0	0
RPA3954	8.6e-07	0
RPA0080	0	0
RPA0225	0	0
RPA1693	0	0
RPA2683	0	0
RPA2682	0	0
RPA1808	0	0
RPA4479	0	0
RPA3171	0	0
RPA4150	0	0
RPA3310	0	0
RPA0429	0	0
RPA0134	0	0
RPA1700	0	0
RPA4582	0	0
RPA3990	0	0
RPA0752	0	0
RPA3306	0	0
RPA4145	0	0
RPA4213	0	0
RPA3711	0	0
RPA0940	0	0
RPA0995	0	0
RPA1236	0	0
RPA1612	0	0
RPA1708	0	0
RPA1709	0	0
RPA1710	0	0
RPA1762	0	0
RPA2137	0	0
RPA0480	0	0
RPA0481	0	0
RPA0740	0	0
RPA0780	0	0
RPA0816	0	0
RPA4553	0	0
RPA4598	0	0
RPA4798	0	0
RPA4799	0	0
RPA4002	0	0
RPA3289	3e-08	1e-08	3
RPA0335	0	0
RPA1307	0	0
RPA0661	0	0
RPA0717	0	0
RPA4751	0	0
RPA3050	0	0
RPA2082	0	0
RPA1544	0	0
RPA1506	0	0
RPA1507	0	0
RPA3072	0	0
RPA2020	0	0
RPA2019	0	0
RPA0426	3e-08	1e-08	3
RPA1199	0	0
RPA0427	2e-08	0
RPA4568	0	0
RPA2160	0	0
RPA1683	0	0
RPA1684	0	0
RPA0895	0	0
RPA0896	0	0
RPA4596	0	0
RPA4657	0	0
RPA3074	0	0
RPA3304	3e-08	0
RPA2417	0	0
RPA2096	0	0
RPA0718	0	0
RPA0524	0	0
RPA1519	0	0
RPA0732	3e-08	0
RPA0733	3e-08	0
RPA0734	3e-08	0
RPA0735	3e-08	0
RPA0736	3e-08	0
RPA4701	0	0
RPA4702	0	0
RPA0508	0	0
RPA0071	0	0
RPA2912	1.07e-06	3.8e-07	2.81579
RPA0425	1.07e-06	3.8e-07	2.81579
RPA1597	3.7e-07	1.3e-07	2.84615
RPA3818	3.7e-07	1.3e-07	2.84615
RPA3820	3.7e-07	1.3e-07	2.84615
RPA0496	0	0
RPA0498	0	0

## Sheet: TL
Proteins	Coumarate (mmol/gDW/day)	Succinate (mmol/gDW/day)	Fold Change
RPA0064	0.00086898	0.0005155	1.6857
RPA2922	0.00086898	0.0005155	1.6857
RPA3244	0.00086898	0.0005155	1.6857
RPA1589	0.00086898	0.0005155	1.6857
RPA3233	0.00086898	0.0005155	1.6857
RPA3077	0.00086898	0.0005155	1.6857
RPA3254	0.00086898	0.0005155	1.6857
RPA3236	0.00086898	0.0005155	1.6857
RPA2768	0.00086898	0.0005155	1.6857
RPA3251	0.00086898	0.0005155	1.6857
RPA3227	0.00086898	0.0005155	1.6857
RPA3255	0.00086898	0.0005155	1.6857
RPA3228	0.00086898	0.0005155	1.6857
RPA3237	0.00086898	0.0005155	1.6857
RPA0433	0.00086898	0.0005155	1.6857
RPA0244	0.00086898	0.0005155	1.6857
RPA3241	0.00086898	0.0005155	1.6857
RPA3078	0.00086898	0.0005155	1.6857
RPA3246	0.00086898	0.0005155	1.6857
RPA4836	0.00086898	0.0005155	1.6857
RPA4176	0.00086898	0.0005155	1.6857
RPA3272	0.00086898	0.0005155	1.6857
RPA3247	0.00086898	0.0005155	1.6857
RPA3250	0.00086898	0.0005155	1.6857
RPA3249	0.00086898	0.0005155	1.6857
RPA3238	0.00086898	0.0005155	1.6857
RPA3235	0.00086898	0.0005155	1.6857
RPA3269	0.00086898	0.0005155	1.6857
RPA3080	0.00086898	0.0005155	1.6857
RPA3270	0.00086898	0.0005155	1.6857
RPA3273	0.00086898	0.0005155	1.6857
RPA2767	0.00086898	0.0005155	1.6857
RPA3240	0.00086898	0.0005155	1.6857
RPA3231	0.00086898	0.0005155	1.6857
RPA3243	0.00086898	0.0005155	1.6857
RPA3225	0.00086898	0.0005155	1.6857
RPA3234	0.00086898	0.0005155	1.6857
RPA0241	0.00086898	0.0005155	1.6857
RPA0038	0.00086898	0.0005155	1.6857
RPA0158	0.00086898	0.0005155	1.6857
RPA3245	0.00086898	0.0005155	1.6857
RPA3248	0.00086898	0.0005155	1.6857
RPA3239	0.00086898	0.0005155	1.6857
RPA0159	0.00086898	0.0005155	1.6857
RPA0493	0.00086898	0.0005155	1.6857
RPA3242	0.00086898	0.0005155	1.6857
RPA3232	0.00086898	0.0005155	1.6857
RPA0918	0.00086898	0.0005155	1.6857
RPA0526	0.00086898	0.0005155	1.6857
RPA3129	0.00086898	0.0005155	1.6857
RPA0634	0.00086898	0.0005155	1.6857
RPA0039	0.00086898	0.0005155	1.6857
RPA4197	0.00086898	0.0005155	1.6857
RPA2692	0.0002252	0.0001336	1.68563
RPA3226	5.11e-06	3.02e-06	1.69205
RPA3267	5.11e-06	3.02e-06	1.69205
RPA3268	0.220322	0.130709	1.68558
RPA1787	4.02e-06	0
RPA1786	1.548e-05	0
RPA0669	4.49e-06	0
RPA0670	3.647e-05	1.719e-05	2.12158
RPA0671	3.647e-05	1.719e-05	2.12158
RPA0672	3.647e-05	1.719e-05	2.12158
RPA0650	1.5e-06	0
RPA0654	8.27e-06	0
RPA0653	7.73e-06	0
RPA3717	9.38e-06	6.9e-07	13.5942
RPA3715	1.013e-05	5.8e-07	17.4655
RPA1094	5.54e-06	0
RPA4748	0	1e-07	0
RPA3713	0.00022773	0.00013434	1.69518
RPA3714	2.15079	1.27822	1.68264
RPA0657	1.43e-06	0
RPA0658	1.43e-06	0
RPA0659	1.43e-06	0
RPA0660	1.43e-06	0
RPAAVG	0.00134164	0.00053809	2.49334
RPA1425	0	0
RPA3447	0	0
RPA3817	1.58e-06	5.6e-07	2.82143
RPA0163	0	0
RPA4439	0	0
RPA1054	0	0
RPA3755	0	0
RPA0629	3.2e-07	1.1e-07	2.90909
RPA0504	6e-08	2e-08	3
RPA4440	2e-08	0
RPA0250	2.5e-07	9e-08	2.77778
RPA2799	0	0
RPA1149	0	0
RPA2035	1.2e-07	4e-08	3
RPA4743	2e-08	0
RPA4672	0	0
RPA4821	0	0
RPA2395	0	0
RPA0230	1.9e-07	7e-08	2.71429
RPA4531	0	0
RPA0005	0	0
RPA3695	1e-08	0
RPA2504	1.2e-07	4e-08	3
RPA3390	0	0
RPA2596	2e-08	0
RPA1797	0	0
RPA2546	0	0
RPA4729	0	0
RPA3760	0	0
RPA4270	2e-08	0
RPA2515	1e-08	0
RPA4295	6.5e-07	2.3e-07	2.82609
RPA1201	5e-08	2e-08	2.5
RPA3450	0.00016834	6.78e-05	2.48289
RPA2045	0.00018259	6.599e-05	2.76693
RPA2153	2e-08	0
RPA0227	6e-08	2e-08	3
RPA3564	0	0
RPA4437	0	0
RPA4366	4.311e-05	2.224e-05	1.9384
RPA4741	1e-08	0
RPA4211	0	0
RPA2934	1.8e-07	6e-08	3
RPA3117	4.34e-06	1.53e-06	2.8366
RPA0839	2e-08	0
RPA2890	0	0
RPA3774	0	1e-07	0
RPA4331	0.00018466	6.673e-05	2.76727
RPA2356	0	0
RPA4308	0.00032717	0.00011845	2.76209
RPA3052	2.33e-06	8.2e-07	2.84146
RPA4015	1.449e-05	2.15e-06	6.73953
RPA0392	2.8e-07	1e-07	2.8
RPA4590	4e-08	1e-08	4
RPA2323	2e-08	0
RPA3532	8e-08	3e-08	2.66667
RPA3534	1.2e-07	4e-08	3
RPA0626	1.2e-07	4e-08	3
RPA2491	3e-08	1e-08	3
RPA3155	3e-08	0
RPA4772	3e-08	0
RPA4309	0.00024849	8.997e-05	2.76192
RPA0622	0	0
RPA4016	8.06e-06	1.19e-06	6.77311
RPA1580	4.52e-05	2.331e-05	1.93908
RPA0592	3e-08	0
RPA0789	1.18e-06	1e-07	11.8
RPA2029	0.00014848	5.376e-05	2.7619
RPA2660	3.7e-07	1.3e-07	2.84615
RPA0513	0	0
RPA1745	0	0
RPA3702	6e-08	2e-08	3
RPA3967	0	0
RPA4370	1e-07	4e-08	2.5
RPA2007	0	0
RPA4773	1.7e-07	6e-08	2.83333
RPA4325	6e-08	2e-08	3
RPA0624	9e-08	3e-08	3
RPA3535	9e-08	3e-08	3
RPA0164	0	0
RPA0061	1.1e-07	4e-08	2.75
RPA2891	0	0
RPA0068	0	0
RPA0339	1.1e-07	4e-08	2.75
RPA4820	0	0
RPA1463	1.6e-07	6e-08	2.66667
RPA0312	1e-08	0
RPA2352	0	0
RPA3529	1e-07	4e-08	2.5
RPA3655	0	0
RPA1466	0	0
RPA1405	0	0
RPA4722	2.22e-06	7.8e-07	2.84615
RPA2324	0.00071367	0.00028742	2.48302
RPA2565	0	0
RPA1703	1.7e-07	6e-08	2.83333
RPA2349	0	0
RPA1723	0	0
RPA3440	0	0
RPA2031	0	0
RPA2032	0	0
RPA0190	0	0
RPA0870	0	0
RPA2046	0	0
RPA4665	5.68e-06	1e-08	568
RPA0503	6e-08	2e-08	3
RPA4052	0	0
RPA2724	1.84e-06	5.4e-07	3.40741
RPA2796	0	0
RPA0818	1.5e-07	5e-08	3
RPA2397	3.55e-05	5.28e-06	6.72348
RPA2181	0	0
RPA2559	0	0
RPA2357	0	0
RPA3091	1.37e-06	4.8e-07	2.85417
RPA3761	0	0
RPA1663	0	0
RPA1835	1.1e-07	4e-08	2.75
RPA1837	0	0
RPA3660	0	0
RPA3662	0	0
RPA1699	0	0
RPA1614	9e-07	3.2e-07	2.8125
RPA4705	2e-08	0
RPA0314	0	0
RPA1554	0	0
RPA0854	3e-07	1.1e-07	2.72727
RPA0309	0	0
RPA1592	0	0
RPA1276	0	0
RPA4071	3.6e-07	1.3e-07	2.76923
RPA0069	0	0
RPA0070	0	0
RPA0371	0	0
RPA1984	6e-08	2e-08	3
RPA0027	0	0
RPA0185	0	0
RPA0235	2e-08	1e-08	2
RPA0240	3e-08	1e-08	3
RPA2539	0	0
RPA2538	3.9e-07	1.4e-07	2.78571
RPA2986	0	0
RPA3759	0	0
RPA3033	0	0
RPA2325	0	0
RPA0374	0.00280495	0.001667	1.68263
RPA0383	0	0
RPA0462	5.1e-07	1.8e-07	2.83333
RPA1238	0	0
RPA1811	0	0
RPA0984	0	0
RPA1401	0	0
RPA2967	0	0
RPA4209	0	0
RPA2155	0	0
RPA2341	0	0
RPA3472	0	0
RPA3188	0	0
RPA1205	0	0
RPA0176	3.2e-06	6.8e-07	4.70588
RPA0177	3.2e-06	6.8e-07	4.70588
RPA0178	3.2e-06	6.8e-07	4.70588
RPA0179	3.2e-06	6.8e-07	4.70588
RPA0843	3.2e-06	6.8e-07	4.70588
RPA0844	3.2e-06	6.8e-07	4.70588
RPA0845	3.2e-06	6.8e-07	4.70588
RPA0846	3.2e-06	6.8e-07	4.70588
RPA4602	0	0
RPA4603	0	0
RPA4604	0	0
RPA4605	0	0
RPA4606	0	0
RPA4607	8.5e-07	3e-07	2.83333
RPA4608	0	0
RPA4609	0	0
RPA4610	0	0
RPA4611	0	0
RPA4612	0	0
RPA4613	0	0
RPA4614	0	0
RPA4615	0	0
RPA4616	0	0
RPA4617	0	0
RPA4618	0	0
RPA4619	0	0
RPA4620	0	0
RPA4621	0	0
RPA4622	0	0
RPA4623	0	0
RPA4624	0	0
RPA4625	0	0
RPA4626	0	0
RPA4627	0	0
RPA4628	0	0
RPA4629	0	0
RPA4630	0	0
RPA4631	0	0
RPA4632	0	0
RPA4633	0	0
RPA1370	0	0
RPA1371	0	0
RPA1372	0	0
RPA1373	0	0
RPA1374	0	0
RPA1375	0	0
RPA1376	0	0
RPA1377	0	0
RPA1378	0	0
RPA1379	0	0
RPA1380	0	0
RPA1435	0	0
RPA1436	0	0
RPA1437	0	0
RPA1438	0	0
RPA1439	0	0
RPA3634	2.4e-07	8e-08	3
RPA3635	0	0
RPA4642	1.153e-05	7.47e-06	1.54351
RPA4645	6.31e-06	3.94e-06	1.60152
RPA2505	5.45e-06	3.68e-06	1.48098
RPA4643	0	0
RPA0943	0	1.879e-05	0
RPA0944	2.909e-05	1.895e-05	1.53509
RPA1559	2.5084e-05	1.8498e-05	1.35604
RPA1560	2.5084e-05	1.8498e-05	1.35604
RPA4641	0.00012542	9.249e-05	1.35604
RPA0340	0.00017358	6.416e-05	2.70542
RPA2874	0.00019717	7.287e-05	2.70578
RPA4644	1.438e-05	1.061e-05	1.35533
RPA4193	2.725e-05	9.7e-06	2.80928
RPA1051	0	0
RPA2863	0	1.29e-06	0
RPA2864	0	1.29e-06	0
RPA2867	0	1.29e-06	0
RPA1225	0	0
RPA1226	0	0
RPA1227	0	0
RPA1228	0	0
RPA4721	0	0
RPA0211	0	0
RPA2907	0	0
RPA4216	3.84e-06	0
RPA1772	1.7e-07	1.3e-06	0.130769
RPA0360	0	0
RPA0202	2.91e-06	0
RPA3834	2.2e-07	8e-08	2.75
RPA4394	4.01e-06	6e-08	66.8333
RPA0189	0	0
RPA0188	0	0
RPA0191	0	0
RPA0216	1.6e-06	1.43e-06	1.11888
RPA0217	1.6e-06	1.43e-06	1.11888
RPA0218	1.6e-06	1.43e-06	1.11888
RPA0219	1.6e-06	1.43e-06	1.11888
RPA1329	0	4.24e-06	0
RPA3500	5.58e-06	0
RPA0192	1.479e-05	5.8e-06	2.55
RPA1331	0	0
RPA3042	0	0
RPA2888	1.469e-05	9.36e-06	1.56944
RPA1981	4.65e-06	3.95e-06	1.17722
RPA3815	2.39e-06	2.76e-06	0.865942
RPA3636	0	0
RPA3637	0	0
RPA0322	2e-08	0
RPA0063	5.5e-07	1.9e-07	2.89474
RPA3530	8e-08	3e-08	2.66667
RPA0822	1e-08	0
RPA3951	0	0
RPA2318	0	0
RPA0118	1.7e-07	6e-08	2.83333
RPA2115	0	0
RPA3075	7.36e-06	2.59e-06	2.8417
RPA2694	0	0
RPA1053	0	0
RPA1712	0	0
RPA4018	0	0
RPA4670	0	0
RPA2540	1.21e-06	4.3e-07	2.81395
RPA1839	5e-08	2e-08	2.5
RPA1170	2e-07	7e-08	2.85714
RPA3119	2.1e-07	7e-08	3
RPA2917	5.2e-07	1.8e-07	2.88889
RPA1055	2e-08	0
RPA1955	0	0
RPA3069	5.15e-06	3.14e-06	1.64013
RPA0411	0	2.25e-06	0
RPA0337	4.1e-07	1.4e-07	2.92857
RPA3989	1.4e-07	5e-08	2.8
RPA4671	0	0
RPA1159	6e-08	2e-08	3
RPA0952	2e-08	0
RPA2810	0	0
RPA0604	0	0
RPA1986	0	0
RPA4661	7.4e-07	2.6e-07	2.84615
RPA3138	0	0
RPA2625	0.00022725	8.219e-05	2.76493
RPA4175	0	0
RPA0336	0	0
RPA2612	0	0
RPA4053	0	0
RPA4566	0	0
RPA0554	0	0
RPA0300	3e-08	1e-08	3
RPA1757	0	0
RPA2262	0	0
RPA0562	2e-08	0
RPA2446	0	0
RPA3533	1e-07	4e-08	2.5
RPA3229	2.4e-06	1.54e-06	1.55844
RPA0381	0	0
RPA3065	0	0
RPA0013	1e-08	0
RPA2916	0	0
RPA3071	0	0
RPA3374	1.4e-07	5e-08	2.8
RPA1879	0	0
RPA3493	4e-08	1e-08	4
RPA4766	4e-08	1e-08	4
RPA1788	2.8e-07	1e-07	2.8
RPA0621	0	0
RPA3161	0	0
RPA1609	0	0
RPA2083	0	0
RPA0959	0	0
RPA1736	0	0
RPA2097	0	0
RPA3605	0	0
RPA4410	1.73e-06	6.1e-07	2.83607
RPA4533	1e-07	3e-08	3.33333
RPA4049	0	0
RPA0120	1.6e-07	6e-08	2.66667
RPA4454	0	0
RPA2972	0	0
RPA2728	5e-08	2e-08	2.5
RPA2386	0	0
RPA0887	3.9e-07	1.4e-07	2.78571
RPA2873	3e-08	0
RPA0379	0	0
RPA4492	0	0
RPA4000	0	0
RPA3501	0	0
RPA4147	0	0
RPA0721	0	0
RPA3321	4.5e-07	1.6e-07	2.8125
RPA1781	0	0
RPA3098	2e-08	0
RPA0753	0	0
RPA1753	0	0
RPA4372	0	0
RPA1604	0	0
RPA0157	0	0
RPA4378	0	0
RPA2909	1.5e-07	5e-08	3
RPA2090	0	0
RPA0422	3e-08	1e-08	3
RPA2855	2.51e-06	1.79e-06	1.40223
RPA3624	0	0
RPA2085	0	0
RPA1878	0	0
RPA3710	0	0
RPA3051	3.12e-06	1.1e-06	2.83636
RPA2179	4e-08	2e-08	2
RPA1064	0	0
RPA4634	0	0
RPA1742	0	0
RPA2695	0	0
RPA0105	0	0
RPA3630	0	0
RPA0676	0	0
RPA3737	0	0
RPA2974	0	0
RPA1162	8.9e-07	3.1e-07	2.87097
RPA3085	2.9e-07	1e-07	2.9
RPA0165	2e-08	0
RPA3705	0	0
RPA3521	1.1e-07	4e-08	2.75
RPA2693	0	0
RPA3876	0	0
RPA4048	4e-08	1e-08	4
RPA0993	1e-08	0
RPA0173	0	0
RPA3528	1.1e-07	4e-08	2.75
RPA4032	0	0
RPA4362	2.71e-06	9.6e-07	2.82292
RPA1101	0	0
RPA1464	0	0
RPA4206	0	0
RPA0404	0	0
RPA2852	0	0
RPA4075	0	0
RPA2200	1.6e-07	6e-08	2.66667
RPA1673	0	0
RPA1983	0	0
RPA1840	0	0
RPA0441	0	0
RPA4653	0	0
RPA4318	3.4e-07	1.2e-07	2.83333
RPA2659	1.12e-06	4e-07	2.8
RPA2431	0	0
RPA4166	0	0
RPA3701	9e-08	3e-08	3
RPA3694	0	0
RPA1806	0	0
RPA2183	0	0
RPA2920	0	0
RPA0044	2e-07	7e-08	2.85714
RPA2008	0	0
RPA4180	3e-08	1e-08	3
RPA2911	2.9e-07	1e-07	2.9
RPA4834	0	0
RPA2775	6e-08	2e-08	3
RPA0610	0	0
RPA4174	0	0
RPA4536	0.00014827	5.359e-05	2.76675
RPA4110	0	0
RPA2712	1e-07	4e-08	2.5
RPA1505	3e-08	1e-08	3
RPA1625	1e-08	0
RPA4320	0	0
RPA1456	1e-08	4e-08	0.25
RPA0875	3e-08	1e-08	3
RPA3173	0	0
RPA4698	0	0
RPA1130	0	0
RPA4765	0	0
RPA2811	0	0
RPA0328	0	0
RPA0254	3.39e-06	1.19e-06	2.84874
RPA3687	0	0
RPA0028	1.94e-06	6.8e-07	2.85294
RPA4561	0	0
RPA1578	1.536e-05	1.664e-05	0.923077
RPA0413	1.42e-06	5e-07	2.84
RPA2203	4.4e-07	1.5e-07	2.93333
RPA1980	0	0
RPA0879	4.8e-07	1.7e-07	2.82353
RPA3638	0	0
RPA2977	3.3e-07	1.2e-07	2.75
RPA0751	0	0
RPA2006	0	0
RPA1985	0	0
RPA2061	0	3e-08	0
RPA4215	4e-08	1e-08	4
RPA1509	1e-08	0
RPA1514	1e-08	0
RPA2879	4e-07	1.4e-07	2.85714
RPA2089	0	0
RPA1546	0	0
RPA4700	0	0
RPA4703	0	0
RPA4697	0	0
RPA2913	1.7e-07	6e-08	2.83333
RPA1158	1.5e-07	5e-08	3
RPA1512	0	0
RPA2017	9e-08	3e-08	3
RPA2086	0	0
RPA2087	0	0
RPA3985	5.2e-07	1.8e-07	2.88889
RPA2088	0	0
RPA2084	0	0
RPA0714	2e-08	0
RPA3984	1.29e-06	4.6e-07	2.80435
RPA3987	5.2e-07	1.8e-07	2.88889
RPA2672	0	0
RPA1552	0	0
RPA1668	0	0
RPA1530	0	0
RPA0719	0	0
RPA0833	0	0
RPA1517	0	0
RPA1518	0	0
RPA1520	0	0
RPA4696	0	0
RPA1521	0	0
RPA2003	0	0
RPA0119	1.3e-07	5e-08	2.6
RPA3971	1e-08	0
RPA4379	4e-08	1e-08	4
RPA3600	1e-08	0
RPA0603	0	0
RPA2726	5e-08	2e-08	2.5
RPA1153	0	0
RPA0083	0	0
RPA0081	3e-08	0
RPA3525	7e-08	3e-08	2.33333
RPA0931	0	0
RPA3391	6e-08	2e-08	3
RPA2727	3e-08	0
RPA0315	2e-08	0
RPA1093	1.1e-07	4e-08	2.75
RPA3576	1e-08	0
RPA2730	1e-08	0
RPA0072	2e-08	0
RPA1725	0	0
RPA4443	0	0
RPA2146	0	0
RPA4267	0	0
RPA0464	0	0
RPA1234	9e-08	3e-08	3
RPA3921	0	0
RPA3922	0	0
RPA3923	0	0
RPA0866	0.00022587	4.627e-05	4.88156
RPA3056	0	0
RPA1513	0	0
RPA2828	0	0
RPA0955	2.509e-05	5.34e-06	4.6985
RPA2841	2e-08	0
RPA1065	0	0
RPA3156	0	0
RPA3298	7e-08	3e-08	2.33333
RPA4251	0	0
RPA4591	0	0
RPA2350	6.47e-06	2.38e-06	2.71849
RPA2763	0	0
RPA2362	0	0
RPA1569	0	0
RPA1542	0	0
RPA1543	0	0
RPA4733	3e-07	1.1e-07	2.72727
RPA4334	0	0
RPA3762	0	0
RPA4425	0	0
RPA1942	0	0
RPA3972	0	0
RPA1720	0	0
RPA0687	0	0
RPA0359	0	0
RPA1775	0	0
RPA2303	0	0
RPA0076	0	0
RPA2271	0.00047594	0.00014063	3.38434
RPA0467	1.3e-07	5e-08	2.6
RPA3040	0	0
RPA3295	8e-08	3e-08	2.66667
RPA1756	0	0
RPA3466	0	0
RPA2304	0	0
RPA0817	0	0
RPA4346	0	0
RPA3194	0	0
RPA0531	4.4e-07	1.5e-07	2.93333
RPA4724	0	0
RPA0597	0	0
RPA0112	0	0
RPA1206	0	0
RPA1706	0	0
RPA4339	0	0
RPA1758	1.287e-05	9.5e-07	13.5474
RPA4352	0	0
RPA1765	0	0
RPA2145	0	0
RPA3795	0	0
RPA3453	0	0
RPA1761	0	0
RPA0416	0	0
RPA0484	0	0
RPA4321	0	0
RPA2765	0	0
RPA1411	0	0
RPA2316	0	0
RPA0482	0	0
RPA3628	0	0
RPA0756	0	0
RPA3959	0	0
RPA2500	0	0
RPA1734	0	0
RPA3118	0	0
RPA1069	3.8e-07	1.3e-07	2.92308
RPA3756	0	0
RPA2601	0	0
RPA1549	0	0
RPA4658	4.9e-07	1.7e-07	2.88235
RPA0674	0	0
RPA1056	0	0
RPA3627	0	0
RPA3626	0	0
RPA3781	0	0
RPA0612	0	0
RPA2268	0	0
RPA2609	0	0
RPA4054	0	0
RPA3917	1.6e-07	6e-08	2.66667
RPA4646	0	0
RPA2627	0	0
RPA3893	0	0
RPA2621	0	0
RPA4268	0	0
RPA2689	0	0
RPA4194	0	0
RPA4513	0	0
RPA3957	0	0
RPA4816	0	0
RPA1322	0	0
RPA2075	0	0
RPA0754	0	0
RPA0357	0	0
RPA2107	0	0
RPA0853	0	0
RPA3381	0	0
RPA1220	0	0
RPA0317	0	0
RPA2434	0	0
RPA2787	0	0
RPA3106	0	0
RPA3286	4.245e-05	0
RPA1200	0	0
RPA0799	0	0
RPA0794	0	0
RPA0232	0	0
RPA1259	3.6e-07	1.3e-07	2.76923
RPA1433	0	0
RPA4732	0	0
RPA1285	0	0
RPA3082	0	0
RPA0924	0	0
RPA2569	0	0
RPA2098	0	0
RPA2080	0	0
RPA4514	9e-08	3e-08	3
RPA4191	0	0
RPA0391	0	0
RPA1796	0	0
RPA0786	0	0
RPA1202	0	0
RPA2523	0	0
RPA2302	0	0
RPA3445	2.9e-07	1e-07	2.9
RPA2239	0	0
RPA4077	0	0
RPA2866	0	1.78e-06	0
RPA1194	0	0
RPA4832	0	0
RPA3953	0	0
RPA1465	2e-08	0
RPA4601	1.1e-07	4e-08	2.75
RPA2437	0	0
RPA2095	0	0
RPA1257	0	0
RPA1311	0	0
RPA4740	0	0
RPA4419	0	0
RPA0776	0	0
RPA0025	0	0
RPA2331	0	0
RPA0945	7.81e-06	5.36e-06	1.45709
RPA4452	0	0
RPA1016	0	0
RPA1319	0	0
RPA3163	1e-08	0
RPA4441	0	0
RPA0020	3e-08	1e-08	3
RPA4562	0	0
RPA0712	0	0
RPA2094	1e-08	0
RPA3446	0	0
RPA2467	0	0
RPA2463	0	0
RPA3693	0	0
RPA3954	8.268e-05	0
RPA0080	0	0
RPA0225	0	0
RPA1693	0	0
RPA2683	0	0
RPA2682	0	0
RPA1808	0	0
RPA4479	0	0
RPA3171	0	0
RPA4150	0	0
RPA3310	0	0
RPA0429	0	4e-08	0
RPA0134	0	0
RPA1700	0	0
RPA4582	0	0
RPA3990	0	0
RPA0752	0	0
RPA3306	0	0
RPA4145	0	0
RPA4213	0	0
RPA3711	4e-08	1e-08	4
RPA0940	0	0
RPA0995	0	0
RPA1236	0	0
RPA1612	0	0
RPA1708	0	0
RPA1709	0	0
RPA1710	0	0
RPA1762	0	0
RPA2137	0	0
RPA0480	0	0
RPA0481	0	0
RPA0740	0	0
RPA0780	0	0
RPA0816	0	0
RPA4553	0	0
RPA4598	0	0
RPA4798	0	0
RPA4799	0	0
RPA4002	0	0
RPA3289	2.26e-06	8e-07	2.825
RPA0335	0	0
RPA1307	0	0
RPA0661	0	0
RPA0717	2e-08	0
RPA4751	2e-08	0
RPA3050	0	0
RPA2082	0	0
RPA1544	0	0
RPA1506	0	0
RPA1507	0	0
RPA3072	0	0
RPA2020	0	0
RPA2019	4.6e-07	1.6e-07	2.875
RPA0426	2.43e-06	8.6e-07	2.82558
RPA1199	0	0
RPA0427	2.57e-06	9e-07	2.85556
RPA4568	1.2e-07	7e-08	1.71429
RPA2160	0	0
RPA1683	1.2e-07	7e-08	1.71429
RPA1684	0	0
RPA0895	0	0
RPA0896	0	0
RPA4596	0	0
RPA4657	0	0
RPA3074	0	0
RPA3304	3.2e-06	1.13e-06	2.83186
RPA2417	0	0
RPA2096	0	0
RPA0718	0	0
RPA0524	0	0
RPA1519	2.3e-07	8e-08	2.875
RPA0732	3e-08	0
RPA0733	3e-08	0
RPA0734	3e-08	0
RPA0735	3e-08	0
RPA0736	3e-08	0
RPA4701	0	0
RPA4702	0	0
RPA0508	0	0
RPA0071	0	0
RPA2912	1.07e-06	3.8e-07	2.81579
RPA0425	1.07e-06	3.8e-07	2.81579
RPA1597	3.7e-07	1.3e-07	2.84615
RPA3818	3.7e-07	1.3e-07	2.84615
RPA3820	3.7e-07	1.3e-07	2.84615
RPA0496	0	0
RPA0498	0	0

## Sheet: How to read decisions
	Experimental Fold Change	ME-Model Fold Change	Decision
	UP	Fold Change > 1	MATCH
	UP	Fold Change < 1	MISMATCH		*	For ME-model Fold Change, if p-coumarate has a non-zero expression and succinate has zero expression
	UP	Indeterminate	MATCH*		**	For ME-model Fold Change, if succinate has zero expression
	UP	Indeterminate	INDETERMINATE**		***	For ME-model Fold Change, if p-coumarate has a non-zero expression and succinate has zero expression
	DOWN	Fold Change > 1	MISMATCH
	DOWN	Fold Change < 1	MATCH
	DOWN	Indeterminate	MISMATCH***
	DOWN	Indeterminate	INDETERMINATE**
