# Supplementary material for: Characterizing the Interplay of Rubisco and Nitrogenase Enzymes in Anaerobic-Photoheterotrophically Grown Rhodopseudomonas palustris CGA009 through a Genome-Scale Metabolic and Expression Model
Source: Microbiol Spectr. 2022 Jun 22;10(4):e01463-22. doi: 10.1128/spectrum.01463-22 (PMC9431616; doi:10.1128/spectrum.01463-22)
Supplement: Supplemental file 4 — Supplemental material. Download spectrum.01463-22-s0003.xlsx, XLSX file, 0.1 MB [file spectrum.01463-22-s0003.xlsx]

## Sheet: Guide
						Tab	Information
						Coumarate	How growth rate, flux through rubisco and nitrogenase are chnaging with different p-coumarate uptake rate.
						Butyrate	How growth rate, flux through rubisco and nitrogenase are chnaging with different butyrate uptake rate.
						Succinate	How growth rate, flux through rubisco and nitrogenase are chnaging with different succinate uptake rate.
						Acetate	How growth rate, flux through rubisco and nitrogenase are chnaging with different acetate uptake rate.
						flux_distribution_coumarate	Sample flux distribution for p-coumarate uptake rate of 2 mmol/gDW/day.

## Sheet: coumarate
	Uptake	Growth	RuBisCo_Flux	Nitrogenase_Flux	ATP_Synthesis
	0	0	0	0	0
	0.5	0.31	0.9	0.3	23.53
	1	0.64	2.06	0.62	49.01
	1.5	0.96	3.1	0.94	73.52
	2	1.14	2.37	1.11	84.68
	2.54	1.21	0	1.18	85.4

## Sheet: butyrate
	Uptake	Growth	Rubisco_Flux	Nitrogenase_Flux	ATP_Synthesis
	0	0	0	0	0
	1	0.28	0.52	0.27	19.67
	2	0.57	1.18	0.55	40.29
	2.5	0.71	1.45	0.69	50.18
	3	0.81	1.21	0.79	56.15
	3.69	0.86	0	0.84	56.7

## Sheet: succinate
	Uptake	Growth	Rubisco_Flux	Nitrogenase_Flux	ATP_Synthesis
	0	0	0	0	0
	1	0.28	1.84	0.27	17.78
	2	0.57	3.85	0.55	36.22
	3	0.66	1	0.64	41.46
	4	0.72	0.44	0.7	44.71
	4.66	0.74	0	0.72	45.7

## Sheet: acetate
	Uptake	Growth	Rubisco_Flux	Nitrogenase_Flux	ATP_Synthesis
	0	0	0	0	0
	2	0.28	0.52	0.27	20.67
	3	0.42	0.79	0.41	31
	4	0.57	1.18	0.55	42.34
	5	0.71	1.45	0.69	52.63
	6.47	0.77	0	0.75	54

## Sheet: flux_distribution_coumarate
Reactions	Fluxes (mmol/gDW/day)
EX_cpd00211_e0_B	0
EX_cpd00036_e0_B	0				Reactions	Fluxes	Name
EX_cpd00528_e0_B	1.11632				R_rxn06874_c0_1	1.1194	Mo-Nase
EX_cpd00011_e0_B	0				R_rxn06874_c0_2	0	V-Nase
EX_cpd00013_e0_B	0				R_rxn06874_c0_3	0	Fe-Nase
EX_cpd00604_e0_B	2				R_rxn00018_c0_1	0.783539	Rubisco from I
EX_cpd00067_e0_B	0				R_rxn00018_c0_2	1.59082	Rubisco from II
EX_cpd00001_e0_B	0
EX_cpd00971_e0_B	0				This is a sample flux distribution Is for p-coumarate uptake rate of 2 mmol/gDW/day
EX_cpd00058_e0_B	0.00352944
EX_cpd00254_e0_B	0.00352944
EX_cpd10516_e0_B	0.0141178
EX_cpd00099_e0_B	0.00352944
EX_cpd00268_e0_B	0.0120153
EX_cpd00009_e0_B	0.226286
EX_cpd00030_e0_B	0.00352944
EX_cpd00443_e0_B	0.0105883
EX_cpd00149_e0_B	0.00352944
EX_cpd00063_e0_B	0.00352944
EX_cpd00034_e0_B	0.00352944
EX_cpd00209_e0_B	0
EX_cpd00205_e0_B	0.00352944
EX_cpd00029_e0_B	0
EX_cpd00130_e0_B	0
TL_RPA0064	0.00103247
TL_RPA2922	0.00103247
TL_RPA3244	0.00103247
TL_RPA1589	0.00103247
TL_RPA3233	0.00103247
TL_RPA3077	0.00103247
TL_RPA3254	0.00103247
TL_RPA3236	0.00103247
TL_RPA2768	0.00103247
TL_RPA3251	0.00103247
TL_RPA3227	0.00103247
TL_RPA3255	0.00103247
TL_RPA3228	0.00103247
TL_RPA3237	0.00103247
TL_RPA0433	0.00103247
TL_RPA0244	0.00103247
TL_RPA3241	0.00103247
TL_RPA3078	0.00103247
TL_RPA3246	0.00103247
TL_RPA4836	0.00103247
TL_RPA4176	0.00103247
TL_RPA3272	0.00103247
TL_RPA3247	0.00103247
TL_RPA3250	0.00103247
TL_RPA3249	0.00103247
TL_RPA3238	0.00103247
TL_RPA3235	0.00103247
TL_RPA3269	0.00103247
TL_RPA3080	0.00103247
TL_RPA3270	0.00103247
TL_RPA3273	0.00103247
TL_RPA2767	0.00103247
TL_RPA3240	0.00103247
TL_RPA3231	0.00103247
TL_RPA3243	0.00103247
TL_RPA3225	0.00103247
TL_RPA3234	0.00103247
TL_RPA0241	0.00103247
TL_RPA0038	0.00103247
TL_RPA0158	0.00103247
TL_RPA3245	0.00103247
TL_RPA3248	0.00103247
TL_RPA3239	0.00103247
TL_RPA0159	0.00103247
TL_RPA0493	0.00103247
TL_RPA3242	0.00103247
TL_RPA3232	0.00103247
TL_RPA0918	0.00103247
TL_RPA0526	0.00103247
TL_RPA3129	0.00103247
TL_RPA0634	0.00103247
TL_RPA0039	0.00103247
TL_RPA4197	0.00103247
TC_RPA0064	0.00103247
TC_RPA2922	0.00103247
TC_RPA3244	0.00103247
TC_RPA1589	0.00103247
TC_RPA3233	0.00103247
TC_RPA3077	0.00103247
TC_RPA3254	0.00103247
TC_RPA3236	0.00103247
TC_RPA2768	0.00103247
TC_RPA3251	0.00103247
TC_RPA3227	0.00103247
TC_RPA3255	0.00103247
TC_RPA3228	0.00103247
TC_RPA3237	0.00103247
TC_RPA0433	0.00103247
TC_RPA0244	0.00103247
TC_RPA3241	0.00103247
TC_RPA3078	0.00103247
TC_RPA3246	0.00103247
TC_RPA4836	0.00103247
TC_RPA4176	0.00103247
TC_RPA3272	0.00103247
TC_RPA3247	0.00103247
TC_RPA3250	0.00103247
TC_RPA3249	0.00103247
TC_RPA3238	0.00103247
TC_RPA3235	0.00103247
TC_RPA3269	0.00103247
TC_RPA3080	0.00103247
TC_RPA3270	0.00103247
TC_RPA3273	0.00103247
TC_RPA2767	0.00103247
TC_RPA3240	0.00103247
TC_RPA3231	0.00103247
TC_RPA3243	0.00103247
TC_RPA3225	0.00103247
TC_RPA3234	0.00103247
TC_RPA0241	0.00103247
TC_RPA0038	0.00103247
TC_RPA0158	0.00103247
TC_RPA3245	0.00103247
TC_RPA3248	0.00103247
TC_RPA3239	0.00103247
TC_RPA0159	0.00103247
TC_RPA0493	0.00103247
TC_RPA3242	0.00103247
TC_RPA3232	0.00103247
TC_RPA0918	0.00103247
TC_RPA0526	0.00103247
TC_RPA3129	0.00103247
TC_RPA0634	0.00103247
TC_RPA0039	0.00103247
TC_RPA4197	0.00103247
TC_RNA_50	0.00103247
TC_RNA_54	0.00103247
TC_RNA_55	0.00103247
RIBOSOME_30S	0.00103247
RIBOSOME_50S	0.00103247
PRODUCE_RIBOSOME	0.00103247
TL_RPA2692	0.00026754
TC_RPA2692	0.00026754
TL_RPA3226	6.07e-06
TC_RPA3226	6.07e-06
TL_RPA3267	6.07e-06
TC_RPA3267	6.07e-06
TL_RPA3268	0.261741
TC_RPA3268	0.261741
R_rxn_sox_c0	0.00176472
R_rxn_sox_c0_B	0
R_rxn00068_c0	0
R_rxn00340_c0	0.00374132
R_rxn02789_c0	0.0119174
R_rxn02789_c0_B	0
R_rxn02811_c0	0
R_rxn02811_c0_B	0.0119174
R_rxn05466_c0	0
R_rxn08168_c0	0.00705888
R_rxn09177_c0	0
R_rxn10954_c0	0
tr_cpd15560	0
tr_cpd15560_B	2.06013
tr_cpd15561	2.0566
tr_cpd15561_B	0
EX_cpd00604_e0	0
R__rxn_cpd00604_tr_c0	2
R_rxn01182_c0	2
R_rxn12676_c0	2
R_rxn12676_c0_B	0
R_rxn00957_c0	2.00353
R_rxn00957_c0_B	0
R_rxn00964_c0	2.00353
R_rxn20482_c0	0
R_rxn20482_c0_B	27.8148
R_rxn17231_c0	0
R_rxn17231_c0_B	2.00353
R_rxn20701_c0	2.00353
R_rxn20701_c0_B	0
R_rxn03879_c0	0
R_rxn03879_c0_B	2.00353
R_rxn03864_c0	2.00353
R_rxn03864_c0_B	0
R_rxn03871_c0	2.00353
R_rxn03622_c0	47.8112
R_rxn03622_c0_B	45.8077
R_rxn03880_c0	2.00353
R_rxn03880_c0_B	0
R_rxn03617_c0	2.00353
R_rxn03617_c0_B	0
R_rxn03866_c0	2.00353
R_rxn03866_c0_B	0
R_rxn01802_c0	2.00353
R_rxn03874_c0	0
R_rxn03874_c0_B	0
R_rxn03861_c0	0
R_rxn03861_c0_B	0
R_rxn00178_c0	0
R_rxn00178_c0_B	1.5078
TL_RPA1787	6.36e-06
TC_RPA1787	1.2e-07
TL_RPA1786	2.451e-05
TC_RPA1786	2e-07
TL_RPA0669	7.11e-06
TC_RPA0669	1.2e-07
TL_RPA0670	8.054e-05
TC_RPA0670	4e-07
TL_RPA0671	8.054e-05
TC_RPA0671	1.86e-06
TL_RPA0672	8.054e-05
TC_RPA0672	7.8e-07
TL_RPA0650	2e-06
TC_RPA0650	2e-08
TL_RPA0654	1.309e-05
TC_RPA0654	1e-07
TL_RPA0653	1.224e-05
TC_RPA0653	1e-07
TL_RPA3717	1.455e-05
TC_RPA3717	3e-07
TL_RPA3715	1.633e-05
TC_RPA3715	1.9e-07
TL_RPA1094	8.77e-06
TC_RPA1094	1.1e-07
TL_RPA4748	0
TC_RPA4748	0
TL_RPA3713	0.00027075
TC_RPA3713	3.07e-06
TL_RPA3714	2.55204
TC_RPA3714	0.0317993
TL_RPA0657	2.27e-06
TC_RPA0657	3e-08
TL_RPA0658	2.27e-06
TC_RPA0658	3e-08
TL_RPA0659	2.27e-06
TC_RPA0659	3e-08
TL_RPA0660	2.27e-06
TC_RPA0660	2e-08
TL_RPAAVG	0.00219193
TC_RPAAVG	2.399e-05
TL_RPA1425	0
TC_RPA1425	0
TL_RPA3447	0
TC_RPA3447	0
TL_RPA3817	2.22e-06
TC_RPA3817	3e-08
TL_RPA0163	0
TC_RPA0163	0
TL_RPA4439	1e-08
TC_RPA4439	0
TL_RPA1054	0
TC_RPA1054	0
TL_RPA3755	0
TC_RPA3755	0
TL_RPA0629	4.6e-07
TC_RPA0629	0
TL_RPA0504	9e-08
TC_RPA0504	0
TL_RPA4440	3e-08
TC_RPA4440	0
TL_RPA0250	3.5e-07
TC_RPA0250	0
TL_RPA2799	0
TC_RPA2799	0
TL_RPA1149	1e-08
TC_RPA1149	1e-08
TL_RPA2035	1.6e-07
TC_RPA2035	0
TL_RPA4743	3e-08
TC_RPA4743	0
TL_RPA4672	0
TC_RPA4672	0
TL_RPA4821	0
TC_RPA4821	0
TL_RPA2395	0
TC_RPA2395	0
TL_RPA0230	2.6e-07
TC_RPA0230	0
TL_RPA4531	0
TC_RPA4531	0
TL_RPA0005	0
TC_RPA0005	0
TL_RPA3695	1e-08
TC_RPA3695	0
TL_RPA2504	1.7e-07
TC_RPA2504	0
TL_RPA3390	1e-08
TC_RPA3390	0
TL_RPA2596	3e-08
TC_RPA2596	0
TL_RPA1797	0
TC_RPA1797	0
TL_RPA2546	0
TC_RPA2546	0
TL_RPA4729	0
TC_RPA4729	0
TL_RPA3760	0
TC_RPA3760	0
TL_RPA4270	3e-08
TC_RPA4270	0
TL_RPA2515	1e-08
TC_RPA2515	0
TL_RPA4295	9.2e-07
TC_RPA4295	1e-08
TL_RPA1201	6e-08
TC_RPA1201	0
TL_RPA3450	0.00024309
TC_RPA3450	3.63e-06
TL_RPA2045	0.00031668
TC_RPA2045	3.23e-06
TL_RPA2153	3e-08
TC_RPA2153	0
TL_RPA0227	9e-08
TC_RPA0227	0
TL_RPA3564	0
TC_RPA3564	0
TL_RPA4437	0
TC_RPA4437	0
TL_RPA4366	0.00010221
TC_RPA4366	8e-07
TL_RPA4741	2e-08
TC_RPA4741	0
TL_RPA4211	0
TC_RPA4211	0
TL_RPA2934	2.6e-07
TC_RPA2934	0
TL_RPA3117	6.12e-06
TC_RPA3117	6e-08
TL_RPA0839	3e-08
TC_RPA0839	0
TL_RPA2890	0
TC_RPA2890	0
TL_RPA3774	0
TC_RPA3774	0
TL_RPA4331	0.00031966
TC_RPA4331	3.97e-06
TL_RPA2356	0
TC_RPA2356	0
TL_RPA4308	0.00056853
TC_RPA4308	8.95e-06
TL_RPA3052	3.29e-06
TC_RPA3052	2e-08
TL_RPA4015	2.221e-05
TC_RPA4015	3.2e-07
TL_RPA0392	3.9e-07
TC_RPA0392	0
TL_RPA4590	6e-08
TC_RPA4590	0
TL_RPA2323	3e-08
TC_RPA2323	0
TL_RPA3532	1.2e-07
TC_RPA3532	0
TL_RPA3534	1.7e-07
TC_RPA3534	0
TL_RPA0626	1.7e-07
TC_RPA0626	0
TL_RPA2491	5e-08
TC_RPA2491	0
TL_RPA3155	4e-08
TC_RPA3155	0
TL_RPA4772	4e-08
TC_RPA4772	0
TL_RPA4309	0.0004318
TC_RPA4309	5.07e-06
TL_RPA0622	0
TC_RPA0622	0
TL_RPA4016	1.236e-05
TC_RPA4016	1.236e-05
TL_RPA1580	0.00010712
TC_RPA1580	3.21e-06
TL_RPA0592	4e-08
TC_RPA0592	0
TL_RPA0789	1.66e-06
TC_RPA0789	2e-08
TL_RPA2029	0.00025801
TC_RPA2029	1.88e-06
TL_RPA2660	5.2e-07
TC_RPA2660	0
TL_RPA0513	0
TC_RPA0513	0
TL_RPA1745	0
TC_RPA1745	0
TL_RPA3702	9e-08
TC_RPA3702	0
TL_RPA3967	0
TC_RPA3967	0
TL_RPA4370	1.5e-07
TC_RPA4370	0
TL_RPA2007	0
TC_RPA2007	0
TL_RPA4773	2.4e-07
TC_RPA4773	0
TL_RPA4325	8e-08
TC_RPA4325	0
TL_RPA0624	1.3e-07
TC_RPA0624	0
TL_RPA3535	1.2e-07
TC_RPA3535	0
TL_RPA0164	0
TC_RPA0164	0
TL_RPA0061	1.6e-07
TC_RPA0061	0
TL_RPA2891	0
TC_RPA2891	0
TL_RPA0068	0
TC_RPA0068	0
TL_RPA0339	1.5e-07
TC_RPA0339	0
TL_RPA4820	0
TC_RPA4820	0
TL_RPA1463	2.3e-07
TC_RPA1463	0
TL_RPA0312	2e-08
TC_RPA0312	0
TL_RPA2352	0
TC_RPA2352	0
TL_RPA3529	1.4e-07
TC_RPA3529	0
TL_RPA3655	0
TC_RPA3655	0
TL_RPA1466	0
TC_RPA1466	0
TL_RPA1405	0
TC_RPA1405	0
TL_RPA4722	3.13e-06
TC_RPA4722	9e-08
TL_RPA2324	0.00103055
TC_RPA2324	1.487e-05
TL_RPA2565	0
TC_RPA2565	0
TL_RPA1703	2.4e-07
TC_RPA1703	0
TL_RPA2349	0
TC_RPA2349	0
TL_RPA1723	0
TC_RPA1723	0
TL_RPA3440	0
TC_RPA3440	0
TL_RPA2031	0
TC_RPA2031	0
TL_RPA2032	0
TC_RPA2032	0
TL_RPA0190	0
TC_RPA0190	0
R_rxn00470_c0_1	0
R_rxn00470_c0_2	0
TL_RPA0870	0
TC_RPA0870	0
R_rxn00902_c0_1	0
R_rxn00902_c0_2	0.0119174
TL_RPA2046	0
TC_RPA2046	0
TL_RPA4665	1.008e-05
TC_RPA4665	1.7e-07
R_rxn02212_c0_1	0.0167745
R_rxn02212_c0_2	0
TL_RPA0503	8e-08
TC_RPA0503	0
TL_RPA4052	0
TC_RPA4052	0
R_rxn00692_c0_1	0
R_rxn00692_c0_2	0
R_rxn00692_c0_B_1	0.599485
R_rxn00692_c0_B_2	0
TL_RPA2724	2.59e-06
TC_RPA2724	3e-08
TL_RPA2796	0
TC_RPA2796	0
R_rxn02933_c0_1	0
R_rxn02933_c0_2	0
R_rxn02933_c0_B_1	0.0485549
R_rxn02933_c0_B_2	0
TL_RPA0818	2.1e-07
TC_RPA0818	0
R_rxn03052_c0_1	0
R_rxn03052_c0_2	0
R_rxn03052_c0_B_1	5.45574
R_rxn03052_c0_B_2	0
TL_RPA2397	5.443e-05
TC_RPA2397	1.32e-06
TL_RPA2181	0
TC_RPA2181	0
R_rxn00566_c0_1	0
R_rxn00566_c0_2	0
TL_RPA2559	0
TC_RPA2559	0
TL_RPA2357	0
TC_RPA2357	0
R_rxn00790_c0_1	0.278721
R_rxn00790_c0_2	0
TL_RPA3091	1.93e-06
TC_RPA3091	3e-08
R_rxn02366_c0_1	0
R_rxn02366_c0_2	0
TL_RPA3761	0
TC_RPA3761	0
TL_RPA1663	0
TC_RPA1663	0
R_rxn00602_c0_1	0
R_rxn00602_c0_2	0
R_rxn00602_c0_B_1	0
R_rxn00602_c0_B_2	0.0485549
TL_RPA1835	0
TC_RPA1835	0
TL_RPA1837	1.7e-07
TC_RPA1837	0
R_rxn00101_c0	0
TL_RPA3660	0
TC_RPA3660	0
TL_RPA3662	0
TC_RPA3662	0
R_rxn02866_c0_1	0
R_rxn02866_c0_2	0
R_rxn02866_c0_B_1	0
R_rxn02866_c0_B_2	0.0485549
TL_RPA1699	0
TC_RPA1699	0
TL_RPA1614	1.27e-06
TC_RPA1614	1e-08
R_rxn07449_c0_1	0
R_rxn07449_c0_2	0
R_rxn07449_c0_B_1	0
R_rxn07449_c0_B_2	0
R_rxn02834_c0_1	0.00210793
R_rxn02834_c0_2	0
TL_RPA4705	3e-08
TC_RPA4705	0
TL_RPA0314	0
TC_RPA0314	0
R_rxn00599_c0_1	0
R_rxn00599_c0_2	0.056471
TL_RPA1554	0
TC_RPA1554	0
TL_RPA0854	4.3e-07
TC_RPA0854	0
R_rxn02473_c0_1	0
R_rxn02473_c0_2	0.00210793
TL_RPA0309	0
TC_RPA0309	0
R_rxn00193_c0_1	0
R_rxn00193_c0_2	0.0285125
R_rxn00193_c0_B_1	0
R_rxn00193_c0_B_2	0
TL_RPA1592	0
TC_RPA1592	0
R_rxn00414_c0_1	0.115129
R_rxn00414_c0_2	0
TL_RPA1276	2.4e-07
TC_RPA1276	0
TL_RPA4071	0
TC_RPA4071	0
R_rxn00474_c0_1	0.00044894
R_rxn00474_c0_2	0
R_rxn00474_c0_B_1	0
R_rxn00474_c0_B_2	0
TL_RPA0069	0
TC_RPA0069	0
TL_RPA0070	0
TC_RPA0070	0
R_rxn00742_c0_1	0
R_rxn00742_c0_2	0
TL_RPA0371	0
TC_RPA0371	0
R_rxn01332_c0_1	0.0167745
R_rxn01332_c0_2	0
TL_RPA1984	8e-08
TC_RPA1984	0
TL_RPA0027	0
TC_RPA0027	0
R_rxn01682_c0_1	0.00044894
R_rxn01682_c0_2	0
R_rxn01682_c0_B_1	0
R_rxn01682_c0_B_2	0
R_rxn06493_c0_1	0
R_rxn06493_c0_2	0
R_rxn06493_c0_B_1	0
R_rxn06493_c0_B_2	0
TL_RPA0185	0
TC_RPA0185	0
R_rxn02749_c0	0
R_rxn02749_c0_B	0
TL_RPA0235	3e-08
TC_RPA0235	0
TL_RPA0240	4e-08
TC_RPA0240	0
R_rxn02751_c0	0
R_rxn02751_c0_B	0
R_rxn02889_c0_1	0
R_rxn02889_c0_2	0
R_rxn02889_c0_B_1	0
R_rxn02889_c0_B_2	0.0485549
TL_RPA2539	0
TC_RPA2539	0
TL_RPA2538	5.4e-07
TC_RPA2538	0
R_rxn03040_c0_1	0
R_rxn03040_c0_2	0
R_rxn03040_c0_B_1	0
R_rxn03040_c0_B_2	0
TL_RPA2986	0
TC_RPA2986	0
TL_RPA3759	0
TC_RPA3759	0
R_rxn15972_c0_1	0
R_rxn15972_c0_2	0
R_rxn15972_c0_B_1	0
R_rxn15972_c0_B_2	0
TL_RPA3033	0
TC_RPA3033	0
TL_RPA2325	0
TC_RPA2325	0
R_rxn10770_c0_1	0.0270327
R_rxn10770_c0_2	0
R_rxn10770_c0_B_1	0
R_rxn10770_c0_B_2	0
TL_RPA0374	0.00332939
TC_RPA0374	0.321418
R_rxn02181_c0_1	0
R_rxn02181_c0_2	0
R_rxn02181_c0_3	0
R_rxn02181_c0_4	0
R_rxn02181_c0_5	0
R_rxn02181_c0_6	0
R_rxn02181_c0_B_1	0
R_rxn02181_c0_B_2	0
R_rxn02181_c0_B_3	0
R_rxn02181_c0_B_4	0
R_rxn02181_c0_B_5	0
R_rxn02181_c0_B_6	0
TL_RPA0383	0
TC_RPA0383	0
TL_RPA0462	7.3e-07
TC_RPA0462	0
TL_RPA1238	0
TC_RPA1238	0
TL_RPA1811	0
TC_RPA1811	0
R_rxn00187_c0	0
TL_RPA0984	0
TC_RPA0984	0
TL_RPA1401	0
TC_RPA1401	0
TL_RPA2967	0
TC_RPA2967	0
TL_RPA4209	0
TC_RPA4209	0
R_rxn03437_c0_1	0
R_rxn03437_c0_2	0.007012
R_rxn03437_c0_3	0
R_rxn03437_c0_4	0
TL_RPA2155	0
TC_RPA2155	0
TL_RPA2341	0
TC_RPA2341	0
TL_RPA3472	0
TC_RPA3472	0
R_rxn02949_c0_1	0
R_rxn02949_c0_2	0
R_rxn02949_c0_3	0
R_rxn02949_c0_4	0
R_rxn02949_c0_5	0
R_rxn02949_c0_6	0
R_rxn02949_c0_B_1	0
R_rxn02949_c0_B_2	0
R_rxn02949_c0_B_3	0
R_rxn02949_c0_B_4	0
R_rxn02949_c0_B_5	0
R_rxn02949_c0_B_6	0
R_rxn04750_c0_1	0
R_rxn04750_c0_2	0
R_rxn04750_c0_3	0
R_rxn02934_c0_1	0
R_rxn02934_c0_2	0.0485549
R_rxn02934_c0_3	0
R_rxn02934_c0_4	0
R_rxn02934_c0_5	0
R_rxn02934_c0_6	0
R_rxn02934_c0_B_1	0
R_rxn02934_c0_B_2	0
R_rxn02934_c0_B_3	0
R_rxn02934_c0_B_4	0
R_rxn02934_c0_B_5	0
R_rxn02934_c0_B_6	0
R_rxn00469_c0_1	0
R_rxn00469_c0_2	0
R_rxn00469_c0_3	0
R_rxn00469_c0_4	0
R_rxn00469_c0_B_1	0
R_rxn00469_c0_B_2	0
R_rxn00469_c0_B_3	0
R_rxn00469_c0_B_4	0
R_rxn12191_c0_1	0
R_rxn12191_c0_2	0
R_rxn12191_c0_3	0
R_rxn12191_c0_4	0
R_rxn12191_c0_B_1	0
R_rxn12191_c0_B_2	0
R_rxn12191_c0_B_3	0
R_rxn12191_c0_B_4	0.0270327
TL_RPA3188	0
TC_RPA3188	0
TL_RPA1205	0
TC_RPA1205	0
TL_RPA0176	4.86e-06
TC_RPA0176	7e-08
TL_RPA0177	4.86e-06
TC_RPA0177	4e-08
TL_RPA0178	4.86e-06
TC_RPA0178	8e-08
TL_RPA0179	4.86e-06
TC_RPA0179	3e-08
TL_RPA0843	4.86e-06
TC_RPA0843	2e-08
TL_RPA0844	4.86e-06
TC_RPA0844	3e-08
TL_RPA0845	4.86e-06
TC_RPA0845	1e-08
TL_RPA0846	4.86e-06
TC_RPA0846	4e-08
TL_RPA4602	2.3e-07
TC_RPA4602	0
TL_RPA4603	2.3e-07
TC_RPA4603	0
TL_RPA4604	2.3e-07
TC_RPA4604	0
TL_RPA4605	2.3e-07
TC_RPA4605	0
TL_RPA4606	2.3e-07
TC_RPA4606	0
TL_RPA4607	1.43e-06
TC_RPA4607	2e-08
TL_RPA4608	2.3e-07
TC_RPA4608	0
TL_RPA4609	2.3e-07
TC_RPA4609	0
TL_RPA4610	2.3e-07
TC_RPA4610	0
TL_RPA4611	2.3e-07
TC_RPA4611	0
TL_RPA4612	2.3e-07
TC_RPA4612	0
TL_RPA4613	2.3e-07
TC_RPA4613	0
TL_RPA4614	2.3e-07
TC_RPA4614	0
TL_RPA4615	2.3e-07
TC_RPA4615	0
TL_RPA4616	2.3e-07
TC_RPA4616	0
TL_RPA4617	2.3e-07
TC_RPA4617	0
TL_RPA4618	2.3e-07
TC_RPA4618	0
TL_RPA4619	2.3e-07
TC_RPA4619	0
TL_RPA4620	2.3e-07
TC_RPA4620	0
TL_RPA4621	2.3e-07
TC_RPA4621	0
TL_RPA4622	2.3e-07
TC_RPA4622	0
TL_RPA4623	2.3e-07
TC_RPA4623	0
TL_RPA4624	2.3e-07
TC_RPA4624	0
TL_RPA4625	2.3e-07
TC_RPA4625	0
TL_RPA4626	2.3e-07
TC_RPA4626	0
TL_RPA4627	2.3e-07
TC_RPA4627	0
TL_RPA4628	2.3e-07
TC_RPA4628	0
TL_RPA4629	2.3e-07
TC_RPA4629	0
TL_RPA4630	2.3e-07
TC_RPA4630	0
TL_RPA4631	2.3e-07
TC_RPA4631	0
TL_RPA4632	2.3e-07
TC_RPA4632	0
TL_RPA4633	2.3e-07
TC_RPA4633	0
TL_RPA1370	0
TC_RPA1370	0
TL_RPA1371	0
TC_RPA1371	0
TL_RPA1372	0
TC_RPA1372	0
TL_RPA1373	0
TC_RPA1373	0
TL_RPA1374	0
TC_RPA1374	0
TL_RPA1375	0
TC_RPA1375	0
TL_RPA1376	0
TC_RPA1376	0
TL_RPA1377	0
TC_RPA1377	0
TL_RPA1378	0
TC_RPA1378	0
TL_RPA1379	0
TC_RPA1379	0
TL_RPA1380	0
TC_RPA1380	0
TL_RPA1435	0
TC_RPA1435	0
TL_RPA1436	0
TC_RPA1436	0
TL_RPA1437	0
TC_RPA1437	0
TL_RPA1438	0
TC_RPA1438	0
TL_RPA1439	0
TC_RPA1439	0
R_rxn00351_c0	0.00352944
R_rxn08180_c0	0
R_rxn00423_c0	0
R_rxn00364_c0	0.15837
R_rxn03408_c0	0.0285125
R_rxn00646_c0	0.00352944
R_rxn01452_c0	0
R_rxn00642_c0	0
R_rxn00973_c0	2.12499
R_rxn07671_c0	0
R_rxn02000_c0	0.0285125
R_rxn05063_c0	0
R_rxn05457_c0	0
R_rxn04271_c0	0
R_rxn13783_c0	1.14
R_rxn10118_c0	0
R_rxn04070_c0	0
R_rxn01358_c0	0
R_rxn03433_c0	0
R_rxn10231_c0	0
R_rxn03086_c0	0
R_rxn03046_c0	0
R_rxn01219_c0	0
R_rxn02168_c0	0
R_rxn00258_c0	0
R_rxn00800_c0	0.188673
R_rxn00211_c0	0
R_rxn00179_c0	0
R_rxn00730_c0	0
R_rxn03456_c0	0
R_rxn03360_c0	0
R_rxn02898_c0	0.00705888
R_rxn05614_c0	0
R_rxn01547_c0	0
R_rxn02320_c0	0
R_rxn02504_c0	0.0105883
R_rxn04996_c0	0.0355714
R_rxn00262_c0	0
R_rxn02796_c0	0
R_rxn10262_c0	0
R_rxn10126_c0	0
R_rxn10209_c0	0
R_rxn10225_c0	0
R_rxn10205_c0	0.0242774
R_rxn02988_c0	0
R_rxn04792_c0	0
R_rxn10228_c0	0
R_rxn05814_c0	0
R_rxn00539_c0	0
R_rxn00678_c0	0.0485549
R_rxn00001_c0	0
R_rxn00710_c0	0.107224
R_rxn02885_c0	0
R_rxn01203_c0	0
R_rxn00953_c0	0
R_rxn08710_c0	0.0285125
R_rxn05459_c0	0
R_rxn05453_c0	0
R_rxn03142_c0	0
R_rxn03181_c0	0.0285125
R_rxn01048_c0	0
R_rxn01604_c0	0
R_rxn00337_c0	0.0539204
R_rxn08308_c0	0
R_rxn02812_c0	0
R_rxn02070_c0	0
R_rxn06425_c0	0
R_rxn09206_c0	0
R_rxn12158_c0	0
R_rxn00088_c0	0
R_rxn09209_c0	0
R_rxn08669_c0	0
R_rxn00015_c0	0
R_rxn06672_c0	0
R_rxn06633_c0	0
R_rxn01739_c0	0.0167745
R_rxn01268_c0	0.00587716
R_rxn00641_c0	0
R_rxn01974_c0	0.0317952
R_rxn03015_c0	0
R_rxn08471_c0	0
R_rxn03887_c0	0
R_rxn00225_c0	0
R_rxn00327_c0	0
R_rxn05064_c0	0
R_rxn01102_c0	0
R_rxn05358_c0	0.0485549
R_rxn00100_c0	0.00705888
R_rxn02842_c0	0
R_rxn00789_c0	0.00210793
R_rxn02374_c0	0.0048206
R_rxn03436_c0	0.007012
R_rxn05319_c0	0
R_rxn05298_c0	0
R_rxn05408_c0	0
R_rxn08336_c0	0
R_rxn02264_c0	0.00705888
R_rxn07177_c0	0
R_rxn02687_c0	0
R_rxn03903_c0	0
R_rxn00097_c0	0
R_rxn00695_c0	0
R_rxn05116_c0	0
R_rxn10481_c0	0.00352944
R_rxn00802_c0	0.00790477
R_rxn11632_c0	0
R_rxn02160_c0	0.00210793
R_rxn01825_c0	0
R_rxn10230_c0	0
R_rxn03958_c0	0
R_rxn00259_c0	0
R_rxn00549_c0_1	0
R_rxn00549_c0_2	1.30271
R_rxn03951_c0	0
R_rxn07875_c0	0
R_rxn01022_c0	0
R_rxn04713_c0	0
R_rxn10060_c0	0
R_rxn02261_c0	0
R_rxn00727_c0	0
R_rxn14037_c0	0
R_rxn00465_c0	0
R_rxn14379_c0	0
R_rxn05127_c0	0
R_rxn03913_c0	0
R_rxn14290_c0	0
R_rxn07312_c0	0
R_rxn02159_c0	0
R_rxn01111_c0	2.37436
R_rxn10222_c0	0
R_rxn10263_c0	0
R_rxn08845_c0	0
R_rxn00999_c0	0
R_rxn05049_c0	0
R_rxn04288_c0	0
R_rxn01157_c0	0
R_rxn05957_c0	0.00598805
R_rxn05938_c0	0
R_rxn08551_c0	0
R_rxn03064_c0	0
R_rxn00758_c0	0
R_rxn03753_c0	0
R_rxn09111_c0	0
R_rxn11713_c0	0
R_rxn03848_c0	0
R_rxn04056_c0	0
R_rxn00716_c0	0
R_rxn05458_c0	0
R_rxn06887_c0	0
R_rxn10067_c0	0
R_rxn05039_c0	0.00705888
R_rxn09320_c0	0
R_rxn09114_c0	0
R_rxn03974_c0	0
R_rxn02745_c0	0
R_rxn04677_c0	0
R_rxn02821_c0	0
R_rxn10208_c0	0
R_rxn11714_c0	0
R_rxn04630_c0	0
R_rxn04068_c0	0
R_rxn00336_c0	2.05264
R_rxn10204_c0	0
R_rxn03208_c0	0
R_rxn01301_c0	0
R_rxn01643_c0	0
R_rxn04457_c0	0
R_rxn00248_c0	4.7287
R_rxn05953_c0	0
R_rxn14055_c0	0
R_rxn00707_c0	0
R_rxn14017_c0	0
R_rxn03095_c0	0
R_rxn00289_c0	0
R_rxn03762_c0	0
R_rxn01269_c0	0
R_rxn05219_c0	0
R_rxn10113_c0	0
R_rxn05211_c0	0
R_rxn01634_c0	0
R_rxn00286_c0	0
R_rxn03014_c0	0
R_rxn00020_c0	0
R_rxn02835_c0	0.00210793
R_rxn00108_c0	0
R_rxn01675_c0	0.0285125
R_rxn00324_c0	0
R_rxn01454_c0	0.268843
R_rxn00656_c0	0.00705888
R_rxn02009_c0	0
R_rxn09562_c0	0
R_rxn06098_c0	0
R_rxn03435_c0	0
R_rxn02942_c0	0
R_rxn03080_c0	0.0141178
R_rxn01044_c0	0
R_rxn02830_c0	0
R_rxn01588_c0	0
R_rxn00849_c0	0
R_rxn04723_c0	0
R_rxn00213_c0	0.11405
R_rxn00777_c0	0.51618
R_rxn13784_c0	1.14
R_rxn11732_c0	0
R_rxn01013_c0	0
R_rxn10123_c0	0
R_rxn02728_c0	0
R_rxn06281_c0	0
R_rxn02314_c0	0
R_rxn04378_c0	0
R_rxn00927_c0	0
R_rxn00251_c0	0.537456
R_rxn10432_c0	0
R_rxn00139_c0	0
R_rxn07261_c0	0
R_rxn03910_c0	0
R_rxn07100_c0	0
R_rxn08311_c0	0.0242774
R_rxn03919_c0	0.11405
R_rxn10264_c0	0
R_rxn10124_c0	0.00705888
R_rxn06753_c0	0
R_rxn10227_c0	0.0121387
R_rxn01146_c0	0
R_rxn09210_c0	0.0121387
R_rxn04712_c0	0
R_rxn02260_c0	0
R_rxn01124_c0	0
R_rxn00532_c0	0
R_rxn01642_c0	0
R_rxn02917_c0	0
R_rxn04052_c0	0
R_rxn04323_c0	0
R_rxn02819_c0	0
R_rxn14125_c0	0
R_rxn01518_c0	0
R_rxn01015_c0	0
R_rxn06461_c0	0
R_rxn08306_c0	0
R_rxn03065_c0	0
R_rxn14118_c0	0
R_rxn00484_c0	0
R_rxn01169_c0	0
R_rxn14301_c0	0
R_rxn08546_c0	0
R_rxn08900_c0	0
R_rxn11712_c0	0
R_rxn04737_c0	0
R_rxn03921_c0	0
R_rxn01008_c0	0
R_rxn02916_c0	0
R_rxn03618_c0	0
R_rxn01133_c0	0
R_rxn03159_c0	0.0285125
R_rxn02039_c0	0
R_rxn05183_c0	0
R_rxn14175_c0	0
R_rxn01904_c0	0
R_rxn03055_c0	0
R_rxn01300_c0	0.00559566
R_rxn00321_c0	0
R_rxn03012_c0	0
R_rxn00740_c0	0.007012
R_rxn00838_c0	0.188673
R_rxn02283_c0	0
R_rxn00512_c0	0.0105883
R_rxn01352_c0	0
R_rxn01255_c0	0.0167745
R_rxn04727_c0	0
R_rxn07489_c0	0
R_rxn00776_c0	0
R_rxn07886_c0	0
R_rxn00527_c0	0
R_rxn03003_c0	0
R_rxn01316_c0	0
R_rxn13782_c0	1.14
R_rxn04270_c0	0
R_rxn06099_c0	0
R_rxn01917_c0	0.00790477
R_rxn08527_c0	0
R_rxn01509_c0	0
R_rxn01548_c0	0
R_rxn08528_c0	0
R_rxn04659_c0	0
R_rxn07586_c0	0
R_rxn09205_c0	0
R_rxn01669_c0	0
R_rxn03426_c0	0
R_rxn00508_c0	47.7425
R_rxn02115_c0	0
R_rxn10122_c0	0
R_rxn08352_c0	0
R_rxn02229_c0	0
R_rxn00721_c0	0
R_rxn03135_c0	0
R_rxn00263_c0	0
R_rxn04324_c0	0
R_rxn01345_c0	1.02932
R_rxn08310_c0	0
R_rxn02853_c0	0
R_rxn06752_c0	0
R_rxn08345_c0	0
R_rxn10224_c0	0
R_rxn05893_c0	0
R_rxn00163_c0	0
R_rxn03147_c0	0.275191
R_rxn02182_c0	0
R_rxn03062_c0	0.0119174
R_rxn00829_c0	0.370109
R_rxn03294_c0	0
R_rxn01544_c0	0
R_rxn00863_c0	0
R_rxn09113_c0	0.0121387
R_rxn00711_c0	0
R_rxn00473_c0	0
R_rxn05982_c0	0
R_rxn00986_c0	0
R_rxn06356_c0	0
R_rxn00018_c0_1	0.783539	Rubisco from I
R_rxn00018_c0_2	1.59082	Rubisco from II
R_rxn14090_c0	0
R_rxn02402_c0	0.00705888
R_rxn02036_c0	0
R_rxn05452_c0	0.0485549
R_rxn05465_c0	1.40952
R_rxn00404_c0	0
R_rxn08547_c0	0
R_rxn01303_c0	0
R_rxn08901_c0	0
R_rxn02433_c0	0
R_rxn04143_c0	0
R_rxn00497_c0	0
R_rxn06023_c0	0.00352944
R_rxn00394_c0	0
R_rxn05919_c0	0
R_rxn01106_c0	0
R_rxn01539_c0	0
R_rxn00931_c0	0
R_rxn06771_c0	0
R_rxn08756_c0	0.0355714
R_rxn08470_c0	0
R_rxn02636_c0	0
R_rxn00412_c0	0
R_rxn02339_c0	0
R_rxn00650_c0	0
R_rxn00787_c0	0
R_rxn03005_c0	0.559549
R_rxn05012_c0	0
R_rxn00228_c0	0
R_rxn00616_c0	0.559514
R_rxn00313_c0	0.00328269
R_rxn00735_c0	0
R_rxn10571_c0	0
R_rxn14229_c0	0
R_rxn08647_c0	0
R_rxn03366_c0	0
R_rxn10042_c0	6.13422
R_rxn06062_c0	0
R_rxn01543_c0	0
R_rxn02895_c0	0.278721
R_rxn01066_c0	0
R_rxn00189_c0	0
R_rxn01996_c0	0.0485549
R_rxn10207_c0	0
R_rxn10221_c0	0.0242774
R_rxn05451_c0	0
R_rxn02784_c0	0
R_rxn02795_c0	0
R_rxn10203_c0	0
R_rxn07876_c0	0
R_rxn00283_c0	0.0570251
R_rxn00726_c0	0.00044894
R_rxn01847_c0	0
R_rxn02155_c0	0.00705888
R_rxn02187_c0	0
R_rxn11968_c0	0
R_rxn01754_c0	0
R_rxn08552_c0	0
R_rxn14291_c0	0
R_rxn04325_c0	0
R_rxn01018_c0	0.107224
R_rxn04132_c0	0
R_rxn10210_c0	0
R_rxn01476_c0	0
R_rxn03146_c0	0.0570251
R_rxn00988_c0	0
R_rxn01156_c0	0
R_rxn01600_c0	0
R_rxn14384_c0	0
R_rxn05455_c0	0
R_rxn00410_c0	0.0702843
R_rxn03063_c0	0
R_rxn11711_c0	0
R_rxn02925_c0	0
R_rxn06394_c0	0
R_rxn00151_c0	0
R_rxn03933_c0	0
R_rxn05737_c0	0
R_rxn11718_c0	0
R_rxn09110_c0	0
R_rxn00529_c0	0
R_rxn11710_c0	0
R_rxn00303_c0	0
R_rxn00799_c0_1	0
R_rxn00799_c0_2	0
R_rxn01073_c0	0
R_rxn01986_c0	0
R_rxn01069_c0	0.00559566
R_rxn05528_c0	0
R_rxn00791_c0	0.00044894
R_rxn00702_c0	0
R_rxn02883_c0	0
R_rxn03150_c0	0.00352944
R_rxn04676_c0	0
R_rxn11715_c0	0
R_rxn01827_c0	0
R_rxn07260_c0	0
R_rxn01007_c0	0
R_rxn00105_c0	0
R_rxn03446_c0	0
R_rxn01302_c0	0
R_rxn00490_c0	0
R_rxn00223_c0	0
R_rxn02285_c0	0.0285125
R_rxn00691_c0	0
R_rxn06577_c0	0
R_rxn09310_c0	0.00352944
R_rxn00459_c0	77.8139
R_rxn03291_c0	0
R_rxn00770_c0	0.395561
R_rxn05195_c0	0.0141178
R_rxn05209_c0	0
R_rxn06377_c0	0
R_rxn08444_c0	0
R_rxn05059_c0	0
R_rxn00427_c0	0
R_rxn06197_c0	0
R_rxn01208_c0	0.0119174
R_rxn01143_c0	0
R_rxn00260_c0	0
R_rxn03380_c0	0
R_rxn07454_c0	0
R_rxn00461_c0	0.0285125
R_rxn05613_c0	0
R_rxn00669_c0	0
R_rxn02460_c0	0
R_rxn03136_c0	0.275191
R_rxn00222_c0	0
R_rxn10229_c0	0
R_rxn06193_c0	0
R_rxn02937_c0	0.278721
R_rxn03467_c0	0
R_rxn01652_c0	0
R_rxn03541_c0	0
R_rxn00992_c0	0
R_rxn02432_c0	0
R_rxn08312_c0	0
R_rxn01517_c0	0
R_rxn07653_c0	0
R_rxn10226_c0	0.0121387
R_rxn09978_c0	0
R_rxn09211_c0	0
R_rxn01800_c0	0
R_rxn02107_c0	0
R_rxn08309_c0	0
R_rxn01118_c0	0
R_rxn03060_c0	0
R_rxn03841_c0	0
R_rxn00866_c0	0
R_rxn04113_c0	0
R_rxn05909_c0	0
R_rxn09272_c0	1.94761
R_rxn03845_c0	0
R_rxn00943_c0	0.0485549
R_rxn08469_c0	0
R_rxn00016_c0	0
R_rxn14282_c0	0
R_rxn03365_c0	0
R_rxn14099_c0	0
R_rxn05454_c0	0.0485549
R_rxn01127_c0	0
R_rxn01461_c0	0
R_rxn08548_c0	0
R_rxn00615_c0	0
R_rxn08468_c0	0
R_rxn03979_c0	0
R_rxn06168_c0	0
R_rxn10206_c0	0.0242774
R_rxn06870_c0	0
R_rxn10202_c0	0
R_rxn02247_c0	0
R_rxn00834_c0	0.0886261
R_rxn01187_c0	0
R_rxn00704_c0	0
R_rxn01459_c0	0
R_rxn03641_c0	0
R_rxn02844_c0	0
R_rxn01230_c0	0
R_rxn01499_c0	0
R_rxn03909_c0	0.00352944
R_rxn01101_c0	0
R_rxn06600_c0	0
R_rxn00216_c0	0
R_rxn00550_c0	0
R_rxn07841_c0	0
R_rxn01703_c0	0
R_rxn06576_c0	0
R_rxn00884_c0	0
R_rxn02199_c0	0
R_rxn05024_c0	0
R_rxn01851_c0	0
R_rxn08178_c0	0
R_rxn00314_c0	0
R_rxn00077_c0	0
R_rxn01388_c0	0
R_rxn02391_c0	0
R_rxn03638_c0	0.11405
R_rxn14077_c0	0.0991624
R_rxn05126_c0	0
R_rxn01406_c0	0
R_rxn04377_c0	0
R_rxn01816_c0	0
R_rxn06322_c0	0
R_rxn10223_c0	0
R_rxn04658_c0	0
R_rxn00991_c0	0
R_rxn10260_c0	0.0121387
R_rxn03915_c0	0
R_rxn01368_c0	0
R_rxn00134_c0	0
R_rxn11768_c0	0
R_rxn09109_c0	0
R_rxn00141_c0	0
R_rxn14294_c0	0
R_rxn00130_c0	0
R_rxn00859_c0	0.00210793
R_rxn11761_c0	0
R_rxn04744_c0	0
R_rxn00288_c0	0
R_rxn08550_c0	0
R_rxn06690_c0	0
R_rxn00280_c0	0
R_rxn01434_c0	0.00790477
R_rxn00912_c0	0.00705888
R_rxn03849_c0	0
R_rxn03512_c0	0
R_rxn02852_c0	0
R_rxn01083_c0	0
R_rxn00632_c0	0
R_rxn09979_c0	0
R_rxn00985_c0	0
R_rxn01011_c0	0
R_rxn10259_c0	0.0121387
R_rxn02302_c0	79.4252
R_rxn03068_c0	0
R_rxn02100_c0	0
R_rxn11717_c0	0
R_rxn08467_c0	0
R_rxn04631_c0	0
R_rxn00338_c0	0
R_rxn01975_c0	0
R_rxn00700_c0	0
R_rxn03094_c0	0
R_rxn02202_c0	0
R_rxn02529_c0	0
R_rxn02677_c0	0
R_rxn08549_c0	0
R_rxn08179_c0	0
R_rxn05468_c0	0
R_rxn02174_c0	0
R_rxn01633_c0	0
R_rxn02957_c0	0
R_rxn01304_c0	0.0130001
R_rxn01900_c0	0
R_rxn00974_c0	0
R_rxn01948_c0	0
R_rxn00415_c0	0
R_rxn06389_c0	0
R_rxn03882_c0	0
R_rxn02008_c0	0.0285125
R_rxn05740_c0	0
R_rxn03904_c0	0.0285125
R_rxn07842_c0	0
R_rxn00783_c0	0
R_rxn01107_c0	0
R_rxn07885_c0	0
R_rxn00210_c0	0
R_rxn00778_c0	0
R_rxn03901_c0	0.0285125
R_rxn10052_c0	0
R_rxn04133_c0	0
R_rxn06760_c0	0
R_rxn00653_c0	0
R_rxn03164_c0	0.0285125
R_rxn06372_c0	0
R_rxn00929_c0	23.6434
R_rxn03644_c0	0
R_rxn08335_c0	0.107224
R_rxn03004_c0	0
R_rxn00138_c0	0.00705888
R_rxn06729_c0	0.0570251
R_rxn02015_c0	0
R_rxn01952_c0	0
R_rxn05089_c0	0
R_rxn02297_c0	0
R_rxn01485_c0	0
R_rxn03031_c0	0.0317952
R_rxn09207_c0	0
R_rxn00239_c0	0.0921555
R_rxn02465_c0	0
R_rxn01791_c0	0.00705888
R_rxn04376_c0	0
R_rxn03333_c0	0
R_rxn03465_c0	0
R_rxn00002_c0	0
R_rxn10220_c0	0.0242774
R_rxn10261_c0	0
R_rxn07655_c0	0
R_rxn03797_c0	0
R_rxn09108_c0	0
R_rxn01513_c0	0.0127714
R_rxn04016_c0	0
R_rxn02186_c0	0.0268394
R_rxn08307_c0	0
R_rxn01274_c0	0
R_rxn02230_c0	0
R_rxn00604_c0	0
R_rxn03109_c0	0
R_rxn01019_c0	0.00790477
R_rxn09208_c0	0
R_rxn02406_c0	0
R_rxn00202_c0	0
R_rxn02914_c0	78.7842
R_rxn03657_c0	0
R_rxn05456_c0	0
R_rxn09112_c0	0
R_rxn03194_c0	0
R_rxn11716_c0	0
R_rxn05289_c0	0
R_rxn02827_c0	0
R_rxn05467_c0	0
R_rxnnitrogen_c0	1.11632
R_rxnnitrogen_c0_B	0
R_rxnsuccinate_c0	0
R_rxnsuccinate_c0_B	0
R_rxnbutyrate_c0	0
R_rxnbutyrate_c0_B	0
R_malate_c0	0
R_malate_c0_B	0
R_rxn01520_c0	0.0127714
R_rxn00330_c0	2.31638
R_rxn03445_c0	0
R_rxn01641_c0	0
R_rxn11663_c0	0
R_rxn00493_c0	0
R_rxn00560_c0	0
R_rxn02172_c0	0
R_rxn00293_c0	0.11405
R_rxn05383_c0	0.0485549
R_rxn00029_c0	0.0282355
R_rxn00060_c0	0.00705888
R_rxn00085_c0	0.796285
R_rxn00126_c0	5.44162
R_rxn00137_c0	0.00352944
R_rxn00143_c0	0
R_rxn00145_c0	0
R_rxn00161_c0	0
R_rxn00183_c0	0
R_rxn00192_c0	0
R_rxn00199_c0	0
R_rxn05801_c0	0.00308826
R_rxn00224_c0	0.00352944
R_rxn00227_c0	0
R_rxn00242_c0	0
R_rxn00247_c0	0
R_rxn00255_c0	0
R_rxn00274_c0	0
R_rxn00275_c0	0.253151
R_rxn00285_c0	0
R_rxn00290_c0	0
R_rxn00333_c0	0
R_rxn00361_c0	0
R_rxn00371_c0	0.0388238
R_rxn00405_c0	0
R_rxn00407_c0	0
R_rxn00420_c0	0
R_rxn00441_c0	0
R_rxn00463_c0	0
R_rxn00509_c0	0
R_rxn00514_c0	0
R_rxn00555_c0	0.11405
R_rxn00588_c0	0
R_rxn00598_c0	0
R_rxn00612_c0	0
R_rxn00873_c0	0
R_rxn00647_c0	0
R_rxn00649_c0	0
R_rxn00654_c0	0
R_rxn00676_c0	0.0485549
R_rxn15094_c0	0
R_rxn00693_c0	0.0165764
R_rxn00737_c0	0
R_rxn00747_c0	2.44833
R_rxn00775_c0	0
R_rxn00781_c0	0
R_rxn00806_c0	0
R_rxn00832_c0	0
R_rxn00837_c0	0
R_rxn00856_c0	2.00209
R_rxn14159_c0	6.72451
R_rxn13974_c0	0
R_rxn14048_c0	0
R_rxn00903_c0	0
R_rxn00907_c0	0.559549
R_rxn00916_c0	0.0886261
R_rxn00917_c0	0
R_rxn05947_c0	0
R_rxn00952_c0	0.00426256
R_rxn15167_c0	0
R_rxn00962_c0	0
R_rxn00965_c0	0
R_rxn00979_c0	0.0105883
R_rxn01103_c0	0
R_rxn01115_c0	0
R_rxn01117_c0	0
R_rxn01138_c0	0
R_rxn05349_c0	0.142563
R_rxn01193_c0	0
R_rxn01204_c0	0
R_rxn01211_c0	0
R_rxn01256_c0	0.00926667
R_rxn01275_c0	0
R_rxn01285_c0	0
R_rxn06043_c0	0
R_rxn06044_c0	0
R_rxn06045_c0	0
R_rxn01351_c0	0
R_rxn01360_c0	0
R_rxn01387_c0	0
R_rxn06061_c0	0
R_rxn01418_c0	0
R_rxn01446_c0	0
R_rxn05231_c0	0.0127714
R_rxn06075_c0	0
R_rxn05233_c0	0.0237508
R_rxn05239_c0	0
R_rxn06076_c0	0
R_rxn06078_c0	0
R_rxn06080_c0	0
R_rxn06090_c0	0
R_rxn01504_c0	0.0485549
R_rxn01575_c0	0
R_rxn06139_c0	0
R_rxn01636_c0	0.00790477
R_rxn01637_c0	0
R_rxn01644_c0	0.0317952
R_rxn01664_c0	0
R_rxn01672_c0	0
R_rxn01740_c0	0
R_rxn01757_c0	0
R_rxn06167_c0	0
R_rxn01799_c0	0
R_rxn01842_c0	0
R_rxn01843_c0	0
R_rxn01867_c0	0
R_rxn01868_c0	0
R_rxn01871_c0	0
R_rxn01872_c0	0
R_rxn14277_c0	0
R_rxn14227_c0	0
R_rxn01962_c0	0
R_rxn01973_c0	0.0317952
R_rxn15364_c0	0
R_rxn01985_c0	0
R_rxn02011_c0	0.0285125
R_rxn06246_c0	0.00308826
R_rxn02056_c0	0
R_rxn02222_c0	0
R_rxn06334_c0	0.0485549
R_rxn02275_c0	0
R_rxn02288_c0	0.00352944
R_rxn02296_c0	0
R_rxn02303_c0	0.00352944
R_rxn02304_c0	0.00176472
R_rxn02331_c0	0.0855376
R_rxn02342_c0	0
R_rxn02345_c0	0
R_rxn02356_c0	0
R_rxn02373_c0	0
R_rxn02376_c0	0
R_rxn02404_c0	0.0855376
R_rxn02476_c0	0.0167745
R_rxn02507_c0	0.00044894
R_rxn02508_c0	0.00044894
R_rxn02518_c0	0
R_rxn02666_c0	0
R_rxn02680_c0	0.0770674
R_rxn06510_c0	0.0770674
R_rxn02774_c0	0.00352944
R_rxn02775_c0	0
R_rxn02804_c0	0.0485549
R_rxn02928_c0	0
R_rxn02929_c0	0
R_rxn02938_c0	0
R_rxn02959_c0	0
R_rxn02980_c0	0
R_rxn02981_c0	0
R_rxn03039_c0	0
R_rxn06673_c0	0
R_rxn03057_c0	0
R_rxn05329_c0	0.142563
R_rxn15467_c0	0
R_rxn03070_c0	0
R_rxn03072_c0	0
R_rxn03084_c0	0.278721
R_rxn03087_c0	0
R_rxn03089_c0	0
R_rxn03097_c0	0
R_rxn05333_c0	0.142563
R_rxn05334_c0	0.142563
R_rxn05332_c0	0
R_rxn03130_c0	0.0285125
R_rxn06723_c0	0.0570251
R_rxn03137_c0	0.277299
R_rxn05335_c0	0
R_rxn03175_c0	0.00210793
R_rxn03182_c0	0.0285125
R_rxn03188_c0	0
R_rxn15491_c0	0
R_rxn05324_c0	0.142563
R_rxn05345_c0	0.11405
R_rxn03243_c0	0.0770674
R_rxn03248_c0	0.0770674
R_rxn11620_c0	0
R_rxn06790_c0	0
R_rxn06792_c0	0
R_rxn05733_c0	0
R_rxn05330_c0	0.142563
R_rxn05331_c0	0.142563
R_rxn05328_c0	0
R_rxn03384_c0	0
R_rxn03424_c0	0
R_rxn15507_c0	0
R_rxn03439_c0	0.0285125
R_rxn06865_c0	0.0285125
R_rxn03491_c0	0
R_rxn03492_c0	0
R_rxn03511_c0	0.11405
R_rxn03513_c0	0
R_rxn03514_c0	0
R_rxn06874_c0_1	1.1194	Mo-Nase
R_rxn06874_c0_2	0	V-Nase
R_rxn06874_c0_3	0	Fe-Nase
R_rxn03532_c0	0
R_rxn11650_c0	0
R_rxn03534_c0	0
R_rxn03536_c0	0.00352944
R_rxn03537_c0	0.00352944
R_rxn10476_c0	0
R_rxn03586_c0	0
R_rxn11651_c0	0
R_rxn06926_c0	0
R_rxn06938_c0	0
R_rxn12009_c0	0
R_rxn03916_c0	0.11405
R_rxn03917_c0	0.11405
R_rxn03918_c0	0.11405
R_rxn04027_c0	0
R_rxn06971_c0	0
R_rxn14270_c0	0
R_rxn04047_c0	0
R_rxn04048_c0	0
R_rxn04050_c0	0
R_rxn04152_c0	0
R_rxn04153_c0	0
R_rxn04154_c0	0
R_rxn11665_c0	0
R_rxn04158_c0	0
R_rxn04161_c0	0
R_rxn04384_c0	0
R_rxn04413_c0	0
R_rxn04456_c0	0
R_rxn04704_c0	0
R_rxn04786_c0	0.00352944
R_rxn15641_c0	0
R_rxn07189_c0	0
R_rxn04958_c0	0
R_rxn05054_c0	0
R_rxn05092_c0	0
R_rxn05120_c0	0
R_rxn07350_c0	0
R_rxn15684_c0	0
R_rxn07352_c0	0
R_rxn07353_c0	0
R_rxn15685_c0	0
R_rxn07355_c0	0
R_rxn07358_c0	0
R_rxn07359_c0	0
R_rxn07360_c0	0
R_rxn07363_c0	0
R_rxn07364_c0	0
R_rxn15686_c0	0
R_rxn07366_c0	0
R_rxn07367_c0	0
R_rxn07465_c0	0.00352944
R_rxn07578_c0	0
R_rxn07625_c0	0
R_rxn07630_c0	0
R_rxn07634_c0	0
R_rxn15925_c0	0
R_rxn15926_c0	0
R_rxn15927_c0	0
R_rxn15928_c0	0
R_rxn16112_c0	0
R_rxn16331_c0	0
R_rxn16538_c0	0
R_rxn16632_c0	0
R_rxn37614_c0	6.13422
R_rxn33887_c0	0
R_rxn00023_c0	0
R_rxn05730_c0	0
R_rxn13689_c0	6.13246
R_rxn00558_c0	0
R_rxn00545_c0	0
R_rxn00154_c0	0
R_rxn08094_c0	0
R_rxn00198_c0	0.0723542
R_rxn05384_c0	0.0485549
R_rxn02474_c0	0.00705888
R_rxn13477_c0	0.00705888
R_rxn05176_c0	0.0120153
R_rxn08333_c0	0.00705888
R_rxn05377_c0	0.0485549
R_rxn05442_c0	0.0485549
R_rxn05406_c0	0.0485549
R_rxn04954_c0	0.0201058
R_rxn05376_c0	0.0485549
R_rxn05393_c0	0.0485549
R_rxn05379_c0	0.0485549
R_rxn05144_c0	0.00352944
R_rxn05394_c0	0.0485549
R_rxn12512_c0	0.00705888
R_rxn08709_c0	0.0285125
R_rxn01213_c0	0.0355714
R_rxn00392_c0	0.00352944
R_rxn08712_c0	0.0285125
R_rxn05367_c0	0.0485549
R_rxn05145_c0	0.226286
R_rxn02286_c0	0.0285125
R_rxn02305_c0	0.00352944
R_rxn05371_c0	0.0485549
R_rxn02831_c0	0.00705888
R_rxn05375_c0	0.0485549
R_rxn05436_c0	0.0485549
R_rxn05618_c0	0.00352944
R_rxn03991_c0	0.00617652
R_rxn05404_c0	0.0485549
R_rxn00300_c0	0.00705888
R_rxn05435_c0	0.0485549
R_rxn05359_c0	0.0485549
R_rxn03891_c0	0.00705888
R_rxn05365_c0	0.0485549
R_rxn03397_c0	0
R_rxn05364_c0	0.0485549
R_rxn05437_c0	0.0485549
R_rxn05369_c0	0.0485549
R_rxn10421_c0	0.0105883
R_rxn09429_c0	0.0485549
R_rxn08954_c0	0.0285125
R_rxn05397_c0	0.0485549
R_rxn01647_c0	0.00352944
R_rxn08620_c0	0.0285125
R_rxn01501_c0	0.370109
R_rxn12224_c0	0
R_rxn12239_c0	0.00352944
R_rxn06848_c0	0.0285125
R_rxn03393_c0	0
R_rxn05441_c0	0.0485549
R_rxn08131_c0	0.00352944
R_rxn05381_c0	0.0485549
R_rxn10474_c0	0.00352944
R_rxn05514_c0	0.00352944
R_rxn00048_c0	0.00705888
R_rxn05385_c0	0.0485549
R_rxn05389_c0	0.0485549
R_rxn05388_c0	0.0485549
R_rxn12510_c0	0.00705888
R_rxn08619_c0	0.0285125
R_rxn00851_c0	0.0285125
R_rxn04139_c0	0
R_rxn00438_c0	0.00352944
R_rxn03395_c0	0
R_rxn05396_c0	0.0485549
R_rxn11946_c0	0
R_rxn02832_c0	0.00705888
R_rxn00416_c0	0
R_rxn10233_c0	0.0121387
R_rxn05440_c0	0.0485549
R_rxn02341_c0	0.00705888
R_rxn05392_c0	0.0485549
R_rxn12225_c0	0
R_rxn00122_c0	0.00352944
R_rxn05150_c0	0.00352944
R_rxn05040_c0	0.0141178
R_rxn05438_c0	0.0485549
R_rxn12008_c0	0.00705888
R_rxn05627_c0	0
R_rxn10094_c0	0.00352944
R_rxn09345_c0	0.0285125
R_rxn05390_c0	0.0485549
R_rxn08708_c0	0.0285125
R_rxn05398_c0	0.0485549
R_rxn09106_c0	0.0121387
R_rxn02322_c0	0.370109
R_rxn05443_c0	0.0485549
R_rxn08618_c0	0.0285125
R_rxn05434_c0	0.0485549
R_rxn02475_c0	0.00705888
R_rxn01258_c0	0.00705888
R_rxn05206_c0	0.00352944
R_rxn03893_c0	0
R_rxn05360_c0	0.0485549
R_rxn05372_c0	0.0485549
R_rxn08711_c0	0.0285125
R_rxn05401_c0	0.0485549
R_rxn00299_c0	0.0105883
R_rxn05368_c0	0.0485549
R_rxn03108_c0	0.00352944
R_rxn05444_c0	0.0485549
R_rxn10199_c0	0.0285125
R_rxn10904_c0	0
R_rxn05402_c0	0.0485549
R_rxn05363_c0	0.0485549
R_rxn05405_c0	0.0485549
R_rxn08583_c0	0.0285125
R_rxn01603_c0	0.0105883
R_rxn09225_c0	0.0285125
R_rxn09202_c0	0.0121387
R_rxn01607_c0	0.370109
R_rxn04675_c0	0.00705888
R_rxn05380_c0	0.0485549
R_rxn10232_c0	0.0121387
R_rxn05373_c0	0.0485549
R_rxn10265_c0	0.0121387
R_rxn02003_c0	0.0285125
R_rxn10266_c0	0.0121387
R_rxn00056_c0	0.00264708
R_rxn05433_c0	0.0485549
R_rxn05386_c0	0.0485549
R_rxn05361_c0	0.0485549
R_rxn05400_c0	0.0485549
R_rxn05439_c0	0.0485549
R_rxn08713_c0	0.0285125
bio1	0
EX_cpd00211_e0	0
EX_cpd00036_e0	0
EX_cpd00067_e0	22.4995
EX_cpd00130_e0	0
EX_cpd00528_e0	0
EX_cpd11576_e0	0
EX_cpd00001_e0	2.02847
EX_cpd00023_e0	0
EX_cpd00971_e0	0
EX_cpd00058_e0	0
EX_cpd00060_e0	0
EX_cpd00137_e0	0
EX_cpd00637_e0	0
EX_cpd00254_e0	0
EX_cpd10516_e0	0
EX_cpd01914_e0	0
EX_cpd00099_e0	0
EX_cpd00007_e0	0
EX_cpd15302_c0	0
EX_cpd00011_e0	2.0831
EX_cpd11416_c0	1.14
EX_cpd01414_e0	0
EX_cpd00268_e0	0
EX_cpd00009_e0	0
EX_cpd00030_e0	0
EX_cpd00443_e0	0
EX_cpd00149_e0	0
EX_cpd00063_e0	0
EX_cpd00034_e0	0
EX_cpd00209_e0	0
EX_cpd00205_e0	0
EX_cpd00029_e0	0
R_rxn08180_c0_B	0
R_rxn00364_c0_B	0
R_rxn03408_c0_B	0
R_rxn01452_c0_B	0
R_rxn00973_c0_B	0
R_rxn02000_c0_B	0
R_rxn05457_c0_B	0.0285125
R_rxn04271_c0_B	0
R_rxn13783_c0_B	0
R_rxn01358_c0_B	0
R_rxn10231_c0_B	0
R_rxn03086_c0_B	0
R_rxn03046_c0_B	0
R_rxn01219_c0_B	0
R_rxn02168_c0_B	0
R_rxn00258_c0_B	1.46514
R_rxn00800_c0_B	0
R_rxn00211_c0_B	0
R_rxn00179_c0_B	0
R_rxn02320_c0_B	0.00210793
R_rxn02504_c0_B	0
R_rxn02796_c0_B	0
R_rxn10262_c0_B	0
R_rxn10126_c0_B	0
R_rxn10209_c0_B	0
R_rxn10225_c0_B	0
R_rxn10205_c0_B	0
R_rxn02988_c0_B	0.00705888
R_rxn04792_c0_B	0
R_rxn10228_c0_B	0
R_rxn05814_c0_B	0
R_rxn00678_c0_B	0
R_rxn00001_c0_B	0
R_rxn00953_c0_B	79.4252
R_rxn08710_c0_B	0
R_rxn05459_c0_B	0
R_rxn05453_c0_B	0
R_rxn03142_c0_B	0
R_rxn01048_c0_B	0
R_rxn01604_c0_B	0
R_rxn00337_c0_B	0
R_rxn02812_c0_B	0
R_rxn00088_c0_B	0.0448134
R_rxn00015_c0_B	2.10478
R_rxn06633_c0_B	0
R_rxn00641_c0_B	0
R_rxn01974_c0_B	0
R_rxn00225_c0_B	0
R_rxn05064_c0_B	0
R_rxn05358_c0_B	0
R_rxn02842_c0_B	0
R_rxn03436_c0_B	0
R_rxn05319_c0_B	2.02847
R_rxn05298_c0_B	0
R_rxn05408_c0_B	0
R_rxn02264_c0_B	0
R_rxn07177_c0_B	0
R_rxn02687_c0_B	0
R_rxn03903_c0_B	0
R_rxn00097_c0_B	0
R_rxn00695_c0_B	0
R_rxn00802_c0_B	0
R_rxn11632_c0_B	0
R_rxn02160_c0_B	0
R_rxn10230_c0_B	0
R_rxn03958_c0_B	0
R_rxn00259_c0_B	0
R_rxn00549_c0_1_B	0
R_rxn00549_c0_2_B	0
R_rxn03951_c0_B	0
R_rxn07875_c0_B	0
R_rxn01022_c0_B	0
R_rxn04713_c0_B	0
R_rxn10060_c0_B	0.041284
R_rxn14037_c0_B	0
R_rxn05127_c0_B	0
R_rxn14290_c0_B	0
R_rxn02159_c0_B	0
R_rxn10222_c0_B	0
R_rxn10263_c0_B	0
R_rxn04288_c0_B	0
R_rxn01157_c0_B	0
R_rxn05957_c0_B	0
R_rxn10256_c0_B	0
R_rxn04056_c0_B	0
R_rxn05458_c0_B	0
R_rxn10067_c0_B	0
R_rxn05039_c0_B	0
R_rxn09320_c0_B	0
R_rxn04677_c0_B	0
R_rxn10208_c0_B	0
R_rxn04630_c0_B	0
R_rxn04068_c0_B	0
R_rxn00336_c0_B	0
R_rxn03208_c0_B	0
R_rxn01301_c0_B	0
R_rxn01643_c0_B	0.0539204
R_rxn00248_c0_B	0
R_rxn14055_c0_B	0
R_rxn03095_c0_B	0
R_rxn00289_c0_B	0
R_rxn05211_c0_B	0
R_rxn00286_c0_B	0
R_rxn02835_c0_B	0
[truncated: 3,480 more rows]
