# Supplementary material for: Characterizing the Interplay of Rubisco and Nitrogenase Enzymes in Anaerobic-Photoheterotrophically Grown Rhodopseudomonas palustris CGA009 through a Genome-Scale Metabolic and Expression Model
Source: Microbiol Spectr. 2022 Jun 22;10(4):e01463-22. doi: 10.1128/spectrum.01463-22 (PMC9431616; doi:10.1128/spectrum.01463-22)
Supplement: Supplemental file 5 — Supplemental material. Download spectrum.01463-22-s0004.xlsx, XLSX file, 1.4 MB [file spectrum.01463-22-s0004.xlsx]

## Sheet: Guide
	TAB NAME	FUNCTION
	GPRs	GPR for each reaction.
	Parameters	Values of each parameters are here. These values can be changed and the associated reactions can be found in growth_coupled_rxns tab.
	growth_coupled_rxns	All the metabolic, transcription, and translation reactions are presented here, which are coupled with growth. For different growth rate, please change mu from the parameter tab.
	Metabolite List	List of all metabolites.
	List of Proteins	List of all proteins, their amino acid sequence, and the length.
	List of mRNA	List of all mRNAs, their nucleotide acid sequence, and the length.
	Mutants	Which reactions to turn off to create specific strains
	Other tabs	All other tabs are for calculations purposes.

## Sheet: GPRs
ms id	gpr	kegg id	Reactions	kegg pathways
rxn02201	(RPA1840 or RPA0061)	R03067	(1) cpd00443[c0] + (1) cpd02920[c0] -> (1) cpd00012[c0] + (1) cpd00067[c0] + (1) cpd00683[c0]	Folate biosynthesis
rxn00351	(RPA0322)	R00497	(1) cpd00002[c0] + (1) cpd00033[c0] + (1) cpd00506[c0] -> (1) cpd00008[c0] + (1) cpd00009[c0] + (1) cpd00042[c0] + (1) cpd00067[c0]	Glutathione metabolism
rxn08180	(RPA2045)		(1) cpd00017[c0] + (1) cpd00074[c0] + (1) cpd01311[c0] <-> (1) cpd00060[c0] + (1) cpd00067[c0] + (1) cpd00104[c0] + (1) cpd03091[c0]
rxn00423	(RPA1425)	R00586	(1) cpd00022[c0] + (1) cpd00054[c0] -> (1) cpd00010[c0] + (1) cpd00722[c0]	Cysteine and methionine metabolism
rxn00364	(RPA0063)	R00512	(1) cpd00002[c0] + (1) cpd00046[c0] + (1) cpd00067[c0] <-> (1) cpd00008[c0] + (1) cpd00096[c0]	Pyrimidine metabolism
rxn03408	(RPA3530)	R05032	(1) cpd00037[c0] + (1) cpd03494[c0] <-> (1) cpd00014[c0] + (1) cpd03495[c0]	Peptidoglycan biosynthesis
rxn05250	(RPA4443 or RPA2146 or RPA4267 or RPA0464 or RPA1234)		(1) cpd00002[c0] + (1) cpd00010[c0] + (1) cpd11440[c0] <-> (1) cpd00012[c0] + (1) cpd00018[c0] + (1) cpd11441[c0]
rxn00646		R00894	(1) cpd00002[c0] + (1) cpd00023[c0] + (1) cpd00084[c0] -> (1) cpd00008[c0] + (1) cpd00009[c0] + (1) cpd00067[c0] + (1) cpd00506[c0]	Glutathione metabolism
rxn14087	(RPA3921 or RPA3922 or RPA3923)	R08944	(1) cpd00067[c0] + (1) cpd00308[c0] + (1) cpd11494[c0] <-> (1) cpd00029[c0] + (1) cpd11492[c0]
rxn01673	(RPA0866 or RPA3056)	R02326	(1) cpd00002[c0] + (1) cpd00533[c0] <-> (1) cpd00008[c0] + (1) cpd00356[c0]	Pyrimidine metabolism
rxn01452	(RPA4748)	R01976	(1) cpd00006[c0] + (1) cpd00842[c0] <-> (1) cpd00005[c0] + (1) cpd00067[c0] + (1) cpd00279[c0]	Benzoate degradation|Butanoate metabolism
rxn00642	(RPA3951)	R00888	(1) cpd00083[c0] -> (1) cpd00001[c0] + (1) cpd00900[c0]	Fructose and mannose metabolism|Amino sugar and nucleotide sugar metabolism
rxn00973	(RPA0202)	R01324	(1) cpd00137[c0] <-> (1) cpd00260[c0]
rxn07671	(RPA2318)	R07881	(1) cpd00001[c0] + (1) cpd09823[c0] -> (1) cpd00010[c0] + (2) cpd00067[c0] + (1) cpd09804[c0]	Naphthalene degradation
rxn02000	(RPA0118)	R06514	(1) cpd00521[c0] <-> (1) cpd00522[c0]	Streptomycin biosynthesis|Polyketide sugar unit biosynthesis
rxn03239	(RPA3717 or RPA0818)	R04737	(1) cpd00003[c0] + (1) cpd03113[c0] <-> (1) cpd00004[c0] + (1) cpd00067[c0] + (1) cpd03114[c0]	Fatty acid elongation|Fatty acid degradation
rxn05063	(RPA2115)	R07315	(1) cpd00001[c0] + (1) cpd01015[c0] -> (1) cpd01101[c0]
rxn05457	(RPA3075)		(1) cpd00010[c0] + (1) cpd11466[c0] <-> (1) cpd01695[c0] + (1) cpd11493[c0]
rxn00107	(RPA0866 or RPA3056)	R00139	(1) cpd00002[c0] + (1) cpd07923[c0] <-> (1) cpd00008[c0] + (1) cpd07924[c0]	Pyrimidine metabolism
rxn04271	(RPA0230)	R06408	(1) cpd00001[c0] + (1) cpd00003[c0] + (1) cpd08739[c0] <-> (1) cpd00004[c0] + (2) cpd00067[c0] + (1) cpd08740[c0]	Limonene and pinene degradation
rxn13783			<-> (1) cpd17042[c0]
rxn10118			(2) cpd00067[c0] + (1) cpd11640[c0] + (1) cpd15560[c0] -> (2) cpd00067[e0] + (1) cpd15561[c0]
rxn04070	(RPA2694)	R05838	(1) cpd08289[c0] + (1) cpd08449[c0] -> (2) cpd00001[c0] + (1) cpd00009[c0] + (1) cpd00067[c0] + (1) cpd00478[c0]	Vitamin B6 metabolism
rxn01358	(RPA1053)	R01863	(1) cpd00009[c0] + (1) cpd00246[c0] <-> (1) cpd00226[c0] + (1) cpd00475[c0]	Purine metabolism
rxn03433	(RPA3447)	R05064	(1) cpd00001[c0] + (1) cpd03572[c0] -> (1) cpd00010[c0] + (1) cpd00067[c0] + (1) cpd00876[c0]	Valine, leucine and isoleucine degradation
rxn10231			(1) cpd00054[c0] + (1) cpd15688[c0] <-> (1) cpd00046[c0] + (2) cpd00067[c0] + (1) cpd15694[c0]
rxn03086		R04467	(1) cpd00024[c0] + (1) cpd02685[c0] <-> (1) cpd00023[c0] + (1) cpd03289[c0]	Lysine biosynthesis
rxn03046		R04388	(1) cpd00002[c0] + (1) cpd02519[c0] <-> (1) cpd00008[c0] + (1) cpd00067[c0] + (1) cpd02744[c0]
rxn01219	(RPA0063)	R01665	(1) cpd00002[c0] + (1) cpd00067[c0] + (1) cpd00206[c0] <-> (1) cpd00008[c0] + (1) cpd00533[c0]	Pyrimidine metabolism
rxn02168	(RPA1712)	R03027	(1) cpd02234[c0] <-> (1) cpd00001[c0] + (1) cpd00650[c0]	Glyoxylate and dicarboxylate metabolism|Butanoate metabolism
rxn00258	(RPA3117)	R00353	(1) cpd00020[c0] + (1) cpd00070[c0] <-> (1) cpd00022[c0] + (1) cpd00032[c0]	Propanoate metabolism
rxn00800	(RPA3817)	R01083	(1) cpd02375[c0] <-> (1) cpd00018[c0] + (1) cpd00106[c0]	Purine metabolism|Alanine, aspartate and glutamate metabolism
rxn00211	(RPA4018)	R00286	(1) cpd00001[c0] + (2) cpd00003[c0] + (1) cpd00026[c0] <-> (2) cpd00004[c0] + (3) cpd00067[c0] + (1) cpd00144[c0]	Pentose and glucuronate interconversions|Ascorbate and aldarate metabolism|Starch and sucrose metabolism|Amino sugar and nucleotide sugar metabolism
rxn00179	(RPA0163)	R00239	(1) cpd00002[c0] + (1) cpd00023[c0] <-> (1) cpd00008[c0] + (1) cpd02097[c0]	Arginine and proline metabolism
rxn02945	(RPA1513 or RPA2828)	R04218	(1) cpd02168[c0] -> (1) cpd00012[c0] + (1) cpd00067[c0] + (1) cpd03211[c0]	Carotenoid biosynthesis
rxn00730	(RPA0626)	R00989	(1) cpd00070[c0] + (1) cpd00093[c0] -> (1) cpd00010[c0] + (1) cpd02014[c0]
rxn01218		R01664	(1) cpd00001[c0] + (1) cpd00206[c0] <-> (1) cpd00009[c0] + (1) cpd00654[c0]	Pyrimidine metabolism
rxn03456	(RPA4670)	R05100	(1) cpd00067[c0] + (1) cpd03640[c0] <- (1) cpd00001[c0] + (1) cpd03643[c0]	Caprolactam degradation
rxn03360	(RPA1772)	R04909	(1) cpd00011[c0] + (1) cpd03349[c0] <- (1) cpd00067[c0] + (1) cpd03362[c0]	Tryptophan metabolism
rxn02898	(RPA2540)	R04150	(1) cpd02021[c0] -> (1) cpd00010[c0] + (1) cpd02295[c0]
rxn08807	(RPA3156 or RPA3298)		(1) cpd00001[c0] + (1) cpd15317[c0] -> (1) cpd00067[c0] + (1) cpd00908[c0] + (1) cpd15237[c0]
rxn05614			(1) cpd00001[c0] + (1) cpd00002[c0] + (1) cpd11576[e0] -> (1) cpd00008[c0] + (1) cpd00009[c0] + (1) cpd00067[c0] + (1) cpd11576[c0]
rxn01547	(RPA3390)	R02145	(1) cpd00001[c0] + (1) cpd00067[c0] + (1) cpd00311[c0] -> (1) cpd00013[c0] + (1) cpd01217[c0]
rxn02320	(RPA4439)	R03243	(1) cpd00024[c0] + (1) cpd00807[c0] <-> (1) cpd00023[c0] + (1) cpd00930[c0]	Histidine metabolism
rxn06488	(RPA3156 or RPA3298)	R03803	(1) cpd00001[c0] + (1) cpd11999[c0] <- (1) cpd00067[c0] + (1) cpd12503[c0]
rxn01405	(RPA2625 or RPA4251 or RPA4591 or RPA2350 or RPA2763 or RPA2362 or RPA1569)	R01919	(1) cpd00118[c0] + (1) cpd00264[c0] <-> (1) cpd00726[c0] + (1) cpd03802[c0]
rxn02504	(RPA1839)	R03504	(1) cpd02961[c0] <-> (1) cpd00229[c0] + (1) cpd00954[c0]	Folate biosynthesis
rxn04160	(RPA1542 or RPA1543)	R06282	(1) cpd00001[c0] + (1) cpd00002[c0] + (1) cpd00067[c0] + (1) cpd01845[c0] <- (1) cpd00008[c0] + (1) cpd00009[c0] + (1) cpd01449[c0]	Porphyrin and chlorophyll metabolism
rxn04996		R07219	(1) cpd00001[c0] + (1) cpd00006[c0] + (1) cpd00202[c0] <- (1) cpd00005[c0] + (1) cpd00067[c0] + (1) cpd08615[c0]	Terpenoid backbone biosynthesis
rxn00262	(RPA1054)	R00357	(1) cpd00001[c0] + (1) cpd00007[c0] + (1) cpd00041[c0] -> (1) cpd00013[c0] + (1) cpd00025[c0] + (1) cpd00032[c0]	Alanine, aspartate and glutamate metabolism
rxn02796		R03977	(1) cpd00001[c0] + (1) cpd03246[c0] <-> (1) cpd00210[c0] + (1) cpd01663[c0]	Primary bile acid biosynthesis
rxn10262	(RPA1170)		(1) cpd00080[c0] + (1) cpd15686[c0] <-> (1) cpd00046[c0] + (1) cpd15719[c0]
rxn10126			(1) cpd00982[c0] + (1) cpd15560[c0] <-> (1) cpd00015[c0] + (1) cpd00067[c0] + (1) cpd15561[c0]
rxn10209	(RPA3119)		(1) cpd00080[c0] + (1) cpd11439[c0] <-> (1) cpd00010[c0] + (1) cpd15675[c0]
rxn08084	(RPA4733 or RPA4334)		(1) cpd00067[c0] + (1) cpd11466[c0] + (1) cpd15331[c0] <-> (1) cpd11493[c0] + (1) cpd15522[c0]
rxn10225	(RPA2917)		(1) cpd00052[c0] + (1) cpd15682[c0] <-> (1) cpd00012[c0] + (1) cpd00067[c0] + (1) cpd15688[c0]
rxn01486	(RPA1513 or RPA2828)	R02061	(1) cpd00113[c0] + (1) cpd00350[c0] -> (1) cpd00012[c0] + (1) cpd00067[c0] + (1) cpd00289[c0]	Terpenoid backbone biosynthesis
rxn00898	(RPA2155 or RPA2341 or RPA1463 or RPA3472)	R01209	(1) cpd02498[c0] -> (1) cpd00001[c0] + (1) cpd00123[c0]	Pantothenate and CoA biosynthesis
rxn10205	(RPA3119)		(1) cpd00080[c0] + (1) cpd11432[c0] <-> (1) cpd00010[c0] + (1) cpd15671[c0]
rxn02988	(RPA1055)	R04292	(2) cpd00001[c0] + (1) cpd00009[c0] + (1) cpd02333[c0] <-> (1) cpd00095[c0] + (1) cpd03470[c0]	Nicotinate and nicotinamide metabolism
rxn04792	(RPA1955)	R06983	(1) cpd00003[c0] + (1) cpd09879[c0] <-> (1) cpd00004[c0] + (1) cpd00067[c0] + (1) cpd00759[c0]	Methane metabolism
rxn10228			(1) cpd00054[c0] + (1) cpd15685[c0] <-> (1) cpd00046[c0] + (2) cpd00067[c0] + (1) cpd15691[c0]
rxn05814	(RPA3069)		(1) cpd00002[c0] + (1) cpd12232[c0] <-> (1) cpd00008[c0] + (1) cpd00354[c0]
rxn00539	(RPA3817)	R00749	(1) cpd00162[c0] -> (1) cpd00013[c0] + (1) cpd00071[c0]	Glycerophospholipid metabolism
rxn00678	(RPA3117)	R00930	(1) cpd00020[c0] + (1) cpd00519[c0] <-> (1) cpd00032[c0] + (1) cpd00086[c0]	Propanoate metabolism
rxn00001	(RPA0411)	R00004	(1) cpd00001[c0] + (1) cpd00012[c0] <-> (2) cpd00009[c0] + (1) cpd00067[c0]
rxn00710	(RPA0337)	R00965	(1) cpd00067[c0] + (1) cpd00810[c0] -> (1) cpd00011[c0] + (1) cpd00091[c0]	Pyrimidine metabolism
rxn00470	(RPA0870 or RPA4741)	R00670	(1) cpd00064[c0] + (1) cpd00067[c0] -> (1) cpd00011[c0] + (1) cpd00118[c0]	Arginine and proline metabolism|Glutathione metabolism
rxn02885	(RPA3762 or RPA4425 or RPA1942)	R04134	(1) cpd01960[c0] <- (1) cpd03326[c0]	Tyrosine metabolism
rxn08817	(RPA3156 or RPA3298)		(1) cpd00001[c0] + (1) cpd15350[c0] -> (2) cpd00067[c0] + (1) cpd00080[c0] + (1) cpd01741[c0]
rxn01203	(RPA3755)	R01647	(1) cpd00020[c0] + (1) cpd00199[c0] <- (1) cpd03708[c0]	Tyrosine metabolism
rxn00953	(RPA2356)	R01289	(1) cpd00054[c0] + (1) cpd00135[c0] <-> (1) cpd00001[c0] + (1) cpd00424[c0]
rxn11944	(RPA2181 or RPA2397)		(1) cpd00019[c0] + (1) cpd00067[c0] + (1) cpd02738[c0] <-> (1) cpd00017[c0] + (1) cpd02555[c0]
rxn08296	(RPA1985 or RPA3972)		(1) cpd00002[c0] + (1) cpd15308[c0] <- (1) cpd00008[c0] + (1) cpd15523[c0]
rxn08710	(RPA3989)		(3) cpd00067[c0] + (1) cpd03587[c0] + (1) cpd03831[c0] <-> (1) cpd00008[c0] + (1) cpd15485[c0]
rxn10254	(RPA3972 or RPA1985)		(1) cpd00002[c0] + (1) cpd15702[c0] <-> (1) cpd00008[c0] + (1) cpd15678[c0]
rxn05459	(RPA3075)		(1) cpd00010[c0] + (1) cpd00067[c0] + (1) cpd11573[c0] <-> (1) cpd00327[c0] + (1) cpd11493[c0]
rxn05453	(RPA3075)		(1) cpd00010[c0] + (2) cpd00067[c0] + (1) cpd11540[c0] <-> (1) cpd11437[c0] + (1) cpd11493[c0]
rxn08796	(RPA3298 or RPA3156)		(1) cpd00001[c0] + (1) cpd15325[c0] <-> (1) cpd00067[c0] + (1) cpd00080[c0] + (1) cpd01741[c0]
rxn03142	(RPA4671)	R04576	(1) cpd02864[c0] <-> (1) cpd02880[c0]	Chlorocyclohexane and chlorobenzene degradation
rxn03181	(RPA1159)	R04657	(1) cpd00002[c0] + (1) cpd03002[c0] -> (1) cpd00008[c0] + (1) cpd00067[c0] + (1) cpd02993[c0]	Lipopolysaccharide biosynthesis
rxn01048	(RPA0952)	R01440	(1) cpd00055[c0] + (1) cpd00198[c0] <-> (1) cpd00102[c0] + (1) cpd00157[c0]	Methane metabolism
rxn01604	(RPA2810)	R02238	(1) cpd00002[c0] + (1) cpd00047[c0] + (1) cpd00330[c0] <-> (1) cpd00008[c0] + (1) cpd00009[c0] + (1) cpd02046[c0]
rxn10214	(RPA4334 or RPA4733)		(1) cpd11432[c0] + (1) cpd15671[c0] <-> (1) cpd00010[c0] + (1) cpd00067[c0] + (1) cpd15677[c0]
rxn00337	(RPA0629)	R00480	(1) cpd00002[c0] + (1) cpd00041[c0] <-> (1) cpd00008[c0] + (1) cpd01977[c0]	Glycine, serine and threonine metabolism|Cysteine and methionine metabolism|Lysine biosynthesis
rxn08308	(RPA2917)		(1) cpd00052[c0] + (1) cpd15523[c0] <- (1) cpd00012[c0] + (1) cpd00067[c0] + (1) cpd15422[c0]
rxn00208	(RPA1720 or RPA0687 or RPA0359)	R00277	(1) cpd00001[c0] + (1) cpd00007[c0] + (1) cpd00493[c0] -> (1) cpd00013[c0] + (1) cpd00016[c0] + (1) cpd00025[c0]	Vitamin B6 metabolism
rxn02812	(RPA0604)	R04002	(1) cpd00002[c0] + (1) cpd00067[c0] + (1) cpd01711[c0] <-> (1) cpd00008[c0] + (1) cpd02353[c0]
rxn08823	(RPA3298 or RPA3156)		(1) cpd00001[c0] + (1) cpd15357[c0] -> (2) cpd00067[c0] + (1) cpd00080[c0] + (1) cpd15269[c0]
rxn05031	(RPA2828 or RPA1513)	R07270	(1) cpd02168[c0] -> (1) cpd00012[c0] + (1) cpd00067[c0] + (1) cpd03205[c0]	Carotenoid biosynthesis
rxn02070		R02893	(1) cpd00006[c0] + (1) cpd03250[c0] <- (1) cpd00005[c0] + (1) cpd00067[c0] + (1) cpd00566[c0]	Steroid hormone biosynthesis
rxn07680	(RPA1775 or RPA3717 or RPA2303 or RPA0818)	R07890	(1) cpd00003[c0] + (1) cpd15045[c0] <-> (1) cpd00004[c0] + (1) cpd00067[c0] + (1) cpd15046[c0]	alpha-Linolenic acid metabolism
rxn06425	(RPA1986)	R03613	(1) cpd00002[c0] + (1) cpd00013[c0] + (1) cpd11893[c0] -> (1) cpd00008[c0] + (1) cpd00009[c0] + (1) cpd00067[c0] + (1) cpd11953[c0]
rxn09206			(1) cpd00054[c0] + (1) cpd15423[c0] -> (1) cpd00046[c0] + (2) cpd00067[c0] + (1) cpd15553[c0]
rxn12158		R08515	(1) cpd00008[c0] + (1) cpd00089[c0] <- (1) cpd00009[c0] + (1) cpd00387[c0]
rxn01134	(RPA1835 or RPA1837)	R01557	(1) cpd00179[c0] <-> (1) cpd00794[c0]	Starch and sucrose metabolism
rxn00088	(RPA4661)	R00118	(1) cpd00001[c0] + (1) cpd00006[c0] <-> (1) cpd00003[c0] + (1) cpd00009[c0]	Nicotinate and nicotinamide metabolism
rxn09209			(1) cpd00054[c0] + (1) cpd15418[c0] -> (1) cpd00046[c0] + (2) cpd00067[c0] + (1) cpd15556[c0]
rxn08669	(RPA3138)		(1) cpd00001[c0] + (1) cpd02090[c0] -> (1) cpd00067[c0] + (1) cpd00080[c0] + (1) cpd00100[c0]
rxn00902	(RPA2046 or RPA4665)	R01213	(1) cpd00010[c0] + (1) cpd00067[c0] + (1) cpd01646[c0] <- (1) cpd00001[c0] + (1) cpd00022[c0] + (1) cpd00123[c0]	Valine, leucine and isoleucine biosynthesis|Pyruvate metabolism
rxn00015	(RPA2625)	R00018	(2) cpd00118[c0] <-> (1) cpd00013[c0] + (1) cpd03802[c0]	Tropane, piperidine and pyridine alkaloid biosynthesis
rxn06672	(RPA4175)	R04385	(1) cpd00002[c0] + (1) cpd00242[c0] + (1) cpd12848[c0] <- (1) cpd00008[c0] + (1) cpd00009[c0] + (1) cpd00067[c0] + (1) cpd12543[c0]	Fatty acid biosynthesis
rxn06633	(RPA2546)	R04273	(1) cpd12390[c0] <-> (1) cpd12358[c0]
rxn01739	(RPA0504)	R02412	(1) cpd00002[c0] + (1) cpd00383[c0] -> (1) cpd00008[c0] + (1) cpd00067[c0] + (1) cpd02030[c0]	Phenylalanine, tyrosine and tryptophan biosynthesis
rxn02400		R03346	(1) cpd00001[c0] + (1) cpd00873[c0] <-> (1) cpd00009[c0] + (1) cpd03471[c0]	Nicotinate and nicotinamide metabolism
rxn01268	(RPA4440)	R01728	(1) cpd00003[c0] + (1) cpd00219[c0] -> (1) cpd00004[c0] + (1) cpd00011[c0] + (1) cpd00868[c0]	Phenylalanine, tyrosine and tryptophan biosynthesis|Novobiocin biosynthesis
rxn00641	(RPA0076)	R00885	(1) cpd00038[c0] + (1) cpd00485[c0] <-> (1) cpd00012[c0] + (1) cpd00083[c0]	Fructose and mannose metabolism|Amino sugar and nucleotide sugar metabolism
rxn01974	(RPA0250)	R02735	(1) cpd00504[c0] <-> (1) cpd00516[c0]	Lysine biosynthesis
rxn03015	(RPA0336)	R04340	(1) cpd00006[c0] + (1) cpd02427[c0] -> (1) cpd00005[c0] + (1) cpd00067[c0] + (1) cpd02714[c0]
rxn08471	(RPA2612)		(1) cpd00007[c0] + (1) cpd01270[c0] + (1) cpd09878[c0] -> (1) cpd00001[c0] + (1) cpd00040[c0] + (1) cpd00050[c0] + (1) cpd00067[c0] + (1) cpd00081[c0]
rxn03887	(RPA4053)	R05608	(1) cpd00652[c0] -> (1) cpd00001[c0] + (1) cpd00515[c0]	Ascorbate and aldarate metabolism
rxn00225	(RPA4566)	R00315	(1) cpd00002[c0] + (1) cpd00029[c0] <-> (1) cpd00008[c0] + (1) cpd00196[c0]	Taurine and hypotaurine metabolism|Pyruvate metabolism|Methane metabolism|Carbon fixation pathways in prokaryotes
rxn08838	(RPA3298 or RPA3156)		(1) cpd00001[c0] + (1) cpd15336[c0] -> (1) cpd00067[c0] + (1) cpd00908[c0] + (1) cpd01741[c0]
rxn00327	(RPA0554)	R00469	(1) cpd00001[c0] + (2) cpd00067[c0] + (1) cpd00465[c0] -> (1) cpd00011[c0] + (2) cpd00013[c0] + (1) cpd00040[c0]	Purine metabolism
rxn05064	(RPA2115)	R07316	(2) cpd00067[c0] + (1) cpd01101[c0] <-> (1) cpd00011[c0] + (1) cpd00013[c0]
rxn00148	(RPA4193)	R00200	(1) cpd00002[c0] + (1) cpd00020[c0] <-> (1) cpd00008[c0] + (1) cpd00061[c0] + (1) cpd00067[c0]	Glycolysis / Gluconeogenesis|Purine metabolism|Pyruvate metabolism|Carbon fixation in photosynthetic organisms
rxn01102	(RPA2799)	R01514	(1) cpd00002[c0] + (1) cpd00223[c0] -> (1) cpd00008[c0] + (1) cpd00067[c0] + (1) cpd00169[c0]	Glycine, serine and threonine metabolism|Glycerolipid metabolism|Glyoxylate and dicarboxylate metabolism
rxn05358	(RPA3075)		(1) cpd00760[c0] + (1) cpd11493[c0] <-> (1) cpd00010[c0] + (1) cpd00067[c0] + (1) cpd11495[c0]
rxn00100	(RPA0300)	R00130	(1) cpd00002[c0] + (1) cpd00655[c0] -> (1) cpd00008[c0] + (1) cpd00010[c0] + (1) cpd00067[c0]	Pantothenate and CoA biosynthesis
rxn02842	(RPA1757)	R04049	(1) cpd00003[c0] + (1) cpd01795[c0] <-> (1) cpd00004[c0] + (1) cpd00067[c0] + (1) cpd02441[c0]
rxn00789	(RPA1149)	R01071	(1) cpd00012[c0] + (1) cpd00067[c0] + (1) cpd01775[c0] <- (1) cpd00002[c0] + (1) cpd00103[c0]	Histidine metabolism
rxn02374		R03314	(1) cpd00858[c0] -> (1) cpd00001[c0] + (1) cpd00067[c0] + (1) cpd02431[c0]	Arginine and proline metabolism
rxn03436	(RPA2035)	R05069	(1) cpd00498[c0] <-> (1) cpd10162[c0]	Valine, leucine and isoleucine biosynthesis
rxn05319			(1) cpd00001[e0] <-> (1) cpd00001[c0]
rxn05298	(RPA2262)		(1) cpd00023[e0] + (1) cpd00971[e0] <-> (1) cpd00023[c0] + (1) cpd00971[c0]
rxn05408	(RPA3075)		(1) cpd00481[c0] + (1) cpd11493[c0] <-> (1) cpd00010[c0] + (1) cpd00067[c0] + (1) cpd11545[c0]
rxn08336			(1) cpd00282[c0] + (1) cpd15500[c0] <- (1) cpd00247[c0] + (1) cpd15499[c0]
rxn02264	(RPA0562)	R03165	(1) cpd00755[c0] <-> (1) cpd00001[c0] + (1) cpd00774[c0]	Porphyrin and chlorophyll metabolism
rxn07177	(RPA2446)	R06966	(1) cpd00001[c0] + (1) cpd05640[c0] <-> (1) cpd00067[c0] + (1) cpd00099[c0] + (1) cpd05639[c0]	Atrazine degradation
rxn01451	(RPA3717 or RPA0818)	R01975	(1) cpd00003[c0] + (1) cpd00842[c0] <-> (1) cpd00004[c0] + (1) cpd00067[c0] + (1) cpd00279[c0]	Fatty acid degradation|Lysine degradation|Tryptophan metabolism|Butanoate metabolism|Carbon fixation pathways in prokaryotes
rxn02687	(RPA0230)	R03790	(1) cpd00003[c0] + (1) cpd01357[c0] <-> (1) cpd00004[c0] + (1) cpd00067[c0] + (1) cpd01447[c0]
rxn03903	(RPA3533)	R05629	(1) cpd00286[c0] + (1) cpd02862[c0] <-> (1) cpd00091[c0] + (1) cpd02948[c0]	Peptidoglycan biosynthesis
rxn00097	(RPA3229)	R00127	(1) cpd00002[c0] + (1) cpd00018[c0] + (1) cpd00067[c0] <-> (2) cpd00008[c0]	Purine metabolism
rxn02212	(RPA0503 or RPA4052)	R03083	(1) cpd02857[c0] -> (1) cpd00009[c0] + (1) cpd00699[c0]	Phenylalanine, tyrosine and tryptophan biosynthesis
rxn00695	(RPA0381)	R00948	(1) cpd00002[c0] + (1) cpd00089[c0] <-> (1) cpd00012[c0] + (1) cpd00387[c0]	Starch and sucrose metabolism|Amino sugar and nucleotide sugar metabolism
rxn05116	(RPA3065)	R07406	(1) cpd00067[c0] + (1) cpd04539[c0] -> (1) cpd00011[c0] + (1) cpd08449[c0]	Vitamin B6 metabolism
rxn10481	(RPA0013)		(1) cpd00001[c0] + (1) cpd00002[c0] + (1) cpd00058[e0] -> (1) cpd00008[c0] + (1) cpd00009[c0] + (1) cpd00058[c0] + (1) cpd00067[c0]
rxn00655	(RPA0467 or RPA3040)	R00906	(1) cpd00001[c0] + (1) cpd00003[c0] + (1) cpd01489[c0] <-> (1) cpd00004[c0] + (1) cpd00020[c0] + (1) cpd00067[c0] + (1) cpd00085[c0]
rxn00692	(RPA2724 or RPA2796)	R00945	(1) cpd00001[c0] + (1) cpd00033[c0] + (1) cpd00125[c0] <-> (1) cpd00054[c0] + (1) cpd00087[c0]	Glycine, serine and threonine metabolism|Cyanoamino acid metabolism|Glyoxylate and dicarboxylate metabolism|One carbon pool by folate|Methane metabolism
rxn00802	(RPA4743)	R01086	(1) cpd02152[c0] <-> (1) cpd00051[c0] + (1) cpd00106[c0]	Alanine, aspartate and glutamate metabolism|Arginine and proline metabolism
rxn11632		R04913	(1) cpd03362[c0] + (1) cpd11625[c0] <-> (1) cpd00067[c0] + (1) cpd03363[c0] + (1) cpd11612[c0]	Tryptophan metabolism
rxn02160		R03013	(1) cpd00001[c0] + (1) cpd00807[c0] <-> (1) cpd00009[c0] + (1) cpd00641[c0]	Histidine metabolism
rxn08802	(RPA3298 or RPA3156)		(1) cpd00001[c0] + (1) cpd15328[c0] -> (2) cpd00067[c0] + (1) cpd00080[c0] + (1) cpd15269[c0]
rxn01825	(RPA4672)	R02519	(1) cpd00007[c0] + (1) cpd00426[c0] -> (1) cpd00067[c0] + (1) cpd00763[c0]	Tyrosine metabolism|Styrene degradation
rxn10230			(1) cpd00054[c0] + (1) cpd15687[c0] <-> (1) cpd00046[c0] + (2) cpd00067[c0] + (1) cpd15693[c0]
rxn00913		R01227	(1) cpd00001[c0] + (1) cpd00126[c0] <-> (1) cpd00009[c0] + (1) cpd00311[c0]	Purine metabolism
rxn01997	(RPA4053)	R06513	(1) cpd00626[c0] -> (1) cpd00001[c0] + (1) cpd00521[c0]	Streptomycin biosynthesis|Polyketide sugar unit biosynthesis|Biosynthesis of vancomycin group antibiotics
rxn08809	(RPA3156 or RPA3298)		(1) cpd00001[c0] + (1) cpd12547[c0] -> (1) cpd00067[c0] + (1) cpd00908[c0] + (1) cpd15269[c0]
rxn03958	(RPA2916)	R05688	(1) cpd00006[c0] + (1) cpd08286[c0] <-> (1) cpd00005[c0] + (1) cpd00067[c0] + (1) cpd08289[c0]	Terpenoid backbone biosynthesis
rxn00259	(RPA3071)	R00354	(1) cpd00442[c0] <-> (1) cpd00022[c0] + (1) cpd00032[c0] + (1) cpd00067[c0]	Carbon fixation pathways in prokaryotes
rxn00178	(RPA1756 or RPA3466 or RPA2304 or RPA1703 or RPA0513 or RPA0817 or RPA4346 or RPA3194 or RPA0531 or RPA3715)	R00238	(2) cpd00022[c0] <-> (1) cpd00010[c0] + (1) cpd00279[c0]	Fatty acid degradation|Synthesis and degradation of ketone bodies|Valine, leucine and isoleucine degradation|Lysine degradation|Benzoate degradation|Tryptophan metabolism|Pyruvate metabolism|Glyoxylate and dicarboxylate metabolism|Propanoate metabolism|Butanoate metabolism|Carbon fixation pathways in prokaryotes|Terpenoid backbone biosynthesis
rxn01362	(RPA4724 or RPA0597 or RPA3091)	R01870	(1) cpd00012[c0] + (1) cpd00067[c0] + (1) cpd00810[c0] <- (1) cpd00103[c0] + (1) cpd00247[c0]	Pyrimidine metabolism
rxn00549		R00762	(1) cpd00001[c0] + (1) cpd00290[c0] <-> (1) cpd00009[c0] + (1) cpd00072[c0]	Methane metabolism|Carbon fixation in photosynthetic organisms
rxn03951	(RPA3065)	R05681	(1) cpd00003[c0] + (1) cpd03607[c0] <-> (1) cpd00004[c0] + (1) cpd00067[c0] + (1) cpd04539[c0]	Vitamin B6 metabolism
rxn07875	(RPA0230)	R08086	(1) cpd00001[c0] + (1) cpd00003[c0] + (1) cpd01061[c0] <-> (1) cpd00004[c0] + (2) cpd00067[c0] + (1) cpd15165[c0]	Geraniol degradation
rxn01022	(RPA4821)	R01402	(1) cpd00009[c0] + (1) cpd00147[c0] <-> (1) cpd00128[c0] + (1) cpd02574[c0]	Cysteine and methionine metabolism
rxn00506	(RPA2153 or RPA0112 or RPA1206)	R00710	(1) cpd00001[c0] + (1) cpd00003[c0] + (1) cpd00071[c0] -> (1) cpd00004[c0] + (1) cpd00029[c0] + (2) cpd00067[c0]	Glycolysis / Gluconeogenesis|Pyruvate metabolism
rxn10060	(RPA3374)		(1) cpd00003[c0] + (1) cpd00357[c0] <-> (1) cpd00006[c0] + (1) cpd00067[c0] + (1) cpd00297[c0]
rxn02933	(RPA3717 or RPA0818)	R04203	(1) cpd00003[c0] + (1) cpd02691[c0] <-> (1) cpd00004[c0] + (1) cpd00067[c0] + (1) cpd02124[c0]	Valine, leucine and isoleucine degradation
rxn02261	(RPA3447)	R03158	(1) cpd00010[c0] + (2) cpd00067[c0] + (1) cpd00745[c0] <- (1) cpd00001[c0] + (1) cpd03375[c0]	beta-Alanine metabolism|Propanoate metabolism
rxn00727	(RPA2395)	R00986	(1) cpd00053[c0] + (1) cpd00216[c0] -> (1) cpd00020[c0] + (1) cpd00023[c0] + (1) cpd00067[c0] + (1) cpd00093[c0]	Phenylalanine, tyrosine and tryptophan biosynthesis
rxn14037		R08683	(1) cpd11612[c0] + (1) cpd17454[c0] <-> (1) cpd11625[c0] + (1) cpd17455[c0]
rxn00465	(RPA1879)	R00665	(1) cpd00001[c0] + (2) cpd00067[c0] + (1) cpd00274[c0] -> (1) cpd00011[c0] + (1) cpd00013[c0] + (1) cpd00064[c0]
rxn14379		R03850	(1) cpd00006[c0] + (1) cpd03256[c0] <- (1) cpd00005[c0] + (1) cpd00067[c0] + (1) cpd01450[c0]
rxn05127	(RPA0230)	R07418	(1) cpd00001[c0] + (1) cpd00006[c0] + (1) cpd11341[c0] <-> (1) cpd00005[c0] + (2) cpd00067[c0] + (1) cpd11408[c0]	Arginine and proline metabolism
rxn03913		R05641	(1) cpd00006[c0] + (1) cpd01170[c0] <- (1) cpd00005[c0] + (1) cpd00067[c0] + (1) cpd03223[c0]	Steroid biosynthesis
rxn01445		R01968	(1) cpd00001[c0] + (1) cpd00296[c0] <-> (1) cpd00009[c0] + (1) cpd00277[c0]	Purine metabolism
rxn05248	(RPA4267 or RPA0464 or RPA4443 or RPA2146 or RPA1234)		(1) cpd00002[c0] + (1) cpd00010[c0] + (1) cpd11438[c0] <-> (1) cpd00012[c0] + (1) cpd00018[c0] + (1) cpd11439[c0]
rxn14290		R08643	(1) cpd00067[c0] + (1) cpd11623[c0] + (1) cpd17418[c0] <-> (1) cpd11625[c0] + (1) cpd17419[c0]	Glucosinolate biosynthesis
rxn08841	(RPA3298 or RPA3156)		(1) cpd00001[c0] + (1) cpd15339[c0] -> (1) cpd00067[c0] + (1) cpd00214[c0] + (1) cpd00908[c0]
rxn07312	(RPA3493)	R07481	(1) cpd00017[c0] + (1) cpd01306[c0] -> (1) cpd00019[c0] + (1) cpd00067[c0] + (1) cpd05727[c0]	Steroid biosynthesis
rxn02159	(RPA4531)	R03012	(1) cpd00003[c0] + (1) cpd00641[c0] <-> (1) cpd00004[c0] + (1) cpd00067[c0] + (1) cpd01324[c0]	Histidine metabolism
rxn01111	(RPA4644)	R01523	(1) cpd00002[c0] + (1) cpd00171[c0] -> (1) cpd00008[c0] + (1) cpd00067[c0] + (1) cpd00871[c0]	Carbon fixation in photosynthetic organisms
rxn08083	(RPA4733 or RPA4334)		(1) cpd00067[c0] + (1) cpd11468[c0] + (1) cpd15325[c0] <- (1) cpd11493[c0] + (1) cpd15521[c0]
rxn10222	(RPA2917)		(1) cpd00052[c0] + (1) cpd15679[c0] <-> (1) cpd00012[c0] + (1) cpd00067[c0] + (1) cpd15685[c0]
rxn10263	(RPA1170)		(1) cpd00080[c0] + (1) cpd15687[c0] <-> (1) cpd00046[c0] + (1) cpd15720[c0]
rxn08814	(RPA3298 or RPA3156)		(1) cpd00001[c0] + (1) cpd15322[c0] -> (1) cpd00067[c0] + (1) cpd02090[c0] + (1) cpd15237[c0]
rxn08845	(RPA3156 or RPA3298)		(1) cpd00001[c0] + (1) cpd15343[c0] -> (1) cpd00067[c0] + (1) cpd01741[c0] + (1) cpd02090[c0]
rxn00999	(RPA0005)	R01372	(1) cpd00007[c0] + (1) cpd00143[c0] -> (1) cpd00011[c0] + (1) cpd03480[c0]	Phenylalanine metabolism
rxn08799	(RPA3156 or RPA3298)		(1) cpd00001[c0] + (1) cpd15327[c0] -> (2) cpd00067[c0] + (1) cpd00080[c0] + (1) cpd00214[c0]
rxn05049	(RPA3447)	R07296	(1) cpd00001[c0] + (1) cpd01237[c0] -> (1) cpd00010[c0] + (2) cpd00067[c0] + (1) cpd00526[c0]	Primary bile acid biosynthesis
rxn04288		R06426	(1) cpd00023[c0] + (1) cpd08707[c0] <-> (1) cpd00024[c0] + (1) cpd08708[c0]	Polyketide sugar unit biosynthesis
rxn01157	(RPA3695)	R01583	(1) cpd00186[c0] <-> (1) cpd00001[c0] + (1) cpd01512[c0]	D-Glutamine and D-glutamate metabolism
rxn05957	(RPA4766)	R01288	(1) cpd00239[c0] + (1) cpd00822[c0] <-> (1) cpd00036[c0] + (1) cpd00135[c0]	Cysteine and methionine metabolism
rxn05938			(1) cpd00011[c0] + (1) cpd00022[c0] + (1) cpd00067[c0] + (1) cpd11620[c0] <- (1) cpd00010[c0] + (1) cpd00020[c0] + (1) cpd11621[c0]
rxn08551	(RPA3119)		(1) cpd00067[c0] + (1) cpd00080[c0] + (1) cpd15268[c0] -> (1) cpd11493[c0] + (1) cpd15329[c0]
rxn03064	(RPA4016)	R04435	(1) cpd00009[c0] + (1) cpd03733[c0] <- (1) cpd00001[c0] + (1) cpd00061[c0] + (1) cpd00067[c0] + (1) cpd02612[c0]	Amino sugar and nucleotide sugar metabolism
rxn10256	(RPA3972 or RPA1985)		(1) cpd00002[c0] + (1) cpd15704[c0] <-> (1) cpd00008[c0] + (1) cpd15680[c0]
rxn00758	(RPA3138)	R01030	(1) cpd00001[c0] + (1) cpd00507[c0] -> (1) cpd00067[c0] + (1) cpd00080[c0] + (1) cpd00098[c0]	Glycerophospholipid metabolism
rxn03753		R05453	(1) cpd00011[c0] + (1) cpd04385[c0] -> (1) cpd00067[c0] + (1) cpd04386[c0]	Ethylbenzene degradation
rxn09111	(RPA1170)		(1) cpd00080[c0] + (1) cpd15419[c0] -> (1) cpd00046[c0] + (1) cpd15545[c0]
rxn11713	(RPA1788)	R08178	(1) cpd00001[c0] + (1) cpd14883[c0] -> (1) cpd00010[c0] + (2) cpd00067[c0] + (1) cpd03850[c0]	Biosynthesis of unsaturated fatty acids
rxn03848	(RPA0621)	R05562	(1) cpd00001[c0] + (1) cpd00067[c0] + (1) cpd03963[c0] -> (1) cpd00011[c0] + (1) cpd00013[c0] + (1) cpd00073[c0]
rxn04056	(RPA3161)		(1) cpd00006[c0] + (1) cpd00480[c0] <-> (1) cpd00005[c0] + (1) cpd00067[c0] + (1) cpd01793[c0]
rxn00716	(RPA1609)	R00973	(1) cpd00067[c0] + (1) cpd01938[c0] -> (1) cpd00011[c0] + (1) cpd00092[c0]
rxn03245	(RPA1706 or RPA4339 or RPA1758 or RPA4352 or RPA1765 or RPA0650 or RPA2145 or RPA3795 or RPA1238 or RPA0462 or RPA3453 or RPA1761 or RPA0416 or RPA0484 or RPA4321 or RPA2765 or RPA1411 or RPA2316 or RPA0383 or RPA0482 or RPA1811)	R04744	(1) cpd03118[c0] <-> (1) cpd00001[c0] + (1) cpd03129[c0]	Fatty acid elongation|Fatty acid degradation
rxn05458	(RPA3075)		(1) cpd00010[c0] + (1) cpd00067[c0] + (1) cpd11476[c0] <-> (1) cpd00134[c0] + (1) cpd11493[c0]
rxn10213	(RPA4733 or RPA4334)		(1) cpd00067[c0] + (1) cpd00327[c0] + (1) cpd15329[c0] <-> (1) cpd00010[c0] + (1) cpd15526[c0]
rxn08300	(RPA1985 or RPA3972)		(1) cpd00002[c0] + (1) cpd15312[c0] <- (1) cpd00008[c0] + (1) cpd15527[c0]
rxn06887		R05224	(2) cpd00001[c0] + (2) cpd00002[c0] + (2) cpd00053[c0] + (1) cpd03832[c0] -> (2) cpd00008[c0] + (2) cpd00009[c0] + (2) cpd00023[c0] + (2) cpd00067[c0] + (1) cpd03913[c0]	Porphyrin and chlorophyll metabolism
rxn08297	(RPA3972 or RPA1985)		(1) cpd00002[c0] + (1) cpd15309[c0] <- (1) cpd00008[c0] + (1) cpd15524[c0]
rxn02911	(RPA0383 or RPA0482 or RPA1811 or RPA1411 or RPA2316 or RPA1761 or RPA0416 or RPA0484 or RPA2765 or RPA4321 or RPA2145 or RPA3795 or RPA1238 or RPA0462 or RPA3453 or RPA0650 or RPA4352 or RPA1765 or RPA1758 or RPA1706 or RPA4339)	R04170	(1) cpd03116[c0] <-> (1) cpd00001[c0] + (1) cpd02060[c0]	Fatty acid elongation|Fatty acid degradation
rxn10067	(RPA2612)		(1) cpd00007[c0] + (1) cpd01270[c0] + (1) cpd11578[c0] <-> (1) cpd00001[c0] + (1) cpd00050[c0] + (1) cpd00067[c0] + (1) cpd00081[c0] + (1) cpd15611[c0]
rxn05039	(RPA4661)	R07280	(1) cpd00001[c0] + (1) cpd02720[c0] <-> (1) cpd00009[c0] + (1) cpd02882[c0]	Riboflavin metabolism
rxn01161	(RPA3440 or RPA3628 or RPA0756 or RPA3959 or RPA2500 or RPA1734)	R01587	(1) cpd00001[c0] + (1) cpd02277[c0] <-> (1) cpd00024[c0] + (1) cpd00187[c0]
rxn09320	(RPA0959)	R09675	(1) cpd00002[c0] + (1) cpd00655[c0] <-> (1) cpd00128[c0] + (1) cpd15364[c0]
rxn09114	(RPA1170)		(1) cpd00080[c0] + (1) cpd15420[c0] -> (1) cpd00046[c0] + (1) cpd15548[c0]
rxn03974	(RPA0336)	R05705	(1) cpd00003[c0] + (1) cpd01270[c0] <- (1) cpd00004[c0] + (1) cpd00050[c0] + (2) cpd00067[c0]	Butirosin and neomycin biosynthesis|Riboflavin metabolism|Biosynthesis of type II polyketide products
rxn02745		R03891	(1) cpd00007[c0] + (1) cpd01822[c0] -> (2) cpd00067[c0] + (1) cpd01498[c0]	Chlorocyclohexane and chlorobenzene degradation
rxn08822	(RPA3298 or RPA3156)		(1) cpd00001[c0] + (1) cpd15358[c0] -> (2) cpd00067[c0] + (1) cpd00080[c0] + (1) cpd01080[c0]
rxn04677	(RPA0952)	R06862	(1) cpd00055[c0] + (1) cpd09421[c0] <-> (1) cpd00056[c0] + (1) cpd00157[c0]
rxn02821	(RPA1736)	R04018	(1) cpd00232[c0] + (1) cpd01743[c0] <- (1) cpd00001[c0] + (1) cpd03653[c0]	Sphingolipid metabolism
rxn10208	(RPA3119)		(1) cpd00080[c0] + (1) cpd11437[c0] <-> (1) cpd00010[c0] + (1) cpd15674[c0]
rxn11714	(RPA1788)	R08179	(1) cpd00001[c0] + (1) cpd14886[c0] -> (1) cpd00010[c0] + (2) cpd00067[c0] + (1) cpd03851[c0]	Biosynthesis of unsaturated fatty acids
rxn04630	(RPA2097)	R06815	(1) cpd00017[c0] + (1) cpd06996[c0] <-> (1) cpd00019[c0] + (1) cpd00067[c0] + (1) cpd09264[c0]	Flavone and flavonol biosynthesis
rxn04068		R05835	(1) cpd00001[c0] + (1) cpd01318[c0] <-> (1) cpd00033[c0] + (1) cpd00526[c0]	Primary bile acid biosynthesis
rxn00336	(RPA4394)	R00479	(1) cpd00260[c0] <-> (1) cpd00036[c0] + (1) cpd00040[c0]	Glyoxylate and dicarboxylate metabolism
rxn01465	(RPA3118 or RPA1069)	R01993	(1) cpd00001[c0] + (1) cpd00282[c0] <-> (1) cpd00067[c0] + (1) cpd00343[c0]	Pyrimidine metabolism
rxn03052	(RPA2397 or RPA2181)	R04405	(1) cpd00135[c0] + (1) cpd02738[c0] <-> (1) cpd00060[c0] + (1) cpd02555[c0]	Cysteine and methionine metabolism
rxn10204	(RPA3119)		(1) cpd00080[c0] + (1) cpd00327[c0] -> (1) cpd00010[c0] + (1) cpd15329[c0]
rxn03208	(RPA3605)	R04692	(1) cpd00017[c0] + (1) cpd03676[c0] <-> (1) cpd00019[c0] + (1) cpd00067[c0] + (1) cpd03081[c0]	Isoquinoline alkaloid biosynthesis
rxn01301	(RPA2504)	R01773	(1) cpd00003[c0] + (1) cpd00227[c0] <-> (1) cpd00004[c0] + (1) cpd00067[c0] + (1) cpd00346[c0]	Glycine, serine and threonine metabolism|Cysteine and methionine metabolism|Lysine biosynthesis
rxn01643	(RPA0230)	R02291	(1) cpd00006[c0] + (1) cpd00009[c0] + (1) cpd00346[c0] <-> (1) cpd00005[c0] + (1) cpd00067[c0] + (1) cpd01977[c0]	Glycine, serine and threonine metabolism|Cysteine and methionine metabolism|Lysine biosynthesis
rxn04457		R06605	(1) cpd09027[c0] -> (1) cpd00011[c0] + (1) cpd01567[c0]	Purine metabolism
rxn00248	(RPA3756 or RPA0192)	R00342	(1) cpd00003[c0] + (1) cpd00130[c0] <-> (1) cpd00004[c0] + (1) cpd00032[c0] + (1) cpd00067[c0]	Citrate cycle (TCA cycle)|Pyruvate metabolism|Glyoxylate and dicarboxylate metabolism|Methane metabolism|Carbon fixation in photosynthetic organisms|Carbon fixation pathways in prokaryotes
rxn05953	(RPA0624)	R01263	(1) cpd00001[c0] + (1) cpd12199[c0] -> (1) cpd00049[c0] + (1) cpd00067[c0] + (1) cpd11623[c0]
rxn08844	(RPA3298 or RPA3156)		(1) cpd00001[c0] + (1) cpd15342[c0] -> (1) cpd00067[c0] + (1) cpd00908[c0] + (1) cpd15269[c0]
rxn14055		R08647	(1) cpd11623[c0] + (1) cpd17422[c0] <-> (1) cpd11625[c0] + (1) cpd17423[c0]	Glucosinolate biosynthesis
rxn00707	(RPA0063)	R00962	(1) cpd00068[c0] + (1) cpd00367[c0] -> (1) cpd00046[c0] + (1) cpd00067[c0] + (1) cpd00090[c0]	Pyrimidine metabolism
rxn14017	(RPA4410)	R08657	(1) cpd00080[c0] + (1) cpd11669[c0] -> (1) cpd00095[c0] + (1) cpd11665[c0]
rxn03095		R04487	(1) cpd00001[c0] + (1) cpd03244[c0] <-> (1) cpd00210[c0] + (1) cpd02733[c0]
rxn00566	(RPA2559 or RPA2357)	R00782	(1) cpd00001[c0] + (1) cpd00084[c0] -> (1) cpd00013[c0] + (1) cpd00020[c0] + (1) cpd00067[c0] + (1) cpd00239[c0]	Cysteine and methionine metabolism
rxn00708		R00963	(1) cpd00001[c0] + (1) cpd00091[c0] <-> (1) cpd00009[c0] + (1) cpd00249[c0]	Pyrimidine metabolism
rxn00289	(RPA2395)	R00409	(1) cpd02799[c0] <-> (1) cpd00020[c0] + (1) cpd00036[c0]	Propanoate metabolism
rxn03762	(RPA4533)	R05465	(1) cpd00051[c0] + (1) cpd00102[c0] -> (1) cpd00009[c0] + (1) cpd00067[c0] + (1) cpd04058[c0]	Clavulanic acid biosynthesis
rxn01269	(RPA4440)	R01730	(1) cpd00006[c0] + (1) cpd00219[c0] -> (1) cpd00005[c0] + (1) cpd00011[c0] + (1) cpd00868[c0]	Phenylalanine, tyrosine and tryptophan biosynthesis
rxn05219			(1) cpd00001[c0] + (1) cpd00002[c0] + (1) cpd00060[e0] -> (1) cpd00008[c0] + (1) cpd00009[c0] + (1) cpd00060[c0] + (1) cpd00067[c0]
rxn10113			(0.5) cpd00007[c0] + (4) cpd00067[c0] + (1) cpd15561[c0] -> (1) cpd00001[c0] + (4) cpd00067[e0] + (1) cpd15560[c0]
rxn06777	(RPA3717 or RPA0818)	R04739	(1) cpd00003[c0] + (1) cpd03115[c0] <- (1) cpd00004[c0] + (1) cpd00067[c0] + (1) cpd12689[c0]	Fatty acid elongation|Fatty acid degradation
rxn02175	(RPA2601 or RPA1549 or RPA4048)	R03035	(1) cpd00002[c0] + (1) cpd00834[c0] <-> (1) cpd00012[c0] + (1) cpd00655[c0]	Pantothenate and CoA biosynthesis
rxn05211			(1) cpd00067[e0] + (1) cpd00137[e0] <-> (1) cpd00067[c0] + (1) cpd00137[c0]
rxn01634	(RPA4049)	R02279	(1) cpd00067[c0] + (1) cpd00515[c0] -> (1) cpd00001[c0] + (1) cpd00011[c0] + (1) cpd00340[c0]	Ascorbate and aldarate metabolism
rxn03014	(RPA0336)	R04339	(1) cpd00003[c0] + (1) cpd02427[c0] -> (1) cpd00004[c0] + (1) cpd00067[c0] + (1) cpd02714[c0]
rxn00020	(RPA1736)	R00026	(1) cpd00001[c0] + (1) cpd00158[c0] -> (2) cpd00190[c0]	Starch and sucrose metabolism
rxn02835	(RPA3390)	R04037	(1) cpd00001[c0] + (1) cpd01777[c0] <-> (1) cpd02979[c0]	Histidine metabolism
rxn03440	(RPA4339 or RPA1706 or RPA1758 or RPA1765 or RPA4352 or RPA0650 or RPA0462 or RPA3453 or RPA1238 or RPA2145 or RPA3795 or RPA0484 or RPA2765 or RPA4321 or RPA1761 or RPA0416 or RPA1411 or RPA2316 or RPA0482 or RPA0383 or RPA1811)	R05076	(1) cpd03588[c0] <-> (1) cpd00001[c0] + (1) cpd03589[c0]	Glyoxylate and dicarboxylate metabolism|C5-Branched dibasic acid metabolism|Carbon fixation pathways in prokaryotes
rxn00108		R00140	(1) cpd00008[c0] + (1) cpd07923[c0] <-> (1) cpd00002[c0] + (1) cpd00067[c0] + (1) cpd02480[c0]	Pyrimidine metabolism
rxn03861	(RPA4748)	R05576	(1) cpd00006[c0] + (1) cpd03043[c0] <-> (1) cpd00005[c0] + (2) cpd00067[c0] + (1) cpd00279[c0]
rxn01675	(RPA0120)	R02328	(1) cpd00089[c0] + (1) cpd00357[c0] <-> (1) cpd00012[c0] + (1) cpd00626[c0]	Streptomycin biosynthesis|Polyketide sugar unit biosynthesis
rxn00324		R00465	(1) cpd00006[c0] + (1) cpd00139[c0] <-> (1) cpd00005[c0] + (1) cpd00040[c0] + (1) cpd00067[c0]	Glyoxylate and dicarboxylate metabolism
rxn08839	(RPA3298 or RPA3156)		(1) cpd00001[c0] + (1) cpd15337[c0] -> (1) cpd00067[c0] + (1) cpd00908[c0] + (1) cpd03847[c0]
rxn03289	(RPA2303 or RPA0818 or RPA3717 or RPA1775)	R04812	(1) cpd00003[c0] + (1) cpd03233[c0] <-> (1) cpd00004[c0] + (1) cpd00067[c0] + (1) cpd03248[c0]	Primary bile acid biosynthesis
rxn01454	(RPA4607)	R01978	(1) cpd00010[c0] + (1) cpd00067[c0] + (1) cpd00292[c0] <- (1) cpd00001[c0] + (1) cpd00022[c0] + (1) cpd00279[c0]	Synthesis and degradation of ketone bodies|Valine, leucine and isoleucine degradation|Butanoate metabolism|Terpenoid backbone biosynthesis
rxn00656	(RPA2596)	R00907	(1) cpd00035[c0] + (1) cpd00191[c0] <-> (1) cpd00020[c0] + (1) cpd00085[c0]	beta-Alanine metabolism|Propanoate metabolism
rxn02009	(RPA4454)		(1) cpd00002[c0] + (1) cpd00039[c0] + (1) cpd00525[c0] -> (1) cpd00008[c0] + (1) cpd00009[c0] + (1) cpd00067[c0] + (1) cpd02861[c0]	Peptidoglycan biosynthesis
rxn03240	(RPA1758 or RPA1706 or RPA4339 or RPA0650 or RPA4352 or RPA1765 or RPA0416 or RPA1761 or RPA4321 or RPA2765 or RPA0484 or RPA3795 or RPA2145 or RPA1238 or RPA3453 or RPA0462 or RPA1811 or RPA0383 or RPA0482 or RPA2316 or RPA1411)	R04738	(1) cpd03113[c0] <-> (1) cpd00001[c0] + (1) cpd03126[c0]	Fatty acid elongation|Fatty acid degradation
rxn09562	(RPA3069)		(1) cpd00067[c0] + (1) cpd00115[c0] + (1) cpd00126[c0] <-> (1) cpd00031[c0] + (1) cpd00177[c0]
rxn06098	(RPA2972)	R02114	(1) cpd00301[c0] + (1) cpd11624[c0] <-> (1) cpd02601[c0] + (1) cpd11979[c0]	Glycerophospholipid metabolism
rxn03282	(RPA1205 or RPA3188 or RPA4658 or RPA0674 or RPA0374 or RPA1056 or RPA3655)	R04805	(1) cpd00003[c0] + (1) cpd03227[c0] <-> (1) cpd00004[c0] + (1) cpd00067[c0] + (1) cpd03228[c0]
rxn03435	(RPA2035)	R05068	(1) cpd00006[c0] + (1) cpd02535[c0] <-> (1) cpd00005[c0] + (1) cpd00067[c0] + (1) cpd10162[c0]	Valine, leucine and isoleucine biosynthesis
rxn02942		R04214	(1) cpd02154[c0] <- (1) cpd00001[c0] + (1) cpd03055[c0]	Histidine metabolism
rxn03080	(RPA2728)	R04457	(1) cpd02882[c0] + (1) cpd11225[c0] <-> (2) cpd00001[c0] + (1) cpd00009[c0] + (1) cpd00067[c0] + (1) cpd02656[c0]	Riboflavin metabolism
rxn01044	(RPA2386)	R01432	(1) cpd00154[c0] <-> (1) cpd00259[c0]	Pentose and glucuronate interconversions
rxn02830		R04029	(1) cpd00024[c0] + (1) cpd01770[c0] <-> (1) cpd00023[c0] + (1) cpd03291[c0]	Lysine degradation
rxn01588		R02219	(1) cpd00005[c0] + (1) cpd00067[c0] + (1) cpd00325[c0] -> (1) cpd00006[c0] + (1) cpd03260[c0]	Steroid hormone biosynthesis
rxn00849	(RPA2596)	R01148	(1) cpd00024[c0] + (1) cpd00117[c0] <-> (1) cpd00020[c0] + (1) cpd00186[c0]	D-Alanine metabolism
rxn08843	(RPA3298 or RPA3156)		(1) cpd00001[c0] + (1) cpd15341[c0] -> (1) cpd00067[c0] + (1) cpd00908[c0] + (1) cpd01080[c0]
rxn04723	(RPA0230)	R06914	(1) cpd00001[c0] + (1) cpd00003[c0] + (1) cpd09790[c0] <-> (1) cpd00004[c0] + (2) cpd00067[c0] + (1) cpd09791[c0]	Naphthalene degradation
rxn00213	(RPA0887)	R00289	(1) cpd00062[c0] + (1) cpd00089[c0] <-> (1) cpd00012[c0] + (1) cpd00026[c0]	Pentose and glucuronate interconversions|Galactose metabolism|Starch and sucrose metabolism|Amino sugar and nucleotide sugar metabolism
rxn00777	(RPA1981)	R01056	(1) cpd00101[c0] <-> (1) cpd00171[c0]	Pentose phosphate pathway|Carbon fixation in photosynthetic organisms
rxn13784			<-> (1) cpd17043[c0]
rxn11732	(RPA4308)	R08198	(1) cpd00003[c0] + (1) cpd01709[c0] <-> (1) cpd00004[c0] + (1) cpd00024[c0] + (1) cpd00067[c0]
rxn04841	(RPA3627 or RPA3626)	R07035	(2) cpd00042[c0] + (1) cpd03555[c0] -> (1) cpd00001[c0] + (1) cpd00111[c0] + (1) cpd02890[c0]	Arachidonic acid metabolism
rxn01013	(RPA1797)	R01392	(1) cpd00006[c0] + (1) cpd00223[c0] <-> (1) cpd00005[c0] + (1) cpd00067[c0] + (1) cpd00145[c0]	Glycine, serine and threonine metabolism|Glyoxylate and dicarboxylate metabolism
rxn10123	(RPA2873)		(1) cpd00004[c0] + (3) cpd00067[c0] + (1) cpd15500[c0] <- (1) cpd00003[c0] + (2) cpd00067[e0] + (1) cpd15499[c0]
rxn02728	(RPA2546)	R03868	(1) cpd01466[c0] <-> (1) cpd01653[c0]	Tyrosine metabolism
rxn06281	(RPA2596)	R02924	(1) cpd00586[c0] + (1) cpd11625[c0] <-> (1) cpd00067[c0] + (1) cpd02364[c0] + (1) cpd11673[c0]	D-Arginine and D-ornithine metabolism
rxn02314		R03236	(1) cpd00002[c0] + (1) cpd00805[c0] -> (1) cpd00008[c0] + (1) cpd00067[c0] + (1) cpd02371[c0]	Galactose metabolism
rxn08801	(RPA3156 or RPA3298)		(1) cpd00001[c0] + (1) cpd15329[c0] <-> (1) cpd00067[c0] + (1) cpd00080[c0] + (1) cpd01080[c0]
rxn04378	(RPA4661)	R06522	(1) cpd00001[c0] + (1) cpd01899[c0] -> (1) cpd00009[c0] + (1) cpd00067[c0] + (1) cpd00167[c0]	Sphingolipid metabolism
rxn00927	(RPA4015)	R01245	(1) cpd00001[c0] + (1) cpd00182[c0] <-> (1) cpd00105[c0] + (1) cpd00128[c0]	Purine metabolism
rxn00251	(RPA1772)	R00345	(1) cpd00009[c0] + (1) cpd00032[c0] + (1) cpd00067[c0] <-> (1) cpd00001[c0] + (1) cpd00011[c0] + (1) cpd00061[c0]	Pyruvate metabolism|Methane metabolism|Carbon fixation in photosynthetic organisms|Carbon fixation pathways in prokaryotes
rxn04043	(RPA3781 or RPA0612)	R05805	(1) cpd00008[c0] + (1) cpd00072[c0] -> (1) cpd00018[c0] + (2) cpd00067[c0] + (1) cpd00290[c0]
rxn10432	(RPA4308)	R08198_C02630xC03196	(1) cpd00003[c0] + (1) cpd02041[c0] <-> (1) cpd00004[c0] + (1) cpd00024[c0] + (1) cpd00067[c0]
rxn00139	(RPA4492)	R00190	(1) cpd00012[c0] + (1) cpd00018[c0] + (1) cpd00067[c0] <- (1) cpd00103[c0] + (1) cpd00128[c0]	Purine metabolism
rxn07261	(RPA3533)	R07384	(1) cpd00046[c0] + (2) cpd00067[c0] + (1) cpd12606[c0] <-> (1) cpd00444[c0] + (1) cpd12322[c0]	Ether lipid metabolism
rxn00790	(RPA3091 or RPA2890)	R01072	(1) cpd00012[c0] + (1) cpd00023[c0] + (1) cpd00067[c0] + (1) cpd01982[c0] <- (1) cpd00001[c0] + (1) cpd00053[c0] + (1) cpd00103[c0]	Purine metabolism|Alanine, aspartate and glutamate metabolism
rxn03910	(RPA4000)	R05637	(1) cpd08288[c0] <- (1) cpd00046[c0] + (1) cpd08301[c0]	Terpenoid backbone biosynthesis
rxn00237	(RPA3056 or RPA0866)	R00330	(1) cpd00002[c0] + (1) cpd00031[c0] <-> (1) cpd00008[c0] + (1) cpd00038[c0]	Purine metabolism
rxn01489	(RPA1513 or RPA2828)	R02065	(2) cpd00289[c0] -> (1) cpd00012[c0] + (1) cpd00067[c0] + (1) cpd02168[c0]	Carotenoid biosynthesis
rxn07100	(RPA3533)	R06364	(1) cpd00444[c0] + (1) cpd12273[c0] <-> (1) cpd00046[c0] + (2) cpd00067[c0] + (1) cpd12554[c0]	Ether lipid metabolism
rxn08086	(RPA4733 or RPA4334)		(1) cpd00067[c0] + (1) cpd15277[c0] + (1) cpd15327[c0] <-> (1) cpd11493[c0] + (1) cpd15524[c0]
rxn08311	(RPA2917)		(1) cpd00052[c0] + (1) cpd15526[c0] -> (1) cpd00012[c0] + (1) cpd00067[c0] + (1) cpd15421[c0]
rxn03919	(RPA4661)	R05647	(1) cpd00001[c0] + (1) cpd08316[c0] <-> (1) cpd00009[c0] + (1) cpd04920[c0]	Lipopolysaccharide biosynthesis
rxn10264	(RPA1170)		(1) cpd00080[c0] + (1) cpd15688[c0] <-> (1) cpd00046[c0] + (1) cpd15721[c0]
rxn10124	(RPA2873)		(1) cpd00004[c0] + (3.8) cpd00067[c0] + (1) cpd15352[c0] <- (1) cpd00003[c0] + (2.8) cpd00067[e0] + (1) cpd15353[c0]
rxn06753	(RPA3501)	R04643	(1) cpd00044[c0] + (1) cpd12639[c0] <-> (1) cpd00045[c0] + (1) cpd00067[c0] + (1) cpd12642[c0]
rxn10227			(1) cpd00054[c0] + (1) cpd15684[c0] <-> (1) cpd00046[c0] + (2) cpd00067[c0] + (1) cpd15690[c0]
rxn01146	(RPA4147)	R01570	(1) cpd00009[c0] + (1) cpd00184[c0] <-> (1) cpd00151[c0] + (1) cpd00509[c0]	Pyrimidine metabolism
rxn09210			(1) cpd00054[c0] + (1) cpd15421[c0] <-> (1) cpd00046[c0] + (2) cpd00067[c0] + (1) cpd15557[c0]
rxn04712		R06903	(1) cpd00106[c0] + (1) cpd09801[c0] -> (1) cpd09818[c0]	Naphthalene degradation
rxn02260	(RPA3447)	R03157	(1) cpd00008[c0] + (1) cpd00009[c0] + (1) cpd03375[c0] <-> (1) cpd00002[c0] + (1) cpd00010[c0] + (1) cpd00067[c0] + (1) cpd00745[c0]	Propanoate metabolism
rxn01124	(RPA1757or RPA1684)	R01542	(1) cpd00003[c0] + (1) cpd00176[c0] <-> (1) cpd00004[c0] + (1) cpd00067[c0] + (1) cpd02663[c0]	Pentose and glucuronate interconversions
rxn03211	(RPA2268 or RPA2609)	R04695	(1) cpd00005[c0] + (1) cpd03680[c0] -> (1) cpd00006[c0] + (1) cpd03083[c0]	Isoquinoline alkaloid biosynthesis
rxn02181	(RPA0383 or RPA0462 or RPA0818 or RPA1238 or RPA1811 or RPA3447)	R03045	(1) cpd03375[c0] <-> (1) cpd00001[c0] + (1) cpd00663[c0]	beta-Alanine metabolism|Propanoate metabolism|Carbon fixation pathways in prokaryotes
rxn00532	(RPA0230)	R00740	(1) cpd00006[c0] + (1) cpd00010[c0] + (1) cpd00191[c0] <-> (1) cpd00005[c0] + (1) cpd00067[c0] + (1) cpd00070[c0]	Propanoate metabolism|Carbon fixation pathways in prokaryotes
rxn01642	(RPA4729)	R02288	(1) cpd00001[c0] + (1) cpd00067[c0] + (1) cpd02311[c0] -> (1) cpd00344[c0]	Histidine metabolism
rxn00132		R00183	(1) cpd00001[c0] + (1) cpd00018[c0] <-> (1) cpd00009[c0] + (1) cpd00182[c0]	Purine metabolism
rxn02917	(RPA0721)	R04177	(1) cpd02469[c0] <- (1) cpd00001[c0] + (1) cpd02080[c0]	Pyruvate metabolism
rxn00003	(RPA4054 or RPA3917)	R00006	(1) cpd00011[c0] + (1) cpd00668[c0] <- (2) cpd00020[c0] + (1) cpd00067[c0]	Pantothenate and CoA biosynthesis
rxn04052	(RPA3321)	R05814	(2) cpd00067[c0] + (1) cpd08375[c0] -> (1) cpd03421[c0]	Porphyrin and chlorophyll metabolism
rxn04323	(RPA1781)	R06462	(1) cpd00005[c0] + (1) cpd00007[c0] + (1) cpd00067[c0] + (1) cpd08791[c0] -> (1) cpd00001[c0] + (1) cpd00006[c0] + (1) cpd08792[c0]	Biosynthesis of 12-, 14- and 16-membered macrolides
rxn02819	(RPA3098)	R04013	(1) cpd00017[c0] + (1) cpd02787[c0] <-> (1) cpd00019[c0] + (1) cpd00067[c0] + (1) cpd01736[c0]	Indole alkaloid biosynthesis
rxn08815	(RPA3156 or RPA3298)		(1) cpd00001[c0] + (1) cpd15323[c0] -> (1) cpd00067[c0] + (1) cpd01080[c0] + (1) cpd02090[c0]
rxn14125		R08638	(1) cpd00067[c0] + (1) cpd11623[c0] + (1) cpd17414[c0] <-> (1) cpd11625[c0] + (1) cpd17415[c0]	Glucosinolate biosynthesis
rxn01518	(RPA0753)	R02099	(1) cpd00002[c0] + (1) cpd00412[c0] -> (1) cpd00008[c0] + (1) cpd00067[c0] + (1) cpd00299[c0]	Pyrimidine metabolism
rxn01015	(RPA1753)	R01394	(1) cpd00145[c0] <-> (1) cpd00843[c0]	Glyoxylate and dicarboxylate metabolism
rxn10216	(RPA4733 or RPA4334)		(1) cpd11435[c0] + (1) cpd15673[c0] <-> (1) cpd00010[c0] + (1) cpd00067[c0] + (1) cpd15679[c0]
rxn08798	(RPA3156 or RPA3298)		(1) cpd00001[c0] + (1) cpd15330[c0] -> (2) cpd00067[c0] + (1) cpd00080[c0] + (1) cpd15298[c0]
rxn06461	(RPA4372)	R03708	(1) cpd00001[c0] + (1) cpd01222[c0] -> (1) cpd00067[c0] + (1) cpd11988[c0]
rxn09244	(RPA4646 or RPA2627 or RPA3893)	R08219	(1) cpd00067[c0] + (1) cpd03078[c0] + (1) cpd15565[c0] <-> (1) cpd00009[c0] + (1) cpd15563[c0]	Selenocompound metabolism|Aminoacyl-tRNA biosynthesis
rxn08306	(RPA2917)		(1) cpd00052[c0] + (1) cpd15521[c0] <- (1) cpd00012[c0] + (1) cpd00067[c0] + (1) cpd15417[c0]
rxn08821	(RPA3298 or RPA3156)		(1) cpd00001[c0] + (1) cpd15354[c0] -> (2) cpd00067[c0] + (1) cpd00080[c0] + (1) cpd15237[c0]
rxn03065	(RPA1604)	R04436	(1) cpd00017[c0] + (1) cpd02613[c0] <- (1) cpd00019[c0] + (1) cpd00067[c0] + (1) cpd03305[c0]
rxn14118		R08622	(1) cpd00067[c0] + (1) cpd11623[c0] + (1) cpd17401[c0] <-> (1) cpd11625[c0] + (1) cpd17403[c0]	Glucosinolate biosynthesis
rxn00484	(RPA1772)	R00685	(1) cpd00065[c0] + (1) cpd00067[c0] -> (1) cpd00011[c0] + (1) cpd00318[c0]	Tryptophan metabolism|Indole alkaloid biosynthesis
rxn01169	(RPA0157)	R01600	(1) cpd00002[c0] + (1) cpd00190[c0] -> (1) cpd00008[c0] + (1) cpd00067[c0] + (1) cpd00863[c0]	Glycolysis / Gluconeogenesis
rxn14301		R01686	(1) cpd00051[c0] + (1) cpd00210[c0] <-> (1) cpd00064[c0] + (1) cpd01345[c0]	Taurine and hypotaurine metabolism
rxn08546	(RPA3119)		(1) cpd00080[c0] + (1) cpd11468[c0] -> (1) cpd11493[c0] + (1) cpd15325[c0]
rxn12013	(RPA2621 or RPA4268 or RPA2689 or RPA4194)	R07180	(2) cpd11849[c0] + (1) cpd14475[c0] <-> (1) cpd00001[c0] + (1) cpd00057[c0] + (1) cpd14474[c0]
rxn06181	(RPA4513 or RPA3957 or RPA4816 or RPA1322 or RPA2075 or RPA0754 or RPA0357 or RPA2107 or RPA0853 or RPA3381 or RPA1220 or RPA0317 or RPA2434 or RPA2787 or RPA3106)	R02584	(1) cpd00002[c0] + (1) cpd11704[c0] <-> (1) cpd00008[c0] + (1) cpd11820[c0]
rxn08900	(RPA1331)		(1) cpd00130[c0] + (1) cpd15560[c0] <-> (1) cpd00032[c0] + (1) cpd15561[c0]
rxn11712	(RPA1788)	R08177	(1) cpd00001[c0] + (1) cpd01398[c0] -> (1) cpd00010[c0] + (2) cpd00067[c0] + (1) cpd01122[c0]	Biosynthesis of unsaturated fatty acids
rxn04737	(RPA0230)	R06928	(1) cpd00001[c0] + (1) cpd00003[c0] + (1) cpd09802[c0] <-> (1) cpd00004[c0] + (2) cpd00067[c0] + (1) cpd09804[c0]	Naphthalene degradation
rxn02366	(RPA3761 or RPA1663)	R03303	(1) cpd00007[c0] + (1) cpd00854[c0] -> (1) cpd00067[c0] + (1) cpd02828[c0]	Tyrosine metabolism
rxn05735	(RPA1206 or RPA0112 or RPA2153)		(1) cpd00001[c0] + (1) cpd00003[c0] + (1) cpd04122[c0] <-> (1) cpd00004[c0] + (1) cpd00033[c0] + (2) cpd00067[c0]
rxn03921	(RPA0230)	R05649	(1) cpd00001[c0] + (1) cpd00003[c0] + (1) cpd08279[c0] <-> (1) cpd00004[c0] + (2) cpd00067[c0] + (1) cpd02045[c0]	Polycyclic aromatic hydrocarbon degradation
rxn01008	(RPA2934)	R01385	(1) cpd00144[c0] <-> (1) cpd00472[c0]	Starch and sucrose metabolism|Amino sugar and nucleotide sugar metabolism
rxn02916		R04175	(1) cpd02074[c0] -> (1) cpd00001[c0] + (1) cpd00067[c0] + (1) cpd00922[c0]	Tropane, piperidine and pyridine alkaloid biosynthesis
rxn03618	(RPA0230)	R05307	(1) cpd00003[c0] + (1) cpd00055[c0] + (1) cpd04105[c0] <-> (1) cpd00004[c0] + (1) cpd00067[c0] + (1) cpd04106[c0]
rxn01133	(RPA4378)	R01556	(1) cpd00022[c0] + (1) cpd00179[c0] -> (1) cpd00010[c0] + (1) cpd01441[c0]
rxn03159	(RPA2909)	R04606	(1) cpd02835[c0] + (1) cpd02930[c0] <-> (1) cpd00014[c0] + (1) cpd03002[c0]	Lipopolysaccharide biosynthesis
rxn01000	(RPA3695 or RPA1712)	R01373	(1) cpd00067[c0] + (1) cpd00219[c0] -> (1) cpd00001[c0] + (1) cpd00011[c0] + (1) cpd00143[c0]	Phenylalanine, tyrosine and tryptophan biosynthesis
rxn00363		R00511	(1) cpd00001[c0] + (1) cpd00046[c0] <-> (1) cpd00009[c0] + (1) cpd00367[c0]	Pyrimidine metabolism
rxn02039		R02841	(1) cpd00006[c0] + (1) cpd03252[c0] <- (1) cpd00005[c0] + (1) cpd00067[c0] + (1) cpd00546[c0]	Steroid hormone biosynthesis
rxn01670		R02323	(1) cpd00001[c0] + (1) cpd00355[c0] <-> (1) cpd00009[c0] + (1) cpd02016[c0]	Nicotinate and nicotinamide metabolism
rxn05183			(1) cpd00001[c0] + (1) cpd00002[c0] + (1) cpd00637[e0] -> (1) cpd00008[c0] + (1) cpd00009[c0] + (1) cpd00067[c0] + (1) cpd00637[c0]
rxn14175		R08630	(1) cpd00067[c0] + (1) cpd11623[c0] + (1) cpd17410[c0] <-> (1) cpd11625[c0] + (1) cpd17411[c0]	Glucosinolate biosynthesis
rxn01904	(RPA2090)	R02615	(1) cpd01413[c0] -> (1) cpd00464[c0]	Styrene degradation
rxn03055	(RPA3760)	R04418	(1) cpd00001[c0] + (1) cpd00003[c0] + (1) cpd02828[c0] <-> (1) cpd00004[c0] + (2) cpd00067[c0] + (1) cpd02572[c0]	Tyrosine metabolism
rxn01300	(RPA4270)	R01771	(1) cpd00002[c0] + (1) cpd00227[c0] -> (1) cpd00008[c0] + (1) cpd00067[c0] + (1) cpd00809[c0]	Glycine, serine and threonine metabolism
rxn00321	(RPA2515)	R00461	(1) cpd00039[c0] <-> (1) cpd00840[c0]	Lysine degradation
rxn14054	(RPA1056 or RPA4658 or RPA3188 or RPA1205 or RPA0374 or RPA0674 or RPA3655)	R05233	(1) cpd00003[c0] + (1) cpd04015[c0] <-> (1) cpd00004[c0] + (1) cpd00067[c0] + (1) cpd04017[c0]	Chloroalkane and chloroalkene degradation
rxn03012		R04336	(1) cpd02414[c0] -> (1) cpd00001[c0] + (1) cpd00067[c0] + (1) cpd02465[c0]	Lysine biosynthesis
rxn00740	(RPA2625)	R00999	(1) cpd00001[c0] + (1) cpd00822[c0] -> (1) cpd00013[c0] + (1) cpd00036[c0] + (1) cpd00067[c0] + (1) cpd00094[c0]	Cysteine and methionine metabolism
rxn01100	(RPA3286 or RPA1200 or RPA0943)	R01512	(1) cpd00002[c0] + (1) cpd00169[c0] <-> (1) cpd00008[c0] + (1) cpd00203[c0]	Glycolysis / Gluconeogenesis|Carbon fixation in photosynthetic organisms
rxn00838	(RPA4295)	R01135	(1) cpd00038[c0] + (1) cpd00041[c0] + (1) cpd00114[c0] -> (1) cpd00009[c0] + (1) cpd00031[c0] + (2) cpd00067[c0] + (1) cpd02375[c0]	Purine metabolism|Alanine, aspartate and glutamate metabolism
rxn00102	(RPA0799 or RPA0794 or RPA0232 or RPA1259)	R00132	(1) cpd00067[c0] + (1) cpd00242[c0] <-> (1) cpd00001[c0] + (1) cpd00011[c0]	Nitrogen metabolism
rxn02283	(RPA0622)	R03189	(1) cpd00023[c0] + (1) cpd02197[c0] <-> (1) cpd00067[c0] + (1) cpd00087[c0] + (1) cpd00770[c0]	One carbon pool by folate
rxn03287	(RPA2303 or RPA0818 or RPA3717 or RPA1775)	R04810	(1) cpd00003[c0] + (1) cpd03231[c0] <-> (1) cpd00004[c0] + (1) cpd00067[c0] + (1) cpd03232[c0]	Primary bile acid biosynthesis
rxn00512	(RPA0422)	R00717	(1) cpd00003[c0] + (1) cpd00139[c0] <-> (1) cpd00004[c0] + (1) cpd00040[c0] + (1) cpd00067[c0]	Glyoxylate and dicarboxylate metabolism
rxn00831		R01126	(1) cpd00001[c0] + (1) cpd00114[c0] <-> (1) cpd00009[c0] + (1) cpd00246[c0]	Purine metabolism
rxn01352	(RPA2855)	R01856	(1) cpd00001[c0] + (1) cpd00241[c0] <-> (1) cpd00277[c0] + (1) cpd00421[c0]	Purine metabolism
rxn01255	(RPA1201)	R01714	(1) cpd00932[c0] -> (1) cpd00009[c0] + (1) cpd00216[c0]	Phenylalanine, tyrosine and tryptophan biosynthesis
rxn05872	(RPA3655 or RPA1056 or RPA1205 or RPA3188 or RPA4658 or RPA0674 or RPA0374)		(1) cpd00003[c0] + (1) cpd11679[c0] <-> (1) cpd00004[c0] + (1) cpd00067[c0] + (1) cpd11733[c0]
rxn04727	(RPA0230)	R06918	(1) cpd00001[c0] + (1) cpd00003[c0] + (1) cpd09793[c0] <-> (1) cpd00004[c0] + (2) cpd00067[c0] + (1) cpd09794[c0]	Naphthalene degradation
rxn07489	(RPA4661)	R07674	(1) cpd00001[c0] + (1) cpd14655[c0] <-> (1) cpd00009[c0] + (1) cpd00067[c0] + (1) cpd01257[c0]	Ascorbate and aldarate metabolism
rxn00776		R01055	(1) cpd00092[c0] + (1) cpd00101[c0] <-> (1) cpd00001[c0] + (1) cpd00859[c0]	Pyrimidine metabolism
rxn05251	(RPA4267 or RPA0464 or RPA2146 or RPA4443 or RPA1234)		(1) cpd00002[c0] + (1) cpd00010[c0] + (1) cpd11433[c0] <-> (1) cpd00012[c0] + (1) cpd00018[c0] + (1) cpd11434[c0]
rxn07886	(RPA2318)	R08097	(1) cpd00010[c0] + (2) cpd00067[c0] + (1) cpd15165[c0] <- (1) cpd00001[c0] + (1) cpd15169[c0]	Geraniol degradation
rxn14089	(RPA0374 or RPA0674 or RPA4658 or RPA3188 or RPA1205 or RPA1056 or RPA3655)	R05234	(1) cpd00003[c0] + (1) cpd04016[c0] <-> (1) cpd00004[c0] + (1) cpd00067[c0] + (1) cpd15064[c0]	Chloroalkane and chloroalkene degradation
rxn01981	(RPA1433 or RPA4732 or RPA1285)	R02743	(1) cpd00506[c0] <-> (1) cpd00084[c0] + (1) cpd01293[c0]	Glutathione metabolism
rxn00527	(RPA4331)	R00734	(1) cpd00024[c0] + (1) cpd00069[c0] <-> (1) cpd00023[c0] + (1) cpd00868[c0]	Ubiquinone and other terpenoid-quinone biosynthesis|Tyrosine metabolism|Phenylalanine, tyrosine and tryptophan biosynthesis|Novobiocin biosynthesis|Isoquinoline alkaloid biosynthesis
rxn03003	(RPA0360)	R04323	(2) cpd00067[c0] + (1) cpd02692[c0] -> (1) cpd00011[c0] + (1) cpd02385[c0]	Tryptophan metabolism
rxn08804	(RPA3298 or RPA3156)		(1) cpd00001[c0] + (1) cpd15314[c0] -> (1) cpd00067[c0] + (1) cpd00908[c0] + (1) cpd03847[c0]
rxn01316	(RPA4016)	R01804	(1) cpd00009[c0] + (1) cpd00232[c0] <- (1) cpd00001[c0] + (1) cpd00061[c0] + (1) cpd00492[c0]	Amino sugar and nucleotide sugar metabolism
rxn13782			<-> (1) cpd17041[c0]
rxn04270	(RPA0230)	R06407	(1) cpd00001[c0] + (1) cpd00003[c0] + (1) cpd02708[c0] <-> (1) cpd00004[c0] + (2) cpd00067[c0] + (1) cpd08741[c0]	Limonene and pinene degradation
rxn06099	(RPA3624)	R02115	(1) cpd00001[c0] + (1) cpd11979[c0] <-> (1) cpd00049[c0] + (1) cpd00067[c0] + (1) cpd00301[c0]
rxn11838	(RPA0374 or RPA0674 or RPA4658 or RPA3188 or RPA1205 or RPA1056 or RPA3655)	R08310	(1) cpd00003[c0] + (1) cpd16401[c0] <-> (1) cpd00004[c0] + (1) cpd00067[c0] + (1) cpd16402[c0]	Drug metabolism - cytochrome P450
rxn01917	(RPA0629)	R02649	(1) cpd00002[c0] + (1) cpd00477[c0] <-> (1) cpd00008[c0] + (1) cpd02552[c0]	Arginine and proline metabolism
rxn01509	(RPA3069)	R02090	(1) cpd00002[c0] + (1) cpd00067[c0] + (1) cpd00296[c0] <-> (1) cpd00008[c0] + (1) cpd00295[c0]	Purine metabolism
rxn01548	(RPA1053)	R02147	(1) cpd00009[c0] + (1) cpd00311[c0] <-> (1) cpd00207[c0] + (1) cpd00475[c0]	Purine metabolism
rxn04659		R06844	(1) cpd00023[c0] + (1) cpd09351[c0] <-> (1) cpd00024[c0] + (1) cpd09352[c0]
rxn01145		R01569	(1) cpd00001[c0] + (1) cpd00298[c0] <-> (1) cpd00009[c0] + (1) cpd00184[c0]	Pyrimidine metabolism
rxn07586	(RPA2085)	R07772	(1) cpd00001[c0] + (1) cpd08371[c0] <-> (1) cpd00071[c0] + (1) cpd14960[c0]	Porphyrin and chlorophyll metabolism
rxn02548	(RPA3082 or RPA0924 or RPA2569)	R03571	(1) cpd00017[c0] + (1) cpd01047[c0] <-> (1) cpd00019[c0] + (1) cpd00067[c0] + (1) cpd01043[c0]	Flavone and flavonol biosynthesis
rxn09205			(1) cpd00054[c0] + (1) cpd15417[c0] -> (1) cpd00046[c0] + (2) cpd00067[c0] + (1) cpd15552[c0]
rxn01669	(RPA1878)	R02322	(1) cpd00001[c0] + (1) cpd00355[c0] -> (1) cpd00013[c0] + (1) cpd00873[c0]	Nicotinate and nicotinamide metabolism
rxn03426	(RPA2596)	R05053	(1) cpd00320[c0] + (1) cpd00830[c0] <-> (1) cpd00032[c0] + (1) cpd01974[c0]	Arginine and proline metabolism
rxn00508	(RPA3450)	R00713	(1) cpd00001[c0] + (1) cpd00003[c0] + (1) cpd00199[c0] <-> (1) cpd00004[c0] + (1) cpd00036[c0] + (2) cpd00067[c0]	Alanine, aspartate and glutamate metabolism|Tyrosine metabolism|Butanoate metabolism
rxn02115	(RPA3815)	R02949	(1) cpd00361[c0] <-> (1) cpd01221[c0]	Butanoate metabolism
rxn10122	(RPA2873)		(1) cpd00004[c0] + (4.5) cpd00067[c0] + (1) cpd15560[c0] -> (1) cpd00003[c0] + (3.5) cpd00067[e0] + (1) cpd15561[c0]
rxn08352		R08210	(1) cpd00004[c0] + (1) cpd00067[c0] + (1) cpd08615[c0] <- (1) cpd00001[c0] + (1) cpd00003[c0] + (1) cpd00202[c0]	Terpenoid backbone biosynthesis
rxn00187	(RPA0984 and RPA1401 and RPA2967 and RPA4209)	R00253	(1) cpd00002[c0] + (1) cpd00013[c0] + (1) cpd00023[c0] -> (1) cpd00008[c0] + (1) cpd00009[c0] + (1) cpd00053[c0] + (1) cpd00067[c0]	Alanine, aspartate and glutamate metabolism|Arginine and proline metabolism|Glyoxylate and dicarboxylate metabolism|Nitrogen metabolism
rxn08850	(RPA3156 or RPA3298)		(1) cpd00001[c0] + (1) cpd15348[c0] -> (1) cpd00067[c0] + (1) cpd01080[c0] + (1) cpd02090[c0]
rxn05734	(RPA0112 or RPA1206 or RPA2153)		(1) cpd00001[c0] + (1) cpd00003[c0] + (1) cpd00040[c0] <-> (1) cpd00004[c0] + (2) cpd00067[c0] + (1) cpd00180[c0]
rxn00772	(RPA0612 or RPA3781)	R01051	(1) cpd00002[c0] + (1) cpd00105[c0] -> (1) cpd00008[c0] + (1) cpd00067[c0] + (1) cpd00101[c0]	Pentose phosphate pathway
rxn02229	(RPA2045)	R03105	(1) cpd00081[c0] + (1) cpd00706[c0] <-> (1) cpd00020[c0] + (1) cpd00268[c0]	Cysteine and methionine metabolism
rxn00721		R00979	(1) cpd00002[c0] + (1) cpd00093[c0] -> (1) cpd00012[c0] + (1) cpd00067[c0] + (1) cpd02102[c0]
rxn08812	(RPA3298 or RPA3156)		(1) cpd00001[c0] + (1) cpd15320[c0] -> (1) cpd00067[c0] + (1) cpd02090[c0] + (1) cpd15298[c0]
rxn03135		R04558	(1) cpd00023[c0] + (2) cpd00067[c0] + (1) cpd02843[c0] + (1) cpd02851[c0] <-> (1) cpd00053[c0] + (1) cpd02991[c0]	Histidine metabolism
rxn00263		R00359	(1) cpd00001[c0] + (1) cpd00007[c0] + (1) cpd00320[c0] -> (1) cpd00013[c0] + (1) cpd00025[c0] + (1) cpd00032[c0]	Alanine, aspartate and glutamate metabolism
rxn04324	(RPA1781)	R06463	(1) cpd00005[c0] + (1) cpd00007[c0] + (1) cpd00067[c0] + (1) cpd08791[c0] <-> (1) cpd00001[c0] + (1) cpd00006[c0] + (1) cpd08793[c0]	Biosynthesis of 12-, 14- and 16-membered macrolides
rxn08085	(RPA4334 or RPA4733)		(1) cpd00067[c0] + (1) cpd15294[c0] + (1) cpd15330[c0] <-> (1) cpd11493[c0] + (1) cpd15523[c0]
rxn01345		R01845	(1) cpd00001[c0] + (1) cpd00349[c0] <-> (1) cpd00009[c0] + (1) cpd00238[c0]	Carbon fixation in photosynthetic organisms
rxn08310	(RPA2917)		(1) cpd00052[c0] + (1) cpd15525[c0] <- (1) cpd00012[c0] + (1) cpd00067[c0] + (1) cpd15418[c0]
rxn02853	(RPA2153)	R04065	(1) cpd00001[c0] + (1) cpd00003[c0] + (1) cpd03052[c0] <-> (1) cpd00004[c0] + (2) cpd00067[c0] + (1) cpd01831[c0]	Histidine metabolism
rxn06752	(RPA1736)	R04634	(1) cpd00001[c0] + (1) cpd02996[c0] -> (1) cpd00232[c0] + (1) cpd03656[c0]
rxn08345	(RPA3161)		(1) cpd00005[c0] + (1) cpd00067[c0] + (1) cpd01793[c0] <-> (1) cpd00006[c0] + (1) cpd15351[c0]
rxn10224	(RPA2917)		(1) cpd00052[c0] + (1) cpd15681[c0] <-> (1) cpd00012[c0] + (1) cpd00067[c0] + (1) cpd15687[c0]
rxn05893	(RPA3710)	R00790	(2) cpd00001[c0] + (1) cpd00013[c0] + (6) cpd11621[c0] <- (8) cpd00067[c0] + (1) cpd00075[c0] + (6) cpd11620[c0]	Nitrogen metabolism
rxn01653	(RPA4454 or RPA2098)	R02301	(1) cpd00002[c0] + (1) cpd02197[c0] -> (1) cpd00008[c0] + (1) cpd00009[c0] + (1) cpd00347[c0]	One carbon pool by folate
rxn00163	(RPA0721)	R00218	(1) cpd00001[c0] + (1) cpd00067[c0] + (1) cpd02080[c0] -> (1) cpd00011[c0] + (1) cpd00020[c0]	Pyruvate metabolism
rxn03147	(RPA3051)	R04591	(1) cpd00002[c0] + (1) cpd00041[c0] + (1) cpd02893[c0] -> (1) cpd00008[c0] + (1) cpd00009[c0] + (1) cpd00067[c0] + (1) cpd02921[c0]	Purine metabolism
rxn11809	(RPA3655 or RPA1056 or RPA1205 or RPA4658 or RPA3188 or RPA0674 or RPA0374)	R08281	(1) cpd00004[c0] + (1) cpd00067[c0] + (1) cpd04806[c0] <-> (1) cpd00003[c0] + (1) cpd16365[c0]	Drug metabolism - cytochrome P450
rxn01116	(RPA3815 or RPA0118)	R01529	(1) cpd00171[c0] <-> (1) cpd00198[c0]	Pentose phosphate pathway|Pentose and glucuronate interconversions|Carbon fixation in photosynthetic organisms
rxn02182	(RPA4743)	R03046	(1) cpd01560[c0] <-> (1) cpd00013[c0] + (1) cpd00663[c0]	beta-Alanine metabolism|Propanoate metabolism
rxn02811	(RPA0235 and RPA0240)	R04001	(1) cpd02693[c0] <-> (1) cpd00001[c0] + (1) cpd01710[c0]	Valine, leucine and isoleucine biosynthesis
rxn03062	(RPA0227)	R04426	(1) cpd00003[c0] + (1) cpd02693[c0] <-> (1) cpd00004[c0] + (1) cpd00067[c0] + (1) cpd02605[c0]	Valine, leucine and isoleucine biosynthesis
rxn10258	(RPA3972 or RPA1985)		(1) cpd00002[c0] + (1) cpd15706[c0] <-> (1) cpd00008[c0] + (1) cpd15682[c0]
rxn00829		R01121	(1) cpd00002[c0] + (1) cpd00841[c0] -> (1) cpd00008[c0] + (1) cpd00009[c0] + (1) cpd00011[c0] + (1) cpd00113[c0]	Terpenoid backbone biosynthesis
rxn08847	(RPA3156 or RPA3298)		(1) cpd00001[c0] + (1) cpd15345[c0] -> (1) cpd00067[c0] + (1) cpd02090[c0] + (1) cpd15298[c0]
rxn03294			(1) cpd00006[c0] + (1) cpd03236[c0] <- (1) cpd00005[c0] + (1) cpd00067[c0] + (1) cpd03239[c0]	Primary bile acid biosynthesis
rxn01544	(RPA2179)	R02142	(1) cpd00012[c0] + (1) cpd00067[c0] + (1) cpd00497[c0] <- (1) cpd00103[c0] + (1) cpd00309[c0]	Purine metabolism
rxn00863	(RPA4531)	R01163	(1) cpd00001[c0] + (1) cpd00003[c0] + (1) cpd01324[c0] <-> (1) cpd00004[c0] + (2) cpd00067[c0] + (1) cpd00119[c0]	Histidine metabolism
rxn09113	(RPA1170)		(1) cpd00080[c0] + (1) cpd15421[c0] <-> (1) cpd00046[c0] + (1) cpd15547[c0]
rxn00711		R00966	(1) cpd00012[c0] + (1) cpd00067[c0] + (1) cpd00091[c0] <- (1) cpd00092[c0] + (1) cpd00103[c0]	Pyrimidine metabolism
rxn00473	(RPA3564)	R00673	(1) cpd00001[c0] + (1) cpd00065[c0] -> (1) cpd00013[c0] + (1) cpd00020[c0] + (1) cpd00359[c0]	Tryptophan metabolism
rxn00908	(RPA3774 or RPA3052)	R01221	(1) cpd00003[c0] + (1) cpd00033[c0] + (1) cpd00087[c0] -> (1) cpd00004[c0] + (1) cpd00011[c0] + (1) cpd00013[c0] + (1) cpd00125[c0]	Glyoxylate and dicarboxylate metabolism|Nitrogen metabolism
rxn08299	(RPA1985 or RPA3972)		(1) cpd00002[c0] + (1) cpd15311[c0] <- (1) cpd00008[c0] + (1) cpd15526[c0]
rxn00795	(RPA2325 or RPA3033)	R01077	(1) cpd00001[c0] + (1) cpd03293[c0] <-> (1) cpd00039[c0] + (1) cpd00104[c0]	Biotin metabolism
rxn05982	(RPA2596)	R01344	(1) cpd00020[c0] + (1) cpd00067[c0] + (1) cpd11673[c0] <-> (1) cpd00117[c0] + (1) cpd11625[c0]	D-Alanine metabolism
rxn00986		R01354	(1) cpd00002[c0] + (1) cpd00141[c0] -> (1) cpd00012[c0] + (1) cpd03560[c0]	Propanoate metabolism
rxn10215	(RPA4733 or RPA4334)		(1) cpd11434[c0] + (1) cpd15672[c0] <-> (1) cpd00010[c0] + (1) cpd00067[c0] + (1) cpd15678[c0]
rxn06356	(RPA1064)	R03273	(1) cpd00001[c0] + (1) cpd11832[c0] -> (1) cpd00009[c0] + (1) cpd00067[c0] + (1) cpd11816[c0]
rxn00018	((RPA1559 and RPA1560) or RPA4641)	R00024	(1) cpd00001[c0] + (1) cpd00011[c0] + (1) cpd00871[c0] <-> (2) cpd00067[c0] + (2) cpd00169[c0]	Carbon fixation in photosynthetic organisms
rxn14090		R08952	(1) cpd00202[c0] + (1) cpd18007[c0] -> (1) cpd00012[c0] + (1) cpd00067[c0] + (1) cpd18036[c0]
rxn02402	(RPA2179)	R03348	(1) cpd00011[c0] + (1) cpd00012[c0] + (1) cpd00873[c0] <- (1) cpd00067[c0] + (1) cpd00103[c0] + (1) cpd02333[c0]	Nicotinate and nicotinamide metabolism
rxn02036		R02837	(1) cpd00022[c0] + (1) cpd00546[c0] -> (1) cpd00010[c0] + (1) cpd01824[c0]
rxn05452	(RPA3075)		(1) cpd00010[c0] + (2) cpd00067[c0] + (1) cpd11519[c0] <-> (1) cpd11434[c0] + (1) cpd11493[c0]
rxn05465	(RPA3075)	R01626	(1) cpd00067[c0] + (1) cpd00070[c0] + (1) cpd11493[c0] <-> (1) cpd00010[c0] + (1) cpd11492[c0]	Fatty acid biosynthesis
rxn08820	(RPA3298 or RPA3156)		(1) cpd00001[c0] + (1) cpd15355[c0] -> (2) cpd00067[c0] + (1) cpd00080[c0] + (1) cpd00214[c0]
rxn00404		R00565	(1) cpd00033[c0] + (1) cpd00051[c0] <-> (1) cpd00064[c0] + (1) cpd00451[c0]	Glycine, serine and threonine metabolism|Arginine and proline metabolism
rxn08547	(RPA3119)		(1) cpd00080[c0] + (1) cpd11466[c0] <-> (1) cpd11493[c0] + (1) cpd15331[c0]
rxn01303	(RPA4437)	R01776	(1) cpd00022[c0] + (1) cpd00227[c0] -> (1) cpd00010[c0] + (1) cpd00790[c0]	Cysteine and methionine metabolism|Sulfur metabolism
rxn04736	(RPA0374 or RPA0674 or RPA4658 or RPA3188 or RPA1205 or RPA1056 or RPA3655)	R06927	(1) cpd00003[c0] + (1) cpd01859[c0] <-> (1) cpd00004[c0] + (1) cpd00067[c0] + (1) cpd09802[c0]	Naphthalene degradation
rxn02433	(RPA4634)	R03392	(1) cpd00001[c0] + (1) cpd00006[c0] + (1) cpd02638[c0] <- (1) cpd00005[c0] + (1) cpd00067[c0] + (1) cpd00897[c0]	Amino sugar and nucleotide sugar metabolism
rxn04143	(RPA1742)	R06180	(1) cpd00003[c0] + (1) cpd00666[c0] <-> (1) cpd00004[c0] + (1) cpd00067[c0] + (1) cpd02186[c0]	Glyoxylate and dicarboxylate metabolism
rxn00497	(RPA1772)	R00699	(1) cpd00066[c0] + (1) cpd00067[c0] -> (1) cpd00011[c0] + (1) cpd03161[c0]	Phenylalanine metabolism
rxn06023		R01625	(1) cpd00010[c0] + (1) cpd12370[c0] <-> (1) cpd00045[c0] + (1) cpd11493[c0]	Pantothenate and CoA biosynthesis
rxn01678	(RPA3056 or RPA0866)	R02331	(1) cpd00002[c0] + (1) cpd00978[c0] <-> (1) cpd00008[c0] + (1) cpd00358[c0]	Pyrimidine metabolism
rxn00394	(RPA4729)	R00551	(1) cpd00001[c0] + (1) cpd00051[c0] -> (1) cpd00064[c0] + (1) cpd00073[c0]	Arginine and proline metabolism
rxn00872	(RPA1614 or RPA1699)	R01175	(1) cpd00015[c0] + (1) cpd00067[c0] + (1) cpd00120[c0] <-> (1) cpd00650[c0] + (1) cpd00982[c0]	Fatty acid degradation
rxn05919	(RPA4590)	R01013	(1) cpd00095[c0] + (1) cpd11611[c0] -> (1) cpd00010[c0] + (1) cpd12300[c0]	Glycerophospholipid metabolism
rxn05871	(RPA3655 or RPA1056 or RPA0374 or RPA0674 or RPA4658 or RPA3188 or RPA1205)	R00623	(1) cpd00003[c0] + (1) cpd00195[c0] <-> (1) cpd00004[c0] + (1) cpd00067[c0] + (1) cpd11616[c0]	Fatty acid degradation
rxn01106	(RPA0340)	R01518	(1) cpd00482[c0] <-> (1) cpd00169[c0]	Glycolysis / Gluconeogenesis|Glycine, serine and threonine metabolism|Methane metabolism
rxn01539	(RPA4661)	R02135	(1) cpd00009[c0] + (1) cpd00305[c0] <-> (1) cpd00001[c0] + (1) cpd00793[c0]	Thiamine metabolism
rxn00931	(RPA4366)	R01251	(1) cpd00006[c0] + (1) cpd00129[c0] -> (1) cpd00005[c0] + (2) cpd00067[c0] + (1) cpd02431[c0]	Arginine and proline metabolism
rxn06771	(RPA3702)	R04719	(1) cpd00017[c0] + (1) cpd12677[c0] <-> (1) cpd00019[c0] + (1) cpd00067[c0] + (1) cpd12700[c0]
rxn08756		R08209	(1) cpd00004[c0] + (1) cpd00067[c0] + (1) cpd08615[c0] <- (1) cpd00001[c0] + (1) cpd00003[c0] + (1) cpd00113[c0]	Terpenoid backbone biosynthesis
rxn08470	(RPA2612)		(1) cpd00007[c0] + (1) cpd01270[c0] + (1) cpd11596[c0] <-> (1) cpd00001[c0] + (1) cpd00050[c0] + (1) cpd00067[c0] + (1) cpd00081[c0] + (1) cpd01011[c0]
rxn09450	(RPA1234 or RPA2146 or RPA4443 or RPA4267 or RPA0464)		(1) cpd00002[c0] + (1) cpd00010[c0] + (1) cpd15237[c0] <- (1) cpd00012[c0] + (1) cpd00018[c0] + (1) cpd15238[c0]
rxn04938	(RPA2080 or RPA1955)	R07140	(1) cpd00006[c0] + (1) cpd09879[c0] <-> (1) cpd00005[c0] + (1) cpd00067[c0] + (1) cpd00759[c0]
rxn02636		R03713	(1) cpd00005[c0] + (1) cpd00067[c0] + (1) cpd01228[c0] <- (1) cpd00006[c0] + (1) cpd03254[c0]	Steroid hormone biosynthesis
rxn00412	(RPA0392)	R00573	(1) cpd00001[c0] + (1) cpd00002[c0] + (1) cpd00053[c0] + (1) cpd00062[c0] -> (1) cpd00008[c0] + (1) cpd00009[c0] + (1) cpd00023[c0] + (1) cpd00052[c0] + (2) cpd00067[c0]	Pyrimidine metabolism
rxn02339	(RPA0105)	R03266	(1) cpd00024[c0] + (1) cpd01974[c0] <-> (1) cpd00023[c0] + (1) cpd00830[c0]
rxn00650	(RPA3630)	R00899	(1) cpd00001[c0] + (1) cpd01017[c0] <-> (1) cpd00033[c0] + (1) cpd00084[c0]	Glutathione metabolism
rxn03167	(RPA4514 or RPA4191 or RPA0391)	R04620	(3) cpd00001[c0] + (1) cpd02978[c0] -> (3) cpd00009[c0] + (3) cpd00067[c0] + (1) cpd02961[c0]	Folate biosynthesis
rxn00787	(RPA0676)	R01069	(1) cpd02371[c0] <-> (1) cpd00095[c0] + (1) cpd00102[c0]	Galactose metabolism
rxn00515	(RPA3056 or RPA0866)	R00722	(1) cpd00002[c0] + (1) cpd00090[c0] <-> (1) cpd00008[c0] + (1) cpd00068[c0]	Purine metabolism
rxn08846	(RPA3298 or RPA3156)		(1) cpd00001[c0] + (1) cpd15344[c0] -> (1) cpd00067[c0] + (1) cpd02090[c0] + (1) cpd03847[c0]
rxn03005	(RPA3052)	R04326	(2) cpd00067[c0] + (1) cpd00087[c0] + (1) cpd02678[c0] <- (1) cpd00001[c0] + (1) cpd00347[c0] + (1) cpd02394[c0]	One carbon pool by folate
rxn05012		R07245	(1) cpd00146[c0] + (1) cpd00342[c0] <-> (1) cpd00009[c0] + (1) cpd00067[c0] + (1) cpd11209[c0]	Arginine and proline metabolism
rxn03437	(RPA2155 or RPA1463 or RPA2341 or RPA3472)	R05070	(1) cpd02535[c0] -> (1) cpd00001[c0] + (1) cpd00508[c0]	Valine, leucine and isoleucine biosynthesis
rxn01353	(RPA3056 or RPA0866)	R01857	(1) cpd00002[c0] + (1) cpd00295[c0] <-> (1) cpd00008[c0] + (1) cpd00241[c0]	Purine metabolism
rxn03244	(RPA3717 or RPA0818)	R04743	(1) cpd00003[c0] + (1) cpd03118[c0] <-> (1) cpd00004[c0] + (1) cpd00067[c0] + (1) cpd03119[c0]	Fatty acid elongation|Fatty acid degradation
rxn00228	(RPA3737)	R00318	(1) cpd00001[c0] + (1) cpd03385[c0] -> (1) cpd00009[c0] + (1) cpd00029[c0]	Phosphonate and phosphinate metabolism
rxn00616	(RPA4410)	R00848	(1) cpd00015[c0] + (1) cpd00067[c0] + (1) cpd00080[c0] -> (1) cpd00095[c0] + (1) cpd00982[c0]	Glycerophospholipid metabolism
rxn00313	(RPA4741)	R00451	(1) cpd00067[c0] + (1) cpd00516[c0] -> (1) cpd00011[c0] + (1) cpd00039[c0]	Lysine biosynthesis
rxn02949	(RPA0383 or RPA0462 or RPA0818 or RPA1238 or RPA1811 or RPA3447)	R04224	(1) cpd00001[c0] + (1) cpd02187[c0] <-> (1) cpd03572[c0]	Valine, leucine and isoleucine degradation
rxn00735	(RPA0227)	R00994	(1) cpd00004[c0] + (1) cpd00011[c0] + (1) cpd00094[c0] <- (1) cpd00003[c0] + (1) cpd03593[c0]	Valine, leucine and isoleucine biosynthesis|C5-Branched dibasic acid metabolism
rxn10571			(1) cpd00001[c0] + (1) cpd00002[c0] + (1) cpd00254[e0] -> (1) cpd00008[c0] + (1) cpd00009[c0] + (1) cpd00067[c0] + (1) cpd00254[c0]
rxn04750	(RPA4748 or RPA3717 or RPA0818)	R06941	(1) cpd00003[c0] + (4) cpd00067[c0] + (1) cpd09844[c0] <- (1) cpd00004[c0] + (1) cpd01507[c0]	Phenylalanine metabolism|Caprolactam degradation
rxn14229	(RPA4410)	R00849	(1) cpd00080[c0] + (1) cpd00364[c0] <-> (1) cpd00095[c0] + (1) cpd00415[c0]
rxn08647	(RPA2799)	R08572	(1) cpd00002[c0] + (1) cpd00223[c0] -> (1) cpd00008[c0] + (1) cpd00067[c0] + (1) cpd00482[c0]	Pentose phosphate pathway|Glycine, serine and threonine metabolism|Methane metabolism
rxn03366		R04917	(1) cpd00001[c0] + (1) cpd00006[c0] + (1) cpd03365[c0] <-> (1) cpd00005[c0] + (2) cpd00067[c0] + (1) cpd03366[c0]	Tryptophan metabolism
rxn10042	(RPA0176 and RPA0177 and RPA0178 and RPA0179 and RPA0843 and RPA0844 and RPA0845 and RPA0846)		(1) cpd00008[c0] + (1) cpd00009[c0] + (4) cpd00067[e0] -> (1) cpd00001[c0] + (1) cpd00002[c0] + (3) cpd00067[c0]
rxn08803	(RPA3298 or RPA3156)		(1) cpd00001[c0] + (1) cpd15313[c0] -> (1) cpd00067[c0] + (1) cpd00908[c0] + (1) cpd01741[c0]
rxn06062	(RPA3637)	R01924	(1) cpd00001[c0] + (1) cpd12064[c0] <-> (1) cpd00049[c0] + (1) cpd00067[c0] + (1) cpd00266[c0]
rxn01543	(RPA2974)	R02141	(1) cpd00001[c0] + (1) cpd00309[c0] -> (1) cpd00067[c0] + (1) cpd03280[c0]	Purine metabolism
rxn02895	(RPA1162)	R04144	(1) cpd00002[c0] + (1) cpd00033[c0] + (1) cpd01982[c0] -> (1) cpd00008[c0] + (1) cpd00009[c0] + (1) cpd00067[c0] + (1) cpd02394[c0]	Purine metabolism
rxn01066	(RPA3624)	R01462	(1) cpd00001[c0] + (1) cpd01664[c0] <-> (1) cpd00049[c0] + (1) cpd00067[c0] + (1) cpd00160[c0]	Steroid biosynthesis
rxn02934	(RPA0383 or RPA0462 or RPA0818 or RPA1238 or RPA1811 or RPA3447)	R04204	(1) cpd02691[c0] <-> (1) cpd00001[c0] + (1) cpd02125[c0]	Valine, leucine and isoleucine degradation
rxn08089	(RPA4733 or RPA4334)		(1) cpd00067[c0] + (1) cpd11825[c0] + (1) cpd15328[c0] <-> (1) cpd11493[c0] + (1) cpd15527[c0]
rxn07688	(RPA1775 or RPA0818 or RPA2303 or RPA3717)	R07898	(1) cpd00003[c0] + (1) cpd15053[c0] <-> (1) cpd00004[c0] + (1) cpd00067[c0] + (1) cpd15054[c0]	alpha-Linolenic acid metabolism
rxn00189	(RPA4211)	R00256	(1) cpd00001[c0] + (1) cpd00053[c0] -> (1) cpd00013[c0] + (1) cpd00023[c0]	Alanine, aspartate and glutamate metabolism|Arginine and proline metabolism|D-Glutamine and D-glutamate metabolism|Nitrogen metabolism
rxn00543	(RPA3655 or RPA1056 or RPA4658 or RPA3188 or RPA1205 or RPA0374 or RPA0674 or RPA3655 or RPA0674 or RPA0374 or RPA1205 or RPA4658 or RPA3188 or RPA1056)	R00754	(1) cpd00003[c0] + (1) cpd00363[c0] <-> (1) cpd00004[c0] + (1) cpd00067[c0] + (1) cpd00071[c0]	Glycolysis / Gluconeogenesis
rxn01996	(RPA2934)	R02765	(1) cpd00891[c0] <-> (1) cpd00519[c0]	Valine, leucine and isoleucine degradation|Glyoxylate and dicarboxylate metabolism|Propanoate metabolism|Carbon fixation pathways in prokaryotes
rxn00428	(RPA1796 or RPA0786 or RPA1202)	R00603	(1) cpd00001[c0] + (1) cpd01530[c0] <-> (1) cpd00055[c0] + (2) cpd00067[c0] + (2) cpd00099[c0]	Chloroalkane and chloroalkene degradation
rxn10253	(RPA3972 or RPA1985)		(1) cpd00002[c0] + (1) cpd15701[c0] <-> (1) cpd00008[c0] + (1) cpd15677[c0]
rxn10207	(RPA3119)		(1) cpd00080[c0] + (1) cpd11435[c0] <-> (1) cpd00010[c0] + (1) cpd15673[c0]
rxn10221	(RPA2917)		(1) cpd00052[c0] + (1) cpd15678[c0] <-> (1) cpd00012[c0] + (1) cpd00067[c0] + (1) cpd15684[c0]
rxn05451	(RPA3075)		(1) cpd00010[c0] + (2) cpd00067[c0] + (1) cpd11515[c0] <-> (1) cpd11439[c0] + (1) cpd11493[c0]
rxn00469	(RPA2325 or RPA3033 or RPA0624 or RPA4211)	R00669	(1) cpd00001[c0] + (1) cpd00342[c0] <-> (1) cpd00029[c0] + (1) cpd00064[c0]	Arginine and proline metabolism
rxn02784		R03962	(1) cpd00006[c0] + (1) cpd02238[c0] <-> (1) cpd00005[c0] + (1) cpd00067[c0] + (1) cpd01638[c0]	Isoflavonoid biosynthesis
rxn02795		R03975	(1) cpd00001[c0] + (1) cpd03247[c0] <-> (1) cpd00033[c0] + (1) cpd01663[c0]	Primary bile acid biosynthesis
rxn10203	(RPA3119)		(1) cpd00080[c0] + (1) cpd01695[c0] <-> (1) cpd00010[c0] + (1) cpd15331[c0]
rxn07876	(RPA0230)	R08087	(1) cpd00001[c0] + (1) cpd00003[c0] + (1) cpd06739[c0] <-> (1) cpd00004[c0] + (2) cpd00067[c0] + (1) cpd15166[c0]	Geraniol degradation
rxn12191	(RPA3655 or RPA3188 or RPA1205 or RPA0374)	R08558	(1) cpd00006[c0] + (1) cpd00098[c0] <-> (1) cpd00005[c0] + (1) cpd00067[c0] + (1) cpd00447[c0]	Glycine, serine and threonine metabolism
rxn00283	(RPA3085)	R00401	(1) cpd00035[c0] <-> (1) cpd00117[c0]	D-Alanine metabolism
rxn00726	(RPA2395)	R00985	(1) cpd00013[c0] + (1) cpd00216[c0] -> (1) cpd00001[c0] + (1) cpd00020[c0] + (1) cpd00067[c0] + (1) cpd00093[c0]	Phenylalanine, tyrosine and tryptophan biosynthesis
rxn01847	(RPA1742)	R02545	(1) cpd00003[c0] + (1) cpd00432[c0] <-> (1) cpd00004[c0] + (1) cpd00067[c0] + (1) cpd02186[c0]	Glyoxylate and dicarboxylate metabolism
rxn08851	(RPA3298 or RPA3156)		(1) cpd00001[c0] + (1) cpd15349[c0] -> (1) cpd00067[c0] + (1) cpd02090[c0] + (1) cpd15269[c0]
rxn02155	(RPA0165)	R03005	(1) cpd00002[c0] + (1) cpd00873[c0] <-> (1) cpd00012[c0] + (1) cpd00638[c0]	Nicotinate and nicotinamide metabolism
rxn02187	(RPA2035)	R03052	(1) cpd00668[c0] <-> (1) cpd02569[c0]
rxn02866	(RPA1699 or RPA1614)	R04095	(1) cpd00015[c0] + (1) cpd00067[c0] + (1) cpd01882[c0] <-> (1) cpd00982[c0] + (1) cpd01966[c0]	Valine, leucine and isoleucine degradation
rxn11968	(RPA2596)	R02851	(1) cpd00549[c0] + (1) cpd11625[c0] <-> (1) cpd00067[c0] + (1) cpd02074[c0] + (1) cpd11673[c0]	Lysine degradation
rxn01754	(RPA3705)	R02430	(1) cpd00002[c0] + (1) cpd00392[c0] -> (1) cpd00008[c0] + (1) cpd02203[c0]
rxn08552	(RPA3119)		(2) cpd00067[c0] + (1) cpd00080[c0] + (1) cpd11825[c0] <-> (1) cpd11493[c0] + (1) cpd15328[c0]
rxn14291		R02498	(1) cpd00006[c0] + (1) cpd03139[c0] <- (1) cpd00005[c0] + (1) cpd00067[c0] + (1) cpd00420[c0]	Steroid hormone biosynthesis
rxn04325	(RPA1781)	R06464	(1) cpd00005[c0] + (1) cpd00007[c0] + (1) cpd00067[c0] + (1) cpd08795[c0] <-> (1) cpd00001[c0] + (1) cpd00006[c0] + (1) cpd08796[c0]	Biosynthesis of 12-, 14- and 16-membered macrolides
rxn07449	(RPA2523 or RPA1377)	R07633	(1) cpd14790[c0] <-> (1) cpd00020[c0] + (1) cpd00081[c0]	Cysteine and methionine metabolism
rxn00675		R00926	(1) cpd00010[c0] + (1) cpd03560[c0] -> (1) cpd00018[c0] + (1) cpd00067[c0] + (1) cpd00086[c0]	Propanoate metabolism
rxn01018	(RPA3117)	R01397	(1) cpd00041[c0] + (1) cpd00146[c0] <-> (1) cpd00009[c0] + (1) cpd00067[c0] + (1) cpd00343[c0]	Pyrimidine metabolism|Alanine, aspartate and glutamate metabolism
rxn04132		R06063	(1) cpd00001[c0] + (1) cpd08625[c0] -> (1) cpd00011[c0] + (1) cpd00067[c0] + (1) cpd01567[c0]
rxn11544	(RPA2239 or RPA4077 or RPA2083)		(1) cpd00001[c0] + (2) cpd00002[c0] + (2) cpd00053[c0] + (1) cpd03832[c0] <-> (2) cpd00008[c0] + (1) cpd00012[c0] + (2) cpd00023[c0] + (1) cpd00067[c0] + (1) cpd03913[c0]
rxn08813	(RPA3156 or RPA3298)		(1) cpd00001[c0] + (1) cpd15321[c0] -> (1) cpd00067[c0] + (1) cpd00214[c0] + (1) cpd02090[c0]
rxn00124	(RPA2799 or RPA4270)	R00174	(1) cpd00002[c0] + (1) cpd00215[c0] -> (1) cpd00008[c0] + (1) cpd00016[c0] + (1) cpd00067[c0]	Vitamin B6 metabolism
rxn10219	(RPA4733 or RPA4334)		(1) cpd11441[c0] + (1) cpd15676[c0] <-> (1) cpd00010[c0] + (1) cpd00067[c0] + (1) cpd15682[c0]
rxn00947	(RPA1234 or RPA2146 or RPA4443 or RPA4267 or RPA0464)	R01280	(1) cpd00002[c0] + (1) cpd00010[c0] + (1) cpd00214[c0] -> (1) cpd00012[c0] + (1) cpd00018[c0] + (1) cpd00067[c0] + (1) cpd00134[c0]	Fatty acid degradation
rxn03247	(RPA1706 or RPA4339 or RPA1758 or RPA4352 or RPA1765 or RPA0650 or RPA2145 or RPA3795 or RPA1238 or RPA3453 or RPA0462 or RPA0416 or RPA1761 or RPA4321 or RPA2765 or RPA0484 or RPA2316 or RPA1411 or RPA1811 or RPA0383 or RPA0482)	R04746	(1) cpd03120[c0] <-> (1) cpd00001[c0] + (1) cpd03130[c0]	Fatty acid elongation|Fatty acid degradation
rxn10210	(RPA3119)		(1) cpd00080[c0] + (1) cpd11441[c0] <-> (1) cpd00010[c0] + (1) cpd15676[c0]
rxn01476	(RPA3637)	R02035	(1) cpd00001[c0] + (1) cpd00911[c0] <-> (1) cpd00067[c0] + (1) cpd00284[c0]	Pentose phosphate pathway
rxn00205	(RPA3626 or RPA3627 or RPA3626 or RPA3627)	R00274	(1) cpd00025[c0] + (2) cpd00042[c0] -> (2) cpd00001[c0] + (1) cpd00111[c0]	Glutathione metabolism
rxn02576	(RPA3972 or RPA1985)	R03607	(1) cpd00002[c0] + (1) cpd01085[c0] -> (1) cpd00008[c0] + (1) cpd00067[c0] + (1) cpd01684[c0]
rxn03146		R04587	(1) cpd00001[c0] + (1) cpd02886[c0] <-> (1) cpd00029[c0] + (1) cpd03584[c0]	Lipopolysaccharide biosynthesis
rxn02789	(RPA0235 and RPA0240)	R03968	(1) cpd01646[c0] <-> (1) cpd00001[c0] + (1) cpd01710[c0]	Valine, leucine and isoleucine biosynthesis
rxn00988		R01357	(1) cpd00002[c0] + (1) cpd00010[c0] + (1) cpd00142[c0] -> (1) cpd00012[c0] + (1) cpd00018[c0] + (1) cpd00067[c0] + (1) cpd00279[c0]	Butanoate metabolism
rxn01156	(RPA2596)	R01582	(1) cpd00024[c0] + (1) cpd01526[c0] <-> (1) cpd00143[c0] + (1) cpd00186[c0]	Phenylalanine metabolism
rxn01600	(RPA1054)	R02233	(1) cpd00001[c0] + (1) cpd00007[c0] + (1) cpd00445[c0] -> (1) cpd00013[c0] + (1) cpd00025[c0] + (1) cpd00329[c0]	Caprolactam degradation
rxn14384		R08626	(1) cpd00067[c0] + (1) cpd11623[c0] + (1) cpd17406[c0] <-> (1) cpd11625[c0] + (1) cpd17407[c0]	Glucosinolate biosynthesis
rxn05455	(RPA3075)		(1) cpd00010[c0] + (2) cpd00067[c0] + (1) cpd11565[c0] <-> (1) cpd11435[c0] + (1) cpd11493[c0]
rxn00410	(RPA0392)	R00571	(1) cpd00002[c0] + (1) cpd00013[c0] + (1) cpd00062[c0] <-> (1) cpd00008[c0] + (1) cpd00009[c0] + (1) cpd00052[c0] + (2) cpd00067[c0]	Pyrimidine metabolism
rxn03063	(RPA3493)	R04427	(1) cpd00017[c0] + (1) cpd03221[c0] -> (1) cpd00019[c0] + (1) cpd00067[c0] + (1) cpd02755[c0]	Steroid biosynthesis
rxn01333	(RPA4054 or RPA3917)	R01827	(1) cpd00102[c0] + (1) cpd00238[c0] <-> (1) cpd00072[c0] + (1) cpd00236[c0]	Pentose phosphate pathway
rxn11711	(RPA1788)	R08176	(1) cpd00001[c0] + (1) cpd00399[c0] -> (1) cpd00010[c0] + (2) cpd00067[c0] + (1) cpd00536[c0]	Biosynthesis of unsaturated fatty acids
rxn02925	(RPA2596)	R04187	(1) cpd00035[c0] + (1) cpd00287[c0] <-> (1) cpd00020[c0] + (1) cpd02096[c0]	Valine, leucine and isoleucine degradation
rxn10257	(RPA1985 or RPA3972)		(1) cpd00002[c0] + (1) cpd15705[c0] <-> (1) cpd00008[c0] + (1) cpd15681[c0]
rxn06394	(RPA1736)	R03491	(1) cpd00232[c0] + (1) cpd00947[c0] <- (1) cpd00001[c0] + (1) cpd12599[c0]
rxn00151		R00206	(1) cpd00002[c0] + (1) cpd00009[c0] + (1) cpd00020[c0] -> (1) cpd00012[c0] + (1) cpd00018[c0] + (1) cpd00061[c0] + (2) cpd00067[c0]	Pyruvate metabolism|Carbon fixation in photosynthetic organisms
rxn03933	(RPA3530)	R05662	(1) cpd00037[c0] + (1) cpd02948[c0] <-> (1) cpd00014[c0] + (1) cpd03491[c0]	Peptidoglycan biosynthesis
rxn07684	(RPA2303 or RPA0818 or RPA3717 or RPA1775)	R07894	(1) cpd00003[c0] + (1) cpd15049[c0] <-> (1) cpd00004[c0] + (1) cpd00067[c0] + (1) cpd15050[c0]	alpha-Linolenic acid metabolism
rxn05737	(RPA2612)		(1) cpd00007[c0] + (1) cpd00210[c0] + (1) cpd01270[c0] -> (1) cpd00001[c0] + (1) cpd00050[c0] + (1) cpd00067[c0] + (1) cpd00081[c0] + (1) cpd04122[c0]
rxn11718	(RPA1788)	R08183	(1) cpd00001[c0] + (1) cpd01519[c0] -> (1) cpd00010[c0] + (2) cpd00067[c0] + (1) cpd00188[c0]	Biosynthesis of unsaturated fatty acids
rxn09110	(RPA1170)		(1) cpd00080[c0] + (1) cpd15422[c0] -> (1) cpd00046[c0] + (1) cpd15544[c0]
rxn00529	(RPA1772)	R00736	(1) cpd00067[c0] + (1) cpd00069[c0] -> (1) cpd00011[c0] + (1) cpd00374[c0]	Tyrosine metabolism|Isoquinoline alkaloid biosynthesis
rxn11710	(RPA1788)	R08175	(1) cpd00001[c0] + (1) cpd01393[c0] -> (1) cpd00010[c0] + (2) cpd00067[c0] + (1) cpd03848[c0]	Biosynthesis of unsaturated fatty acids
rxn00303	(RPA2693)	R00429	(1) cpd00002[c0] + (1) cpd00038[c0] -> (1) cpd00018[c0] + (2) cpd00067[c0] + (1) cpd02740[c0]	Purine metabolism
rxn00799	(RPA3876)	R01082	(1) cpd00130[c0] <-> (1) cpd00001[c0] + (1) cpd00106[c0]	Citrate cycle (TCA cycle)|Carbon fixation pathways in prokaryotes
rxn01073	(RPA3138)	R01470	(1) cpd00001[c0] + (1) cpd00908[c0] -> (1) cpd00067[c0] + (1) cpd00080[c0] + (1) cpd00162[c0]	Glycerophospholipid metabolism
rxn02405	(RPA3694 or RPA2917)	R03351	(1) cpd00052[c0] + (1) cpd00875[c0] -> (1) cpd00012[c0] + (1) cpd00067[c0] + (1) cpd02546[c0]	Lipopolysaccharide biosynthesis
rxn00011	(RPA3917 or RPA4054)	R00014	(1) cpd00011[c0] + (1) cpd03049[c0] -> (1) cpd00020[c0] + (1) cpd00056[c0] + (1) cpd00067[c0]	Glycolysis / Gluconeogenesis|Citrate cycle (TCA cycle)|Valine, leucine and isoleucine biosynthesis|Pyruvate metabolism|Butanoate metabolism
rxn01986	(RPA2515)	R02749	(1) cpd00509[c0] <-> (1) cpd00510[c0]	Pentose phosphate pathway
rxn02200	(RPA1840 or RPA0061)	R03066	(1) cpd00443[c0] + (1) cpd00954[c0] -> (1) cpd00001[c0] + (1) cpd00683[c0]	Folate biosynthesis
rxn00602	(RPA1835 or RPA1837)	R00833	(1) cpd00891[c0] <-> (1) cpd00078[c0]	Valine, leucine and isoleucine degradation|Glyoxylate and dicarboxylate metabolism|Propanoate metabolism|Carbon fixation pathways in prokaryotes
rxn01069	(RPA0839)	R01466	(1) cpd00001[c0] + (1) cpd00809[c0] <-> (1) cpd00009[c0] + (1) cpd00161[c0]	Glycine, serine and threonine metabolism
rxn05528	(RPA0013)		(1) cpd00001[c0] + (1) cpd00002[c0] + (1) cpd00058[c0] -> (1) cpd00008[c0] + (1) cpd00009[c0] + (1) cpd00058[e0] + (1) cpd00067[c0]
rxn00791	(RPA2890)	R01073	(1) cpd00012[c0] + (1) cpd00067[c0] + (1) cpd02642[c0] <- (1) cpd00093[c0] + (1) cpd00103[c0]	Phenylalanine, tyrosine and tryptophan biosynthesis
rxn00702	(RPA4048)	R00956	(1) cpd00052[c0] + (1) cpd00089[c0] <-> (1) cpd00012[c0] + (1) cpd00390[c0]	Starch and sucrose metabolism|Amino sugar and nucleotide sugar metabolism
rxn02883		R04132	(1) cpd00001[c0] + (1) cpd01960[c0] <- (1) cpd03708[c0]	Tyrosine metabolism
rxn03150	(RPA0993)	R04594	(1) cpd00001[c0] + (1) cpd02904[c0] <-> (1) cpd00009[c0] + (1) cpd03423[c0]	Porphyrin and chlorophyll metabolism
rxn00065	(RPA1796 or RPA1202 or RPA0786 or RPA1202 or RPA0786 or RPA1796)	R00089	(1) cpd00002[c0] -> (1) cpd00012[c0] + (1) cpd00067[c0] + (1) cpd00446[c0]	Purine metabolism
rxn04676	(RPA0952)	R06861	(1) cpd00056[c0] + (1) cpd00198[c0] <-> (1) cpd00102[c0] + (1) cpd09421[c0]
rxn11715	(RPA1788)	R08180	(1) cpd00001[c0] + (1) cpd14890[c0] -> (1) cpd00010[c0] + (2) cpd00067[c0] + (1) cpd03852[c0]	Biosynthesis of unsaturated fatty acids
rxn01827	(RPA0005)	R02521	(1) cpd00007[c0] + (1) cpd00868[c0] -> (1) cpd00011[c0] + (1) cpd00426[c0]	Ubiquinone and other terpenoid-quinone biosynthesis|Tyrosine metabolism
rxn07260	(RPA4661)	R07383	(1) cpd00001[c0] + (1) cpd14506[c0] -> (1) cpd00009[c0] + (1) cpd00067[c0] + (1) cpd12322[c0]	Ether lipid metabolism
rxn01007	(RPA4641)	R01384	(1) cpd00067[c0] + (1) cpd00144[c0] -> (1) cpd00011[c0] + (1) cpd00163[c0]	Starch and sucrose metabolism|Amino sugar and nucleotide sugar metabolism
rxn00105	(RPA0165)	R00137	(1) cpd00002[c0] + (1) cpd00355[c0] <-> (1) cpd00003[c0] + (1) cpd00012[c0]	Nicotinate and nicotinamide metabolism
rxn03446		R05086	(1) cpd00001[c0] + (1) cpd03607[c0] <-> (1) cpd00009[c0] + (1) cpd03608[c0]	Vitamin B6 metabolism
rxn01302	(RPA2504)	R01775	(1) cpd00006[c0] + (1) cpd00227[c0] <-> (1) cpd00005[c0] + (1) cpd00067[c0] + (1) cpd00346[c0]	Glycine, serine and threonine metabolism|Cysteine and methionine metabolism|Lysine biosynthesis
rxn00490	(RPA1712)	R00691	(1) cpd00067[c0] + (1) cpd00616[c0] -> (1) cpd00001[c0] + (1) cpd00011[c0] + (1) cpd00066[c0]	Phenylalanine, tyrosine and tryptophan biosynthesis
rxn00101	(RPA3660 and RPA3662)	R00131	(1) cpd00001[c0] + (2) cpd00067[c0] + (1) cpd00073[c0] -> (1) cpd00011[c0] + (2) cpd00013[c0]	Purine metabolism|Arginine and proline metabolism|Atrazine degradation
rxn00223	(RPA2386)	R00307	(1) cpd00027[c0] <-> (1) cpd00082[c0]
rxn02285	(RPA3528)	R03192	(1) cpd00006[c0] + (1) cpd00773[c0] <- (1) cpd00005[c0] + (1) cpd00067[c0] + (1) cpd02820[c0]	Amino sugar and nucleotide sugar metabolism|Peptidoglycan biosynthesis
rxn08848	(RPA3298 or RPA3156)		(1) cpd00001[c0] + (1) cpd15346[c0] -> (1) cpd00067[c0] + (1) cpd00214[c0] + (1) cpd02090[c0]
rxn07883	(RPA0818 or RPA2303 or RPA3717 or RPA1775)	R08094	(1) cpd00003[c0] + (1) cpd15173[c0] <-> (1) cpd00004[c0] + (1) cpd00067[c0] + (1) cpd15175[c0]	Geraniol degradation
rxn00691	(RPA4032)	R00944	(1) cpd00001[c0] + (1) cpd00201[c0] -> (1) cpd00047[c0] + (1) cpd00067[c0] + (1) cpd00087[c0]	Glyoxylate and dicarboxylate metabolism|One carbon pool by folate
rxn08840	(RPA3298 or RPA3156)		(1) cpd00001[c0] + (1) cpd15338[c0] -> (1) cpd00067[c0] + (1) cpd00908[c0] + (1) cpd15298[c0]
rxn06577	(RPA4147)	R04074	(1) cpd00003[c0] + (1) cpd11953[c0] <- (1) cpd00067[c0] + (1) cpd00133[c0] + (1) cpd12522[c0]
rxn01987	(RPA0612 or RPA3781)	R02750	(1) cpd00008[c0] + (1) cpd00067[c0] + (1) cpd00510[c0] <- (1) cpd00002[c0] + (1) cpd01242[c0]	Pentose phosphate pathway
rxn09310			(1) cpd00002[c0] + (1) cpd00069[c0] + (1) cpd00084[c0] + (1) cpd08289[c0] -> (1) cpd00001[c0] + (1) cpd00011[c0] + (1) cpd00012[c0] + (1) cpd00018[c0] + (1) cpd00035[c0] + (2) cpd00067[c0] + (1) cpd02654[c0] + (1) cpd15378[c0]
rxn02834	(RPA4705 or RPA0314)	R04035	(1) cpd00001[c0] + (1) cpd01775[c0] -> (1) cpd00012[c0] + (2) cpd00067[c0] + (1) cpd01777[c0]	Histidine metabolism
rxn03860	(RPA1775 or RPA2303 or RPA0818 or RPA3717)	R05575	(1) cpd00003[c0] + (1) cpd06711[c0] <-> (1) cpd00004[c0] + (1) cpd00067[c0] + (1) cpd06712[c0]	Toluene degradation
rxn00459	(RPA2874)	R00658	(1) cpd00482[c0] <-> (1) cpd00001[c0] + (1) cpd00061[c0]	Glycolysis / Gluconeogenesis|Methane metabolism
rxn03291		R04817	(1) cpd00006[c0] + (1) cpd03234[c0] <- (1) cpd00005[c0] + (1) cpd00067[c0] + (1) cpd03238[c0]	Primary bile acid biosynthesis
rxn00770	(RPA4362)	R01049	(1) cpd00002[c0] + (1) cpd00101[c0] -> (1) cpd00018[c0] + (1) cpd00067[c0] + (1) cpd00103[c0]	Pentose phosphate pathway|Purine metabolism
rxn08806	(RPA3156 or RPA3298)		(1) cpd00001[c0] + (1) cpd15316[c0] -> (1) cpd00067[c0] + (1) cpd00214[c0] + (1) cpd00908[c0]
rxn05195			(1) cpd00001[c0] + (1) cpd00002[c0] + (1) cpd10516[e0] -> (1) cpd00008[c0] + (1) cpd00009[c0] + (1) cpd00067[c0] + (1) cpd10516[c0]
rxn05209			(1) cpd00067[c0] + (1) cpd00971[e0] <-> (1) cpd00067[e0] + (1) cpd00971[c0]
rxn06377	(RPA3774)	R03425	(1) cpd00033[c0] + (1) cpd00067[c0] + (1) cpd12005[c0] <-> (1) cpd00011[c0] + (1) cpd11830[c0]	Glycine, serine and threonine metabolism
rxn08444	(RPA1788)	R08174	(1) cpd00001[c0] + (1) cpd00327[c0] -> (1) cpd00010[c0] + (1) cpd00067[c0] + (1) cpd01080[c0]	Biosynthesis of unsaturated fatty acids
rxn05059	(RPA1101)	R07307	(2) cpd00001[c0] + (1) cpd00356[c0] -> (1) cpd00012[c0] + (1) cpd00013[c0] + (1) cpd00067[c0] + (1) cpd00299[c0]	Pyrimidine metabolism
rxn00175		R00235	(1) cpd00002[c0] + (1) cpd00010[c0] + (1) cpd00029[c0] -> (1) cpd00012[c0] + (1) cpd00018[c0] + (1) cpd00022[c0] + (1) cpd00067[c0]	Glycolysis / Gluconeogenesis|Methane metabolism|Carbon fixation pathways in prokaryotes
rxn00427		R00602	(1) cpd00025[c0] + (1) cpd00116[c0] -> (2) cpd00001[c0] + (1) cpd00055[c0]	Methane metabolism
rxn06197	(RPA4566)	R02625	(1) cpd00002[c0] + (1) cpd11712[c0] <- (1) cpd00008[c0] + (1) cpd00067[c0] + (1) cpd12508[c0]
rxn01208	(RPA0227)	R01652	(1) cpd00011[c0] + (1) cpd00200[c0] <- (1) cpd00067[c0] + (1) cpd02605[c0]	Valine, leucine and isoleucine biosynthesis
rxn01143	(RPA0753)	R01567	(1) cpd00002[c0] + (1) cpd00184[c0] -> (1) cpd00008[c0] + (1) cpd00067[c0] + (1) cpd00298[c0]	Pyrimidine metabolism
rxn00260	(RPA4331)	R00355	(1) cpd00024[c0] + (1) cpd00041[c0] <-> (1) cpd00023[c0] + (1) cpd00032[c0]	Alanine, aspartate and glutamate metabolism|Carbon fixation in photosynthetic organisms
rxn02196	(RPA1194 or RPA4832)	R03062	(1) cpd00001[c0] + (1) cpd00679[c0] -> (1) cpd00029[c0] + (1) cpd00067[c0] + (1) cpd01995[c0]	Penicillin and cephalosporin biosynthesis
rxn03380	(RPA2356)	R04942	(1) cpd00054[c0] + (1) cpd03397[c0] <-> (1) cpd00001[c0] + (1) cpd03398[c0]
rxn07454	(RPA3085)	R07638	(1) cpd14796[c0] -> (1) cpd00001[c0] + (1) cpd14795[c0]	Cyanoamino acid metabolism|Styrene degradation
rxn00461	(RPA4533)	R00660	(1) cpd00037[c0] + (1) cpd00061[c0] <-> (1) cpd00009[c0] + (1) cpd02820[c0]	Amino sugar and nucleotide sugar metabolism|Peptidoglycan biosynthesis
rxn05613			(1) cpd00001[c0] + (1) cpd00002[c0] + (1) cpd01914[e0] -> (1) cpd00008[c0] + (1) cpd00009[c0] + (1) cpd00067[c0] + (1) cpd01914[c0]
rxn10473	(RPA3953 or RPA1465)		(1) cpd00099[c0] <-> (1) cpd00099[e0]
rxn06037	(RPA2303 or RPA0818 or RPA3717 or RPA1775)	R01778	(1) cpd00003[c0] + (1) cpd11718[c0] <-> (1) cpd00004[c0] + (1) cpd00067[c0] + (1) cpd11637[c0]	Fatty acid elongation
rxn00181	(RPA0943 or RPA3286 or RPA1200)	R00241	(1) cpd00002[c0] + (1) cpd00023[c0] + (1) cpd00067[c0] <-> (1) cpd00008[c0] + (1) cpd03413[c0]
rxn00669		R00920	(1) cpd00002[c0] + (1) cpd00010[c0] + (1) cpd00141[c0] <-> (1) cpd00008[c0] + (1) cpd00009[c0] + (1) cpd00086[c0]	Propanoate metabolism
rxn05247	(RPA4267 or RPA0464 or RPA4443 or RPA2146 or RPA1234)		(1) cpd00002[c0] + (1) cpd00010[c0] + (1) cpd11430[c0] <-> (1) cpd00012[c0] + (1) cpd00018[c0] + (1) cpd11435[c0]
rxn02460	(RPA1159)	R03433	(1) cpd00002[c0] + (1) cpd00916[c0] -> (1) cpd00008[c0] + (1) cpd00934[c0]	Inositol phosphate metabolism
rxn03136	(RPA3817)	R04559	(1) cpd02921[c0] <-> (1) cpd00067[c0] + (1) cpd00106[c0] + (1) cpd02851[c0]	Purine metabolism
rxn00222	(RPA1736)	R00306	(1) cpd00001[c0] + (1) cpd00158[c0] -> (2) cpd00027[c0]	Starch and sucrose metabolism
rxn10229			(1) cpd00054[c0] + (1) cpd15686[c0] <-> (1) cpd00046[c0] + (2) cpd00067[c0] + (1) cpd15692[c0]
rxn12052	(RPA2689 or RPA4194 or RPA2621 or RPA4268)	R08362	(1) cpd01418[c0] + (1) cpd14475[c0] -> (1) cpd00001[c0] + (1) cpd02026[c0] + (1) cpd11848[c0]	Glutathione metabolism
rxn06193	(RPA0554)	R02621	(1) cpd00001[c0] + (1) cpd11710[c0] <-> (1) cpd00013[c0] + (1) cpd12236[c0]
rxn02937	(RPA3051)	R04208	(1) cpd00002[c0] + (1) cpd02826[c0] <-> (1) cpd00008[c0] + (1) cpd00009[c0] + (1) cpd00067[c0] + (1) cpd02140[c0]	Purine metabolism
rxn08088	(RPA4334 or RPA4733)		(2) cpd00067[c0] + (1) cpd15268[c0] + (1) cpd15329[c0] <- (1) cpd11493[c0] + (1) cpd15526[c0]
rxn08810	(RPA3298 or RPA3156)		(1) cpd00001[c0] + (1) cpd15318[c0] -> (1) cpd00067[c0] + (1) cpd01741[c0] + (1) cpd02090[c0]
rxn03467	(RPA1736)	R05117	(1) cpd00001[c0] + (1) cpd03660[c0] -> (1) cpd00232[c0] + (1) cpd03661[c0]
rxn01652	(RPA3052)	R02300	(1) cpd00001[c0] + (1) cpd00347[c0] <-> (1) cpd00067[c0] + (1) cpd02197[c0]	One carbon pool by folate
rxn03541	(RPA1464)	R05226	(1) cpd02039[c0] + (1) cpd03917[c0] <-> (1) cpd00001[c0] + (1) cpd03918[c0]	Porphyrin and chlorophyll metabolism
rxn08087	(RPA4733 or RPA4334)		(1) cpd00067[c0] + (1) cpd15239[c0] + (1) cpd15326[c0] <-> (1) cpd11493[c0] + (1) cpd15525[c0]
rxn08818	(RPA3156 or RPA3298)		(1) cpd00001[c0] + (1) cpd15363[c0] -> (2) cpd00067[c0] + (1) cpd00080[c0] + (1) cpd03847[c0]
rxn00992	(RPA4206)	R01361	(1) cpd00003[c0] + (1) cpd00797[c0] <-> (1) cpd00004[c0] + (1) cpd00067[c0] + (1) cpd00142[c0]	Synthesis and degradation of ketone bodies|Butanoate metabolism
rxn02432	(RPA4634)	R03391	(1) cpd00001[c0] + (1) cpd00003[c0] + (1) cpd02638[c0] <- (1) cpd00004[c0] + (1) cpd00067[c0] + (1) cpd00897[c0]	Amino sugar and nucleotide sugar metabolism
rxn08312	(RPA2917)		(1) cpd00052[c0] + (1) cpd15527[c0] <- (1) cpd00012[c0] + (1) cpd00067[c0] + (1) cpd15420[c0]
rxn01396	(RPA2799 or RPA4270)	R01909	(1) cpd00002[c0] + (1) cpd00263[c0] -> (1) cpd00008[c0] + (1) cpd00067[c0] + (1) cpd00478[c0]	Vitamin B6 metabolism
rxn01961		R02719	(1) cpd00001[c0] + (1) cpd00497[c0] <-> (1) cpd00009[c0] + (1) cpd01217[c0]	Purine metabolism
rxn01517	(RPA3069)	R02098	(1) cpd00002[c0] + (1) cpd00067[c0] + (1) cpd00299[c0] <-> (1) cpd00008[c0] + (1) cpd00978[c0]	Pyrimidine metabolism
rxn07653	(RPA0404)	R07863	(1) cpd02907[c0] <-> (1) cpd00001[c0] + (1) cpd02846[c0]	alpha-Linolenic acid metabolism
rxn10226			(1) cpd00054[c0] + (1) cpd15683[c0] <-> (1) cpd00046[c0] + (2) cpd00067[c0] + (1) cpd15689[c0]
rxn09978	(RPA1736)		(1) cpd00001[c0] + (1) cpd15584[c0] <-> (1) cpd00027[c0] + (1) cpd00116[c0]
rxn09211			(1) cpd00054[c0] + (1) cpd15420[c0] -> (1) cpd00046[c0] + (2) cpd00067[c0] + (1) cpd15558[c0]
rxn01807	(RPA2799 or RPA4270)	R02493	(1) cpd00002[c0] + (1) cpd00419[c0] -> (1) cpd00008[c0] + (1) cpd00067[c0] + (1) cpd00493[c0]	Vitamin B6 metabolism
rxn01800	(RPA1101)	R02485	(1) cpd00001[c0] + (1) cpd00067[c0] + (1) cpd00654[c0] -> (1) cpd00013[c0] + (1) cpd00412[c0]	Pyrimidine metabolism
rxn02107	(RPA0230)	R02941	(1) cpd00001[c0] + (1) cpd00003[c0] + (1) cpd03709[c0] <-> (1) cpd00004[c0] + (2) cpd00067[c0] + (1) cpd00599[c0]	Naphthalene degradation
rxn08309	(RPA2917)		(1) cpd00052[c0] + (1) cpd15524[c0] <- (1) cpd00012[c0] + (1) cpd00067[c0] + (1) cpd15419[c0]
rxn01118	(RPA3737)	R01533	(1) cpd00001[c0] + (1) cpd00174[c0] <-> (2) cpd00067[c0] + (1) cpd00552[c0] + (1) cpd01996[c0]
rxn03060	(RPA0562)	R04424	(1) cpd01501[c0] <-> (1) cpd00001[c0] + (1) cpd02597[c0]	Propanoate metabolism
rxn01512	(RPA3056 or RPA0866)	R02093	(1) cpd00002[c0] + (1) cpd00297[c0] <-> (1) cpd00008[c0] + (1) cpd00357[c0]	Pyrimidine metabolism
rxn03841	(RPA3071)	R05553	(1) cpd08210[c0] -> (1) cpd00020[c0] + (1) cpd00067[c0] + (1) cpd00443[c0]	Folate biosynthesis
rxn00866	(RPA1772)	R01167	(1) cpd00067[c0] + (1) cpd00119[c0] -> (1) cpd00011[c0] + (1) cpd00312[c0]	Histidine metabolism
rxn03249	(RPA3717 or RPA0818)	R04748	(1) cpd00003[c0] + (1) cpd03122[c0] <-> (1) cpd00004[c0] + (1) cpd00067[c0] + (1) cpd03123[c0]	Fatty acid elongation|Fatty acid degradation
rxn04113		R05884	(1) cpd00005[c0] + (1) cpd00067[c0] + (1) cpd08615[c0] -> (1) cpd00001[c0] + (1) cpd00006[c0] + (1) cpd00113[c0]	Terpenoid backbone biosynthesis
rxn00861	(RPA0854 or RPA1554)	R01160	(1) cpd00022[c0] + (1) cpd00119[c0] -> (1) cpd00010[c0] + (1) cpd00067[c0] + (1) cpd01921[c0]
rxn10218	(RPA4733 or RPA4334)		(1) cpd11439[c0] + (1) cpd15675[c0] <-> (1) cpd00010[c0] + (1) cpd00067[c0] + (1) cpd15681[c0]
rxn05909	(RPA2356)	R00891	(1) cpd00054[c0] + (1) cpd00067[c0] + (1) cpd00239[c0] <-> (1) cpd00001[c0] + (1) cpd00084[c0]	Glycine, serine and threonine metabolism
rxn06979	(RPA2083 or RPA4077 or RPA2239)	R05815	(2) cpd00001[c0] + (2) cpd00002[c0] + (2) cpd00053[c0] + (1) cpd03421[c0] -> (2) cpd00008[c0] + (2) cpd00009[c0] + (2) cpd00023[c0] + (2) cpd00067[c0] + (1) cpd03914[c0]	Porphyrin and chlorophyll metabolism
rxn09272	(RPA0216 and RPA0217 and RPA0218 and RPA0219)		(1) cpd00036[c0] + (1) cpd15560[c0] <-> (1) cpd00106[c0] + (1) cpd15561[c0]
rxn03845	(RPA2446)	R05559	(1) cpd00001[c0] + (1) cpd00067[c0] + (1) cpd03960[c0] <-> (1) cpd00591[c0] + (1) cpd03961[c0]	Atrazine degradation
rxn00943	(RPA1788)	R01274	(1) cpd00001[c0] + (1) cpd00134[c0] -> (1) cpd00010[c0] + (1) cpd00067[c0] + (1) cpd00214[c0]	Fatty acid elongation|Biosynthesis of unsaturated fatty acids
rxn08469	(RPA2612)		(1) cpd00007[c0] + (1) cpd01270[c0] + (1) cpd11579[c0] -> (1) cpd00001[c0] + (1) cpd00050[c0] + (1) cpd00067[c0] + (1) cpd00071[c0] + (1) cpd00081[c0]
rxn00016	(RPA2852)	R00022	(1) cpd00001[c0] + (1) cpd01157[c0] -> (2) cpd00122[c0]	Amino sugar and nucleotide sugar metabolism
rxn14282		R08920	(1) cpd00007[c0] + (2) cpd00291[c0] -> (2) cpd00013[c0] + (2) cpd02502[c0]
rxn02213	(RPA4601 or RPA2437)	R03084	(1) cpd00699[c0] -> (1) cpd00001[c0] + (1) cpd01716[c0]	Phenylalanine, tyrosine and tryptophan biosynthesis
rxn03365		R04916	(1) cpd00001[c0] + (1) cpd00003[c0] + (1) cpd03365[c0] <-> (1) cpd00004[c0] + (2) cpd00067[c0] + (1) cpd03366[c0]	Tryptophan metabolism
rxn14099		R01835	(1) cpd00006[c0] + (1) cpd02365[c0] <- (1) cpd00005[c0] + (1) cpd00067[c0] + (1) cpd00237[c0]	Steroid hormone biosynthesis
rxn05454	(RPA3075)		(1) cpd00010[c0] + (2) cpd00067[c0] + (1) cpd11544[c0] <-> (1) cpd11432[c0] + (1) cpd11493[c0]
rxn01127	(RPA3229)	R01547	(1) cpd00002[c0] + (1) cpd00067[c0] + (1) cpd00294[c0] <-> (1) cpd00008[c0] + (1) cpd00177[c0]	Purine metabolism
rxn01461		R01989	(1) cpd00051[c0] + (1) cpd00281[c0] <-> (1) cpd00064[c0] + (1) cpd00762[c0]	Arginine and proline metabolism
rxn04908	(RPA3655 or RPA1056 or RPA1205 or RPA4658 or RPA3188 or RPA0674 or RPA0374)	R07105	(1) cpd00004[c0] + (1) cpd00067[c0] + (1) cpd04248[c0] -> (1) cpd00001[c0] + (1) cpd00003[c0] + (1) cpd04661[c0]	Metabolism of xenobiotics by cytochrome P450
rxn08548	(RPA3119)		(2) cpd00067[c0] + (1) cpd00080[c0] + (1) cpd15294[c0] <-> (1) cpd11493[c0] + (1) cpd15330[c0]
rxn06314	(RPA2095 or RPA1257)	R03110	(1) cpd00256[c0] + (1) cpd12322[c0] <-> (1) cpd00046[c0] + (1) cpd00067[c0] + (1) cpd11789[c0]	Ether lipid metabolism
rxn00615	(RPA3705)	R00847	(1) cpd00002[c0] + (1) cpd00100[c0] -> (1) cpd00008[c0] + (1) cpd00067[c0] + (1) cpd00080[c0]	Glycerolipid metabolism
rxn08468	(RPA2612)		(1) cpd00007[c0] + (1) cpd01270[c0] + (1) cpd08023[c0] -> (1) cpd00001[c0] + (1) cpd00050[c0] + (1) cpd00055[c0] + (1) cpd00067[c0] + (1) cpd00081[c0]
rxn03979	(RPA4075)	R05713	(1) cpd00006[c0] + (1) cpd00142[c0] + (1) cpd02246[c0] -> (1) cpd00005[c0] + (1) cpd00011[c0] + (1) cpd08336[c0]
rxn06168	(RPA2596)	R02459	(1) cpd00404[c0] + (1) cpd11625[c0] <-> (1) cpd00067[c0] + (1) cpd00815[c0] + (1) cpd11673[c0]	D-Arginine and D-ornithine metabolism
rxn10206	(RPA3119)		(1) cpd00080[c0] + (1) cpd11434[c0] <-> (1) cpd00010[c0] + (1) cpd15672[c0]
rxn06870	(RPA1592)	R05175	(1) cpd12044[c0] <-> (1) cpd12868[c0]
rxn00743	(RPA0391 or RPA4191 or RPA4514)	R01010	(1) cpd00001[c0] + (1) cpd00095[c0] <-> (1) cpd00009[c0] + (1) cpd00157[c0]
rxn10202	(RPA3119)		(1) cpd00067[c0] + (1) cpd00080[c0] + (1) cpd00134[c0] <- (1) cpd00010[c0] + (1) cpd15327[c0]
rxn02483	(RPA1311 or RPA4740)	R03470	(1) cpd00067[c0] + (1) cpd00938[c0] -> (1) cpd00011[c0] + (1) cpd02255[c0]	Benzoate degradation
rxn02247	(RPA1984)	R03133	(1) cpd00302[c0] + (1) cpd00722[c0] <-> (1) cpd00029[c0] + (1) cpd00067[c0] + (1) cpd01070[c0]	Zeatin biosynthesis
rxn00874	(RPA2304 or RPA3466 or RPA1756 or RPA3715 or RPA0531 or RPA3194 or RPA0817 or RPA4346 or RPA1703 or RPA0513)	R01177	(1) cpd00022[c0] + (1) cpd00120[c0] <-> (1) cpd00010[c0] + (1) cpd03123[c0]	Fatty acid elongation|Fatty acid degradation
rxn00834	(RPA2200)	R01130	(1) cpd00001[c0] + (1) cpd00003[c0] + (1) cpd00114[c0] <-> (1) cpd00004[c0] + (1) cpd00067[c0] + (1) cpd00497[c0]	Purine metabolism
rxn06540	(RPA4419 or RPA0776 or RPA0025 or RPA2331)	R03956	(1) cpd00042[c0] + (1) cpd12113[c0] <-> (1) cpd00033[c0] + (1) cpd12176[c0]
rxn01187	(RPA1673)	R01621	(1) cpd00009[c0] + (1) cpd00198[c0] -> (1) cpd00001[c0] + (1) cpd00102[c0] + (1) cpd00196[c0]	Pentose phosphate pathway|Methane metabolism|Carbon fixation in photosynthetic organisms
rxn00599	(RPA1554 or RPA0854)	R00830	(1) cpd00033[c0] + (1) cpd00067[c0] + (1) cpd00078[c0] -> (1) cpd00010[c0] + (1) cpd00011[c0] + (1) cpd00338[c0]	Glycine, serine and threonine metabolism|Porphyrin and chlorophyll metabolism
rxn00704	(RPA3321)	R00959	(1) cpd00089[c0] <-> (1) cpd00079[c0]	Glycolysis / Gluconeogenesis|Galactose metabolism|Starch and sucrose metabolism|Amino sugar and nucleotide sugar metabolism
rxn01459	(RPA2153)	R01986	(1) cpd00001[c0] + (1) cpd00006[c0] + (1) cpd00434[c0] <-> (1) cpd00005[c0] + (2) cpd00067[c0] + (1) cpd00281[c0]	Arginine and proline metabolism
rxn03641	(RPA2318)	R05336	(1) cpd00022[c0] + (1) cpd00728[c0] <-> (1) cpd00029[c0] + (1) cpd07946[c0]
rxn05252	(RPA1234 or RPA2146 or RPA4443 or RPA4267 or RPA0464)		(1) cpd00002[c0] + (1) cpd00010[c0] + (1) cpd11431[c0] <-> (1) cpd00012[c0] + (1) cpd00018[c0] + (1) cpd11432[c0]
rxn02844		R04051	(1) cpd00023[c0] + (1) cpd01807[c0] <-> (1) cpd00024[c0] + (1) cpd03378[c0]	Phosphonate and phosphinate metabolism
rxn01230	(RPA1983)	R01681	(1) cpd00001[c0] + (1) cpd00003[c0] + (1) cpd00406[c0] <-> (1) cpd00004[c0] + (1) cpd00067[c0] + (1) cpd00210[c0]	Taurine and hypotaurine metabolism
rxn01530	(RPA3655 or RPA1205 or RPA3188 or RPA4658 or RPA0674 or RPA0374 or RPA1056)	R02124	(1) cpd00003[c0] + (1) cpd00365[c0] <-> (1) cpd00004[c0] + (1) cpd00067[c0] + (1) cpd00304[c0]	Retinol metabolism
rxn01499	(RPA1772)	R02080	(1) cpd00067[c0] + (1) cpd00291[c0] -> (1) cpd00011[c0] + (1) cpd02357[c0]	Tyrosine metabolism|Isoquinoline alkaloid biosynthesis|Betalain biosynthesis
rxn00785	(RPA0945)	R01067	(1) cpd00072[c0] + (1) cpd00102[c0] <-> (1) cpd00198[c0] + (1) cpd00236[c0]	Carbon fixation in photosynthetic organisms
rxn03909	(RPA0952)	R05636	(1) cpd00020[c0] + (1) cpd00067[c0] + (1) cpd00102[c0] -> (1) cpd00011[c0] + (1) cpd08289[c0]	Terpenoid backbone biosynthesis
rxn10806	(RPA4452 or RPA1016 or RPA1319)		(0.5) cpd00007[c0] + (2) cpd00067[c0] + (1) cpd15499[c0] -> (1) cpd00001[c0] + (2) cpd00067[e0] + (1) cpd15500[c0]
rxn01101	(RPA4308)	R01513	(1) cpd00003[c0] + (1) cpd00169[c0] <-> (1) cpd00004[c0] + (1) cpd00067[c0] + (1) cpd02069[c0]	Glycine, serine and threonine metabolism|Methane metabolism
rxn06600	(RPA3052)	R04125	(1) cpd00087[c0] + (1) cpd11830[c0] -> (1) cpd00013[c0] + (1) cpd00125[c0] + (1) cpd12225[c0]	Glycine, serine and threonine metabolism|One carbon pool by folate
rxn00216	(RPA0157)	R00299	(1) cpd00002[c0] + (1) cpd00027[c0] -> (1) cpd00008[c0] + (1) cpd00067[c0] + (1) cpd00079[c0]	Streptomycin biosynthesis|Butirosin and neomycin biosynthesis
rxn08808	(RPA3156 or RPA3298)		(1) cpd00001[c0] + (1) cpd00067[c0] + (1) cpd12547[c0] <-> (1) cpd00908[c0] + (1) cpd01080[c0]
rxn04726	(RPA3655 or RPA1056 or RPA1205 or RPA4658 or RPA3188 or RPA0674 or RPA0374)	R06917	(1) cpd00003[c0] + (1) cpd09792[c0] <-> (1) cpd00004[c0] + (1) cpd00067[c0] + (1) cpd09793[c0]	Naphthalene degradation
rxn00550		R00763	(1) cpd00001[c0] + (1) cpd00503[c0] <-> (1) cpd00009[c0] + (2) cpd00067[c0] + (1) cpd00072[c0]
rxn07841	(RPA1840)	R08051	(1) cpd00002[c0] + (1) cpd00202[c0] -> (1) cpd00012[c0] + (1) cpd00067[c0] + (1) cpd15130[c0]	Zeatin biosynthesis
rxn01703		R02369	(1) cpd00365[c0] <-> (1) cpd00667[c0]
rxn06576	(RPA0441)	R04073	(1) cpd00007[c0] + (1) cpd00024[c0] + (1) cpd12208[c0] -> (1) cpd00011[c0] + (1) cpd00036[c0] + (1) cpd12435[c0]
rxn00884	(RPA1604)	R01188	(1) cpd00017[c0] + (1) cpd00121[c0] <-> (1) cpd00019[c0] + (1) cpd00067[c0] + (1) cpd02296[c0]	Inositol phosphate metabolism
rxn02199	(RPA4437)	R03065	(1) cpd00022[c0] + (1) cpd00680[c0] -> (1) cpd00010[c0] + (1) cpd02267[c0]
rxn05024	(RPA2540)	R07263	(1) cpd00067[c0] + (1) cpd02021[c0] -> (1) cpd00001[c0] + (1) cpd11217[c0]	Ubiquinone and other terpenoid-quinone biosynthesis
rxn01851	(RPA2153)	R02549	(1) cpd00001[c0] + (1) cpd00003[c0] + (1) cpd00434[c0] <-> (1) cpd00004[c0] + (2) cpd00067[c0] + (1) cpd00281[c0]	Arginine and proline metabolism|beta-Alanine metabolism
rxn08178	(RPA4653)		(1) cpd00004[c0] + (1) cpd00067[c0] + (1) cpd15414[c0] <-> (1) cpd00001[c0] + (1) cpd00003[c0] + (1) cpd00104[c0]
rxn11834	(RPA0674 or RPA0374 or RPA1205 or RPA4658 or RPA3188 or RPA1056 or RPA3655)	R08306	(1) cpd00003[c0] + (1) cpd16395[c0] <-> (1) cpd00004[c0] + (1) cpd00067[c0] + (1) cpd16396[c0]	Drug metabolism - cytochrome P450
rxn09449	(RPA1234 or RPA2146 or RPA4443 or RPA0464 or RPA4267)		(1) cpd00002[c0] + (1) cpd00010[c0] + (1) cpd01080[c0] -> (1) cpd00012[c0] + (1) cpd00018[c0] + (1) cpd00067[c0] + (1) cpd00327[c0]
rxn00314	(RPA4366)	R00452	(1) cpd00001[c0] + (1) cpd00006[c0] + (1) cpd02490[c0] <-> (1) cpd00005[c0] + (1) cpd00020[c0] + (1) cpd00039[c0] + (1) cpd00067[c0]	Lysine degradation
rxn05616	(RPA3163 or RPA4441)		(1) cpd00254[c0] <-> (1) cpd00254[e0]
rxn08805	(RPA3156 or RPA3298)		(1) cpd00001[c0] + (1) cpd15315[c0] -> (1) cpd00067[c0] + (1) cpd00908[c0] + (1) cpd15298[c0]
rxn01507		R02088	(1) cpd00001[c0] + (1) cpd00294[c0] <-> (1) cpd00009[c0] + (1) cpd00438[c0]	Purine metabolism
rxn01790	(RPA2035 or RPA4562 or RPA0020)	R02472	(1) cpd00006[c0] + (1) cpd00408[c0] <-> (1) cpd00005[c0] + (1) cpd00067[c0] + (1) cpd00712[c0]	Pantothenate and CoA biosynthesis
rxn00077	(RPA3374)	R00104	(1) cpd00002[c0] + (1) cpd00003[c0] -> (1) cpd00006[c0] + (1) cpd00008[c0] + (1) cpd00067[c0]	Nicotinate and nicotinamide metabolism
rxn01388	(RPA0202)	R01900	(1) cpd00260[c0] <-> (1) cpd00001[c0] + (1) cpd00331[c0]	Citrate cycle (TCA cycle)|Glyoxylate and dicarboxylate metabolism|Carbon fixation pathways in prokaryotes
rxn02391	(RPA4318)	R03334	(1) cpd02603[c0] <-> (1) cpd02601[c0]
rxn03638	(RPA2659)	R05332	(1) cpd00022[c0] + (1) cpd03671[c0] -> (1) cpd00010[c0] + (1) cpd00067[c0] + (1) cpd02611[c0]	Amino sugar and nucleotide sugar metabolism
rxn02897	(RPA0712 or RPA2094)	R04148	(1) cpd00873[c0] + (1) cpd01997[c0] <-> (1) cpd00067[c0] + (1) cpd00218[c0] + (1) cpd02904[c0]	Porphyrin and chlorophyll metabolism
rxn14077		R08714	(1) cpd00020[c0] + (1) cpd00118[c0] <-> (1) cpd00035[c0] + (1) cpd00434[c0]	Arginine and proline metabolism
rxn05126	(RPA0230)	R07417	(1) cpd00001[c0] + (1) cpd00003[c0] + (1) cpd11341[c0] <-> (1) cpd00004[c0] + (2) cpd00067[c0] + (1) cpd11408[c0]	Arginine and proline metabolism
rxn10217	(RPA4733 or RPA4334)		(1) cpd11437[c0] + (1) cpd15674[c0] <-> (1) cpd00010[c0] + (1) cpd00067[c0] + (1) cpd15680[c0]
rxn01406	(RPA2431)	R01920	(1) cpd00118[c0] + (1) cpd00837[c0] <-> (1) cpd00067[c0] + (1) cpd00147[c0] + (1) cpd00264[c0]	Cysteine and methionine metabolism|Arginine and proline metabolism|Glutathione metabolism
rxn04377	(RPA4661)	R06521	(1) cpd00001[c0] + (1) cpd03651[c0] <-> (1) cpd00009[c0] + (1) cpd00067[c0] + (1) cpd00267[c0]	Sphingolipid metabolism
rxn05249	(RPA4443 or RPA2146 or RPA4267 or RPA0464 or RPA1234)		(1) cpd00002[c0] + (1) cpd00010[c0] + (1) cpd11436[c0] <-> (1) cpd00012[c0] + (1) cpd00018[c0] + (1) cpd11437[c0]
rxn01816	(RPA2625)	R02508	(1) cpd00036[c0] + (1) cpd00067[c0] + (1) cpd00424[c0] <-> (1) cpd00084[c0] + (1) cpd00822[c0]	Sulfur metabolism
rxn06322		R03142	(1) cpd00008[c0] + (1) cpd11794[c0] <- (1) cpd00009[c0] + (1) cpd00067[c0] + (1) cpd11888[c0]
rxn10223	(RPA2917)		(1) cpd00052[c0] + (1) cpd15680[c0] <-> (1) cpd00012[c0] + (1) cpd00067[c0] + (1) cpd15686[c0]
rxn04658	(RPA0230)	R06843	(1) cpd00005[c0] + (1) cpd00067[c0] + (1) cpd09350[c0] <-> (1) cpd00006[c0] + (1) cpd00009[c0] + (1) cpd09351[c0]
rxn00991	(RPA2540)	R01360	(1) cpd00292[c0] <-> (1) cpd00022[c0] + (1) cpd00142[c0]	Synthesis and degradation of ketone bodies|Valine, leucine and isoleucine degradation|Butanoate metabolism
rxn10260	(RPA1170)		(1) cpd00080[c0] + (1) cpd15684[c0] <-> (1) cpd00046[c0] + (1) cpd15717[c0]
rxn03915	(RPA0230)	R05643	(1) cpd00001[c0] + (1) cpd00003[c0] + (1) cpd01956[c0] <-> (1) cpd00004[c0] + (2) cpd00067[c0] + (1) cpd01129[c0]	Polycyclic aromatic hydrocarbon degradation
rxn03242	(RPA3717 or RPA0818)	R04741	(1) cpd00003[c0] + (1) cpd03116[c0] <-> (1) cpd00004[c0] + (1) cpd00067[c0] + (1) cpd03117[c0]	Fatty acid elongation|Fatty acid degradation
rxn01368	(RPA1101)	R01878	(1) cpd00001[c0] + (1) cpd00067[c0] + (1) cpd00367[c0] -> (1) cpd00013[c0] + (1) cpd00249[c0]	Pyrimidine metabolism
rxn00134	(RPA0300)	R00185	(1) cpd00002[c0] + (1) cpd00182[c0] -> (1) cpd00008[c0] + (1) cpd00018[c0] + (1) cpd00067[c0]	Purine metabolism
rxn01480	(RPA3446 or RPA1775 or RPA3717 or RPA2303 or RPA0818)	R02047	(1) cpd00003[c0] + (1) cpd00876[c0] <-> (1) cpd00004[c0] + (1) cpd00067[c0] + (1) cpd00287[c0]
rxn11768	(RPA2200)	R08240	(1) cpd00001[c0] + (1) cpd00003[c0] + (1) cpd02832[c0] <-> (1) cpd00004[c0] + (1) cpd00067[c0] + (1) cpd16422[c0]	Drug metabolism - other enzymes
rxn09109	(RPA1170)		(1) cpd00080[c0] + (1) cpd15423[c0] -> (1) cpd00046[c0] + (1) cpd15543[c0]
rxn00141	(RPA4015)	R00192	(1) cpd00001[c0] + (1) cpd00019[c0] <-> (1) cpd00135[c0] + (1) cpd00182[c0]	Cysteine and methionine metabolism
rxn07056	(RPA2325 or RPA3033 or RPA1879 or RPA1878)	R06134	(1) cpd00001[c0] + (1) cpd11636[c0] -> (1) cpd00013[c0] + (1) cpd00049[c0]
rxn14294	(RPA1201)	R08696	(1) cpd00350[c0] -> (1) cpd00012[c0] + (1) cpd00067[c0] + (1) cpd06559[c0]	Sesquiterpenoid and triterpenoid biosynthesis
rxn01200	(RPA0945)	R01641	(1) cpd00102[c0] + (1) cpd00238[c0] <-> (1) cpd00101[c0] + (1) cpd00198[c0]	Pentose phosphate pathway|Carbon fixation in photosynthetic organisms
rxn00130	(RPA4166)	R00181	(1) cpd00001[c0] + (1) cpd00018[c0] + (1) cpd00067[c0] -> (1) cpd00013[c0] + (1) cpd00114[c0]	Purine metabolism
rxn00859	(RPA4531)	R01158	(1) cpd00001[c0] + (2) cpd00003[c0] + (1) cpd00641[c0] <-> (2) cpd00004[c0] + (3) cpd00067[c0] + (1) cpd00119[c0]
rxn11761	(RPA0753)	R08233	(1) cpd00002[c0] + (1) cpd08545[c0] -> (1) cpd00008[c0] + (1) cpd02607[c0]	Drug metabolism - other enzymes
rxn04744	(RPA0230)	R06935	(1) cpd00001[c0] + (1) cpd00003[c0] + (1) cpd09811[c0] <-> (1) cpd00004[c0] + (2) cpd00067[c0] + (1) cpd09812[c0]	Naphthalene degradation
rxn02185	(RPA4054 or RPA3917)	R03050	(1) cpd00056[c0] + (1) cpd00668[c0] <-> (1) cpd00020[c0] + (1) cpd03049[c0]	Butanoate metabolism
rxn00763	(RPA1205 or RPA4658 or RPA3188 or RPA0674 or RPA0374 or RPA1056 or RPA3655)	R01036	(1) cpd00003[c0] + (1) cpd00100[c0] <-> (1) cpd00004[c0] + (1) cpd00067[c0] + (1) cpd00448[c0]	Glycerolipid metabolism
rxn08550	(RPA3119)		(2) cpd00067[c0] + (1) cpd00080[c0] + (1) cpd15239[c0] <-> (1) cpd11493[c0] + (1) cpd15326[c0]
rxn08811	(RPA3156 or RPA3298)		(1) cpd00001[c0] + (1) cpd15319[c0] -> (1) cpd00067[c0] + (1) cpd02090[c0] + (1) cpd03847[c0]
rxn02473	(RPA0309 or RPA2356)	R03457	(1) cpd02843[c0] -> (1) cpd00001[c0] + (1) cpd00930[c0]	Histidine metabolism
rxn06060	(RPA2467 or RPA2463 or RPA3693)	R01875	(2) cpd00042[c0] + (1) cpd00268[c0] <-> (1) cpd00067[c0] + (1) cpd00081[c0] + (1) cpd00111[c0] + (1) cpd00239[c0]	Glutathione metabolism
rxn06690	(RPA2909)	R04431	(1) cpd00043[c0] + (1) cpd12499[c0] <-> (1) cpd00014[c0] + (1) cpd02902[c0]
rxn00280	(RPA3701)	R00398	(1) cpd00001[c0] + (1) cpd00003[c0] + (1) cpd02051[c0] <-> (1) cpd00004[c0] + (1) cpd00020[c0] + (1) cpd00035[c0] + (1) cpd00067[c0]
rxn01434	(RPA0392)	R01954	(1) cpd00002[c0] + (1) cpd00041[c0] + (1) cpd00274[c0] -> (1) cpd00012[c0] + (1) cpd00018[c0] + (2) cpd00067[c0] + (1) cpd02152[c0]	Alanine, aspartate and glutamate metabolism|Arginine and proline metabolism
rxn00912	(RPA3098)	R01226	(1) cpd00001[c0] + (1) cpd00123[c0] + (1) cpd00125[c0] <-> (1) cpd00087[c0] + (1) cpd00712[c0]	Pantothenate and CoA biosynthesis
rxn08819	(RPA3298 or RPA3156)		(1) cpd00001[c0] + (1) cpd15362[c0] -> (2) cpd00067[c0] + (1) cpd00080[c0] + (1) cpd15298[c0]
rxn03849	(RPA0621)	R05563	(1) cpd00001[c0] + (1) cpd03963[c0] -> (1) cpd00013[c0] + (1) cpd00742[c0]	Atrazine degradation
rxn03512	(RPA3321)	R05177	(3) cpd00067[c0] + (1) cpd03835[c0] <-> (1) cpd03832[c0]	Porphyrin and chlorophyll metabolism
rxn02852		R04061	(1) cpd00007[c0] + (1) cpd01822[c0] -> (2) cpd00067[c0] + (1) cpd02307[c0]	Benzoate degradation
rxn01083	(RPA2907)	R01485	(1) cpd00067[c0] + (1) cpd00132[c0] + (1) cpd00165[c0] -> (1) cpd00013[c0] + (1) cpd02003[c0]
rxn00632	(RPA4661)	R00872	(1) cpd00001[c0] + (1) cpd02085[c0] <-> (1) cpd00009[c0] + (1) cpd00067[c0] + (1) cpd00082[c0]	Fructose and mannose metabolism
rxn09979	(RPA1736)		(1) cpd00001[c0] + (1) cpd15585[c0] <-> (1) cpd00027[c0] + (1) cpd00116[c0]
rxn00985	(RPA4566)	R01353	(1) cpd00002[c0] + (1) cpd00141[c0] <-> (1) cpd00008[c0] + (1) cpd01844[c0]	Propanoate metabolism
rxn10212	(RPA4733 or RPA4334)		(1) cpd00067[c0] + (1) cpd01695[c0] + (1) cpd15331[c0] <-> (1) cpd00010[c0] + (1) cpd15522[c0]
rxn01011	(RPA1797)	R01388	(1) cpd00003[c0] + (1) cpd00223[c0] <-> (1) cpd00004[c0] + (1) cpd00067[c0] + (1) cpd00145[c0]	Glycine, serine and threonine metabolism|Glyoxylate and dicarboxylate metabolism|Methane metabolism
rxn08294	(RPA3972 or RPA1985)		(1) cpd00002[c0] + (1) cpd15306[c0] <- (1) cpd00008[c0] + (1) cpd15521[c0]
rxn10259	(RPA1170)		(1) cpd00080[c0] + (1) cpd15683[c0] <-> (1) cpd00046[c0] + (1) cpd15716[c0]
rxn01602	(RPA0467 or RPA3040)	R02236	(1) cpd00006[c0] + (1) cpd00330[c0] <-> (1) cpd00005[c0] + (1) cpd00067[c0] + (1) cpd00393[c0]	One carbon pool by folate|Folate biosynthesis
rxn02302	(RPA2625)	R03217	(1) cpd00084[c0] + (1) cpd00790[c0] <-> (1) cpd00029[c0] + (1) cpd00067[c0] + (1) cpd00424[c0]	Cysteine and methionine metabolism
rxn03068	(RPA2035)	R04440	(1) cpd00006[c0] + (1) cpd02498[c0] <-> (1) cpd00005[c0] + (1) cpd00067[c0] + (1) cpd02569[c0]	Valine, leucine and isoleucine biosynthesis
rxn02100	(RPA4372)	R02933	(1) cpd00001[c0] + (1) cpd00765[c0] <-> (1) cpd00067[c0] + (1) cpd00594[c0]	Ascorbate and aldarate metabolism
rxn00794	(RPA2325 or RPA3033)	R01076	(1) cpd00001[c0] + (1) cpd01301[c0] -> (1) cpd00013[c0] + (1) cpd00104[c0]
rxn11717	(RPA1788)	R08182	(1) cpd00001[c0] + (1) cpd02263[c0] -> (1) cpd00010[c0] + (2) cpd00067[c0] + (1) cpd02077[c0]	Biosynthesis of unsaturated fatty acids
rxn08467	(RPA2612)		(1) cpd00007[c0] + (1) cpd01270[c0] + (1) cpd03048[c0] -> (1) cpd00001[c0] + (1) cpd00050[c0] + (1) cpd00067[c0] + (1) cpd00081[c0] + (1) cpd00229[c0]
rxn04631	(RPA2097)	R06816	(1) cpd00017[c0] + (1) cpd09264[c0] <-> (1) cpd00019[c0] + (1) cpd00067[c0] + (1) cpd08434[c0]	Flavone and flavonol biosynthesis
rxn03241	(RPA2145 or RPA3795 or RPA1238 or RPA3453 or RPA0462 or RPA0416 or RPA1761 or RPA4321 or RPA2765 or RPA0484 or RPA2316 or RPA1411 or RPA1811 or RPA0383 or RPA0482 or RPA1706 or RPA4339 or RPA1758 or RPA4352 or RPA1765 or RPA0650)	R04740	(1) cpd03115[c0] <-> (1) cpd00001[c0] + (1) cpd03127[c0]	Fatty acid elongation|Fatty acid degradation
rxn01521		R02102	(1) cpd00001[c0] + (1) cpd00299[c0] <-> (1) cpd00009[c0] + (1) cpd00412[c0]	Pyrimidine metabolism
rxn11759	(RPA0597 or RPA3091)	R08231	(1) cpd00103[c0] + (1) cpd04810[c0] -> (1) cpd00012[c0] + (1) cpd16438[c0]	Drug metabolism - other enzymes
rxn00338	(RPA1054)	R00481	(1) cpd00007[c0] + (1) cpd00041[c0] -> (1) cpd00025[c0] + (1) cpd00067[c0] + (1) cpd03470[c0]	Nicotinate and nicotinamide metabolism
rxn01975	(RPA3636)	R02736	(1) cpd00006[c0] + (1) cpd00863[c0] <-> (1) cpd00005[c0] + (1) cpd00067[c0] + (1) cpd00911[c0]	Pentose phosphate pathway|Glutathione metabolism
rxn00700	(RPA3694)	R00954	(1) cpd00038[c0] + (1) cpd00089[c0] <-> (1) cpd00012[c0] + (1) cpd00315[c0]	Starch and sucrose metabolism|Amino sugar and nucleotide sugar metabolism
rxn03094		R04486	(1) cpd00001[c0] + (1) cpd03245[c0] <-> (1) cpd00033[c0] + (1) cpd02733[c0]
rxn02202	(RPA1806)		(1) cpd01705[c0] <-> (1) cpd00001[c0] + (1) cpd00684[c0]	Nicotinate and nicotinamide metabolism
rxn00119	(RPA3229 or RPA3069)	R00158	(1) cpd00002[c0] + (1) cpd00067[c0] + (1) cpd00091[c0] <-> (1) cpd00008[c0] + (1) cpd00014[c0]	Pyrimidine metabolism
rxn02529	(RPA2115)	R03546	(1) cpd00067[c0] + (1) cpd00242[c0] + (1) cpd01015[c0] -> (1) cpd00011[c0] + (1) cpd01101[c0]	Nitrogen metabolism
rxn02677	(RPA2183)	R03775	(1) cpd01451[c0] <-> (1) cpd01334[c0]	Steroid biosynthesis
rxn04453	(RPA3118 or RPA1069)	R06601	(1) cpd00001[c0] + (1) cpd08625[c0] -> (1) cpd00067[c0] + (1) cpd09027[c0]	Purine metabolism
rxn08549	(RPA3119)		(2) cpd00067[c0] + (1) cpd00080[c0] + (1) cpd15277[c0] <-> (1) cpd11493[c0] + (1) cpd15327[c0]
rxn08179	(RPA4653)		(1) cpd00005[c0] + (1) cpd00067[c0] + (1) cpd15414[c0] <-> (1) cpd00001[c0] + (1) cpd00006[c0] + (1) cpd00104[c0]
rxn05468			(1) cpd00007[e0] <-> (1) cpd00007[c0]
rxn02174	(RPA4372)	R03034	(1) cpd00001[c0] + (1) cpd02143[c0] <-> (1) cpd00067[c0] + (1) cpd00653[c0]	Galactose metabolism
rxn01633	(RPA3951)	R02278	(1) cpd00520[c0] -> (1) cpd00001[c0] + (1) cpd00340[c0]	Ascorbate and aldarate metabolism
rxn02957	(RPA2920)	R04235	(1) cpd00002[c0] + (1) cpd02204[c0] <-> (1) cpd00008[c0] + (1) cpd02573[c0]
rxn01304	(RPA4590)	R01777	(1) cpd00078[c0] + (1) cpd00227[c0] -> (1) cpd00010[c0] + (1) cpd00822[c0]	Cysteine and methionine metabolism|Sulfur metabolism
rxn01900		R02609	(1) cpd00006[c0] + (1) cpd01983[c0] <- (1) cpd00005[c0] + (1) cpd00067[c0] + (1) cpd00463[c0]
rxn00974	(RPA0202)	R01325	(1) cpd00137[c0] <-> (1) cpd00001[c0] + (1) cpd00331[c0]	Citrate cycle (TCA cycle)|Glyoxylate and dicarboxylate metabolism|Carbon fixation pathways in prokaryotes
rxn01948	(RPA1772)	R02701	(1) cpd00067[c0] + (1) cpd00490[c0] -> (1) cpd00011[c0] + (1) cpd00579[c0]	Tryptophan metabolism
rxn00415	(RPA2323)	R00576	(1) cpd00020[c0] + (1) cpd00053[c0] <-> (1) cpd00035[c0] + (1) cpd00695[c0]	Alanine, aspartate and glutamate metabolism
rxn06389	(RPA0504)	R03469	(1) cpd00002[c0] + (1) cpd11837[c0] <-> (1) cpd00008[c0] + (1) cpd12582[c0]	Inositol phosphate metabolism
rxn03882		R05603	(1) cpd00001[c0] + (1) cpd00011[c0] + (1) cpd01773[c0] <- (1) cpd00009[c0] + (2) cpd00067[c0] + (1) cpd00136[c0]	Aminobenzoate degradation
rxn02008	(RPA3532)	R02783	(1) cpd00002[c0] + (1) cpd00186[c0] + (1) cpd00890[c0] -> (1) cpd00008[c0] + (1) cpd00009[c0] + (1) cpd00067[c0] + (1) cpd00525[c0]	D-Glutamine and D-glutamate metabolism|Peptidoglycan biosynthesis
rxn05740			(1) cpd00009[c0] + (1) cpd00155[c0] <- (1) cpd00089[c0] + (1) cpd15302[c0]
rxn03904	(RPA3533)	R05630	(1) cpd00286[c0] + (1) cpd02968[c0] <-> (1) cpd00091[c0] + (1) cpd03494[c0]	Peptidoglycan biosynthesis
rxn07842	(RPA1840)	R08052	(1) cpd00008[c0] + (1) cpd00202[c0] -> (1) cpd00012[c0] + (1) cpd00067[c0] + (1) cpd15131[c0]	Zeatin biosynthesis
rxn00783	(RPA1839)	R01064	(1) cpd00945[c0] <-> (1) cpd00020[c0] + (1) cpd00102[c0]	Galactose metabolism
rxn00409	(RPA0866 or RPA3056)	R00570	(1) cpd00002[c0] + (1) cpd00096[c0] <-> (1) cpd00008[c0] + (1) cpd00052[c0]	Pyrimidine metabolism
rxn01107	(RPA3624)	R01519	(1) cpd00001[c0] + (1) cpd00170[c0] <-> (1) cpd00067[c0] + (1) cpd00222[c0]	Pentose phosphate pathway
rxn07885	(RPA0230)	R08096	(1) cpd00001[c0] + (1) cpd00003[c0] + (1) cpd08238[c0] <-> (1) cpd00004[c0] + (2) cpd00067[c0] + (1) cpd15166[c0]	Geraniol degradation
rxn08842	(RPA3156 or RPA3298)		(1) cpd00001[c0] + (1) cpd15340[c0] -> (1) cpd00067[c0] + (1) cpd00908[c0] + (1) cpd15237[c0]
rxn00210		R00279	(1) cpd00001[c0] + (1) cpd00007[c0] + (1) cpd00186[c0] -> (1) cpd00013[c0] + (1) cpd00024[c0] + (1) cpd00025[c0]	D-Glutamine and D-glutamate metabolism
rxn00778	(RPA2515)	R01057	(1) cpd00475[c0] <-> (1) cpd00101[c0]	Pentose phosphate pathway|Purine metabolism
rxn03901	(RPA0044)	R05627	(1) cpd00001[c0] + (1) cpd02229[c0] -> (1) cpd00009[c0] + (2) cpd00067[c0] + (1) cpd00286[c0]	Peptidoglycan biosynthesis
rxn10052	(RPA3229)		(1) cpd00018[c0] + (1) cpd00421[c0] <-> (1) cpd00008[c0] + (1) cpd00012[c0]
rxn04133		R06064	(1) cpd00001[c0] + (1) cpd08625[c0] -> (1) cpd00011[c0] + (1) cpd00067[c0] + (1) cpd01092[c0]
rxn00193	(RPA1592 or RPA0250)	R00260	(1) cpd00023[c0] <-> (1) cpd00186[c0]	D-Glutamine and D-glutamate metabolism
rxn02517	(RPA0866 or RPA3056)	R03530	(1) cpd00002[c0] + (1) cpd00976[c0] <-> (1) cpd00008[c0] + (1) cpd00977[c0]	Purine metabolism
rxn06760	(RPA1736)	R04650	(1) cpd00232[c0] + (1) cpd12640[c0] <- (1) cpd00001[c0] + (1) cpd02999[c0]
rxn04840	(RPA3627 or RPA3626)	R07034	(2) cpd00042[c0] + (1) cpd03176[c0] -> (1) cpd00001[c0] + (1) cpd00111[c0] + (1) cpd02918[c0]	Arachidonic acid metabolism
rxn00653	(RPA2153)	R00904	(1) cpd00004[c0] + (2) cpd00067[c0] + (1) cpd00085[c0] <-> (1) cpd00001[c0] + (1) cpd00003[c0] + (1) cpd01504[c0]	beta-Alanine metabolism
rxn03164	(RPA3534)	R04617	(1) cpd00002[c0] + (1) cpd00731[c0] + (1) cpd02964[c0] -> (1) cpd00008[c0] + (1) cpd00009[c0] + (1) cpd00067[c0] + (1) cpd02968[c0]	Lysine biosynthesis|Peptidoglycan biosynthesis
rxn06372	(RPA2008)	R03410	(1) cpd00017[c0] + (1) cpd11827[c0] -> (1) cpd00019[c0] + (1) cpd00067[c0] + (1) cpd12496[c0]
rxn00929	(RPA4366)	R01248	(1) cpd00003[c0] + (1) cpd00129[c0] -> (1) cpd00004[c0] + (2) cpd00067[c0] + (1) cpd02431[c0]	Arginine and proline metabolism
rxn08800	(RPA3298 or RPA3156)		(1) cpd00001[c0] + (1) cpd15326[c0] -> (2) cpd00067[c0] + (1) cpd00080[c0] + (1) cpd15237[c0]
rxn02166	(RPA0391 or RPA4191 or RPA4514)	R03024	(1) cpd00001[c0] + (1) cpd02135[c0] <-> (1) cpd00009[c0] + (1) cpd00646[c0]	Aminobenzoate degradation
rxn00256	(RPA4665 or RPA2046)	R00351	(1) cpd00010[c0] + (1) cpd00067[c0] + (1) cpd00137[c0] <- (1) cpd00001[c0] + (1) cpd00022[c0] + (1) cpd00032[c0]	Citrate cycle (TCA cycle)|Glyoxylate and dicarboxylate metabolism
rxn03644	(RPA2386)	R05339	(1) cpd03583[c0] <-> (1) cpd00072[c0]	Pentose and glucuronate interconversions|Methane metabolism
rxn08335			(1) cpd00282[c0] + (1) cpd15560[c0] -> (1) cpd00247[c0] + (1) cpd15561[c0]
rxn03004	(RPA3052)	R04325	(1) cpd00201[c0] + (1) cpd02394[c0] <-> (1) cpd00067[c0] + (1) cpd00087[c0] + (1) cpd02678[c0]	Purine metabolism|One carbon pool by folate
rxn00138	(RPA4180)	R00189	(1) cpd00002[c0] + (1) cpd00013[c0] + (1) cpd00638[c0] -> (1) cpd00003[c0] + (1) cpd00012[c0] + (1) cpd00018[c0] + (2) cpd00067[c0]	Nicotinate and nicotinamide metabolism
rxn06729	(RPA2911)	R04567	(1) cpd00037[c0] + (1) cpd00067[c0] + (1) cpd11484[c0] -> (1) cpd02886[c0] + (1) cpd11493[c0]	Lipopolysaccharide biosynthesis
rxn02015		R02797	(1) cpd00001[c0] + (1) cpd03047[c0] <- (1) cpd00210[c0] + (1) cpd00526[c0]	Primary bile acid biosynthesis
rxn01952	(RPA4661)	R02706	(1) cpd00009[c0] + (1) cpd00492[c0] <-> (1) cpd00001[c0] + (1) cpd02612[c0]
rxn02167	(RPA1765 or RPA4352 or RPA0650 or RPA4339 or RPA1706 or RPA1758 or RPA1411 or RPA2316 or RPA0482 or RPA0383 or RPA1811 or RPA0462 or RPA3453 or RPA1238 or RPA2145 or RPA3795 or RPA0484 or RPA4321 or RPA2765 or RPA1761 or RPA0416)	R03026	(1) cpd00842[c0] <-> (1) cpd00001[c0] + (1) cpd00650[c0]	Fatty acid degradation|Lysine degradation|Benzoate degradation|Tryptophan metabolism|Aminobenzoate degradation|Butanoate metabolism|Carbon fixation pathways in prokaryotes
rxn10770	(RPA0374 or RPA3655)	R08557	(1) cpd00003[c0] + (1) cpd00098[c0] <-> (1) cpd00004[c0] + (1) cpd00067[c0] + (1) cpd00447[c0]	Glycine, serine and threonine metabolism
rxn05089	(RPA4834)	R07360	(1) cpd00001[c0] + (1) cpd00007[c0] + (1) cpd04131[c0] -> (1) cpd00025[c0] + (1) cpd00084[c0] + (1) cpd11253[c0]
rxn02297	(RPA2972)	R03210	(1) cpd00035[c0] + (1) cpd00067[c0] + (1) cpd00782[c0] -> (1) cpd00010[c0] + (1) cpd00011[c0] + (1) cpd00800[c0]	Biotin metabolism
rxn01485	(RPA4318)	R02060	(1) cpd03671[c0] <-> (1) cpd00288[c0]	Amino sugar and nucleotide sugar metabolism
rxn03031	(RPA0626)	R04365	(1) cpd00001[c0] + (1) cpd00078[c0] + (1) cpd02465[c0] <-> (1) cpd00010[c0] + (1) cpd02724[c0]	Lysine biosynthesis
rxn09207			(1) cpd00054[c0] + (1) cpd15422[c0] -> (1) cpd00046[c0] + (2) cpd00067[c0] + (1) cpd15554[c0]
rxn00239	(RPA3069)	R00332	(1) cpd00002[c0] + (1) cpd00067[c0] + (1) cpd00126[c0] <-> (1) cpd00008[c0] + (1) cpd00031[c0]	Purine metabolism
rxn02465	(RPA2491)	R03443	(1) cpd00006[c0] + (1) cpd00009[c0] + (1) cpd00918[c0] <-> (1) cpd00005[c0] + (1) cpd00067[c0] + (1) cpd02552[c0]	Arginine and proline metabolism
rxn01791	(RPA3155)	R02473	(1) cpd00002[c0] + (1) cpd00085[c0] + (1) cpd00408[c0] -> (1) cpd00012[c0] + (1) cpd00018[c0] + (2) cpd00067[c0] + (1) cpd00644[c0]	beta-Alanine metabolism|Pantothenate and CoA biosynthesis
rxn04376	(RPA4661)	R06520	(1) cpd00001[c0] + (1) cpd00824[c0] <-> (1) cpd00009[c0] + (1) cpd00623[c0]	Sphingolipid metabolism
rxn03333	(RPA3655)	R04880	(1) cpd00003[c0] + (1) cpd03306[c0] <-> (1) cpd00004[c0] + (1) cpd00067[c0] + (1) cpd03307[c0]	Tyrosine metabolism
rxn03465	(RPA1736)	R05115	(1) cpd00232[c0] + (1) cpd03660[c0] <- (1) cpd00001[c0] + (1) cpd03659[c0]
rxn00950	(RPA2559 or RPA2357)	R01285	(1) cpd00001[c0] + (1) cpd00424[c0] -> (1) cpd00013[c0] + (1) cpd00020[c0] + (1) cpd00135[c0]	Sulfur metabolism
rxn00002	(RPA1466)	R00005	(1) cpd00001[c0] + (3) cpd00067[c0] + (1) cpd00742[c0] -> (2) cpd00011[c0] + (2) cpd00013[c0]	Arginine and proline metabolism|Atrazine degradation
rxn08043	(RPA4054 or RPA3917)	R08648	(1) cpd00020[c0] + (1) cpd00067[c0] + (1) cpd00094[c0] -> (1) cpd00011[c0] + (1) cpd00498[c0]
rxn05937	(RPA3954 or RPA1578)		(1) cpd00006[c0] + (1) cpd00067[c0] + (1) cpd11620[c0] <- (1) cpd00005[c0] + (1) cpd11621[c0]
rxn10220	(RPA2917)		(1) cpd00052[c0] + (1) cpd15677[c0] <-> (1) cpd00012[c0] + (1) cpd00067[c0] + (1) cpd15683[c0]
rxn10261	(RPA1170)		(1) cpd00080[c0] + (1) cpd15685[c0] <-> (1) cpd00046[c0] + (1) cpd15718[c0]
rxn08816	(RPA3156 or RPA3298)		(1) cpd00001[c0] + (1) cpd15324[c0] -> (1) cpd00067[c0] + (1) cpd02090[c0] + (1) cpd15269[c0]
rxn01519	(RPA0080 or RPA0044)	R02100	(1) cpd00001[c0] + (1) cpd00358[c0] -> (1) cpd00012[c0] + (2) cpd00067[c0] + (1) cpd00299[c0]	Pyrimidine metabolism
rxn07655	(RPA0404)	R07865	(1) cpd15037[c0] <-> (1) cpd00001[c0] + (1) cpd15040[c0]	alpha-Linolenic acid metabolism
rxn03797		R05507	(1) cpd00024[c0] + (1) cpd01588[c0] <-> (1) cpd00023[c0] + (1) cpd03640[c0]	Caprolactam degradation
rxn01014	(RPA1311 or RPA4740)	R01393	(1) cpd00067[c0] + (1) cpd00145[c0] -> (1) cpd00011[c0] + (1) cpd00229[c0]	Glyoxylate and dicarboxylate metabolism
rxn10255	(RPA1985 or RPA3972)		(1) cpd00002[c0] + (1) cpd15703[c0] <-> (1) cpd00008[c0] + (1) cpd15679[c0]
rxn02063	(RPA0225 or RPA1693)	R02874	(1) cpd00005[c0] + (1) cpd00007[c0] + (1) cpd00067[c0] + (1) cpd00559[c0] -> (1) cpd00001[c0] + (1) cpd00006[c0] + (1) cpd00776[c0]	Sesquiterpenoid and triterpenoid biosynthesis
rxn08797	(RPA3298 or RPA3156)		(1) cpd00001[c0] + (1) cpd15331[c0] <-> (1) cpd00067[c0] + (1) cpd00080[c0] + (1) cpd03847[c0]
rxn09108	(RPA1170)		(1) cpd00080[c0] + (1) cpd15417[c0] -> (1) cpd00046[c0] + (1) cpd15542[c0]
rxn01513	(RPA2775)	R02094	(1) cpd00002[c0] + (1) cpd00067[c0] + (1) cpd00298[c0] <-> (1) cpd00008[c0] + (1) cpd00297[c0]	Pyrimidine metabolism
rxn02105	(RPA2683 or RPA2682 or RPA1466)	R02938	(1) cpd00001[c0] + (1) cpd01267[c0] -> (1) cpd00013[c0] + (1) cpd00597[c0]
rxn04016	(RPA3605)	R05763	(1) cpd00017[c0] + (1) cpd01563[c0] <-> (1) cpd00019[c0] + (1) cpd08353[c0]
rxn02186	(RPA2035)	R03051	(1) cpd00005[c0] + (1) cpd00067[c0] + (1) cpd00668[c0] <-> (1) cpd00006[c0] + (1) cpd02498[c0]	Pantothenate and CoA biosynthesis
rxn08307	(RPA2917)		(1) cpd00052[c0] + (1) cpd15522[c0] <- (1) cpd00012[c0] + (1) cpd00067[c0] + (1) cpd15423[c0]
rxn00209	(RPA1720 or RPA0359 or RPA0687)	R00278	(1) cpd00007[c0] + (1) cpd00478[c0] -> (1) cpd00016[c0] + (1) cpd00025[c0]	Vitamin B6 metabolism
rxn01274	(RPA0610)	R01736	(1) cpd00001[c0] + (1) cpd02182[c0] -> (1) cpd00042[c0] + (1) cpd00067[c0] + (1) cpd00221[c0]	Pyruvate metabolism
rxn02230	(RPA2045)	R03106	(1) cpd00150[c0] + (1) cpd00706[c0] <-> (1) cpd00020[c0] + (1) cpd00067[c0] + (1) cpd01211[c0]
rxn03246	(RPA3717 or RPA0818)	R04745	(1) cpd00003[c0] + (1) cpd03120[c0] <-> (1) cpd00004[c0] + (1) cpd00067[c0] + (1) cpd03121[c0]	Fatty acid elongation|Fatty acid degradation
rxn06517	(RPA2357 or RPA2559)	R03901	(1) cpd12379[c0] <-> (1) cpd01495[c0] + (1) cpd12050[c0]
rxn00604	(RPA3636)	R00835	(1) cpd00006[c0] + (1) cpd00079[c0] <-> (1) cpd00005[c0] + (1) cpd00067[c0] + (1) cpd00911[c0]
rxn03109	(RPA4174)	R04510	(1) cpd02777[c0] <-> (1) cpd02776[c0]	Toluene degradation
rxn01019	(RPA4772)	R01398	(1) cpd00064[c0] + (1) cpd00146[c0] <-> (1) cpd00009[c0] + (1) cpd00067[c0] + (1) cpd00274[c0]	Arginine and proline metabolism
rxn08849	(RPA3156 or RPA3298)		(1) cpd00001[c0] + (1) cpd15347[c0] -> (1) cpd00067[c0] + (1) cpd02090[c0] + (1) cpd15237[c0]
rxn09448	(RPA4267 or RPA0464 or RPA4443 or RPA2146 or RPA1234)		(1) cpd00002[c0] + (1) cpd00010[c0] + (1) cpd15269[c0] <- (1) cpd00012[c0] + (1) cpd00018[c0] + (1) cpd15274[c0]
rxn09208			(1) cpd00054[c0] + (1) cpd15419[c0] -> (1) cpd00046[c0] + (2) cpd00067[c0] + (1) cpd15555[c0]
rxn02406	(RPA3447)	R03352	(1) cpd00001[c0] + (1) cpd02503[c0] -> (1) cpd00010[c0] + (2) cpd00067[c0] + (1) cpd00876[c0]
rxn10211	(RPA4733 or RPA4334)		(1) cpd00134[c0] + (1) cpd15327[c0] <-> (1) cpd00010[c0] + (1) cpd15524[c0]
rxn00014	(RPA1808 or RPA4479)	R00017	(1) cpd00025[c0] + (2) cpd00067[c0] + (2) cpd00110[c0] -> (2) cpd00001[c0] + (2) cpd00109[c0]
rxn00202	(RPA4607)	R00271	(1) cpd00010[c0] + (1) cpd00067[c0] + (1) cpd00919[c0] -> (1) cpd00001[c0] + (1) cpd00022[c0] + (1) cpd00024[c0]	Lysine biosynthesis|Pyruvate metabolism
rxn08295	(RPA1985 or RPA3972)		(1) cpd00002[c0] + (1) cpd15307[c0] <- (1) cpd00008[c0] + (1) cpd15522[c0]
rxn02914	(RPA4309)	R04173	(1) cpd00024[c0] + (1) cpd00738[c0] <-> (1) cpd00023[c0] + (1) cpd02069[c0]	Glycine, serine and threonine metabolism|Methane metabolism
rxn03657	(RPA2974)	R05356	(1) cpd00001[c0] + (1) cpd03997[c0] <-> (1) cpd01588[c0]	Caprolactam degradation
rxn02788	(RPA3171 or RPA4150)	R03966	(1) cpd01644[c0] <-> (1) cpd02183[c0]	Benzoate degradation|Dioxin degradation
rxn00686	(RPA0467 or RPA3040)	R00939	(1) cpd00006[c0] + (1) cpd00087[c0] <-> (1) cpd00005[c0] + (1) cpd00067[c0] + (1) cpd00330[c0]	One carbon pool by folate|Folate biosynthesis
rxn05456	(RPA3075)		(1) cpd00010[c0] + (2) cpd00067[c0] + (1) cpd11569[c0] <-> (1) cpd11441[c0] + (1) cpd11493[c0]
rxn09112	(RPA1170)		(1) cpd00080[c0] + (1) cpd15418[c0] -> (1) cpd00046[c0] + (1) cpd15546[c0]
rxn03194		R04673	(1) cpd00094[c0] + (1) cpd03049[c0] <-> (1) cpd00056[c0] + (1) cpd00498[c0]	Valine, leucine and isoleucine biosynthesis
rxn11716	(RPA1788)	R08181	(1) cpd00001[c0] + (1) cpd01942[c0] -> (1) cpd00010[c0] + (2) cpd00067[c0] + (1) cpd03849[c0]	Biosynthesis of unsaturated fatty acids
rxn01286	(RPA2153 or RPA0112 or RPA1206)	R01752	(1) cpd00001[c0] + (1) cpd00003[c0] + (1) cpd00448[c0] <-> (1) cpd00004[c0] + (2) cpd00067[c0] + (1) cpd00223[c0]	Glycerolipid metabolism
rxn05289	(RPA4536)	R02016	(1) cpd00005[c0] + (1) cpd00067[c0] + (1) cpd11420[c0] <-> (1) cpd00006[c0] + (1) cpd11421[c0]	Pyrimidine metabolism
rxn02827	(RPA2974)	R04026	(1) cpd01762[c0] <-> (1) cpd00001[c0] + (1) cpd00067[c0] + (1) cpd03703[c0]	Purine metabolism
rxn05467			(1) cpd00011[e0] <-> (1) cpd00011[c0]
rxn00117	(RPA0866 or RPA3056)	R00156	(1) cpd00002[c0] + (1) cpd00014[c0] <-> (1) cpd00008[c0] + (1) cpd00062[c0]	Pyrimidine metabolism
rxn01520	(RPA3493)	R02101	(1) cpd00125[c0] + (1) cpd00299[c0] -> (1) cpd00298[c0] + (1) cpd00330[c0]	Pyrimidine metabolism|One carbon pool by folate
rxn00330	(RPA4216)	R00472	(1) cpd00010[c0] + (1) cpd00067[c0] + (1) cpd00130[c0] <- (1) cpd00001[c0] + (1) cpd00022[c0] + (1) cpd00040[c0]	Pyruvate metabolism|Glyoxylate and dicarboxylate metabolism
rxn05736	(RPA4267 or RPA0464 or RPA2146 or RPA4443 or RPA1234)		(1) cpd00002[c0] + (1) cpd00010[c0] + (1) cpd03847[c0] -> (1) cpd00012[c0] + (1) cpd00018[c0] + (1) cpd00067[c0] + (1) cpd01695[c0]
rxn03445	(RPA4309)	R05085	(1) cpd00024[c0] + (1) cpd03607[c0] <-> (1) cpd00023[c0] + (1) cpd03606[c0]	Vitamin B6 metabolism
rxn01641	(RPA0622)	R02287	(1) cpd00023[c0] + (1) cpd00502[c0] <-> (1) cpd00087[c0] + (1) cpd00344[c0]	Histidine metabolism|One carbon pool by folate
rxn11663	(RPA3065)	R05837	(1) cpd00003[c0] + (1) cpd03607[c0] -> (1) cpd00004[c0] + (1) cpd00011[c0] + (1) cpd08449[c0]
rxn00493	(RPA4331)	R00694	(1) cpd00024[c0] + (1) cpd00066[c0] <-> (1) cpd00023[c0] + (1) cpd00143[c0]	Phenylalanine metabolism|Phenylalanine, tyrosine and tryptophan biosynthesis|Tropane, piperidine and pyridine alkaloid biosynthesis
rxn08298	(RPA3972 or RPA1985)		(1) cpd00002[c0] + (1) cpd15310[c0] <- (1) cpd00008[c0] + (1) cpd15525[c0]
rxn00560	(RPA1405)	R00774	(1) cpd00002[c0] + (1) cpd00073[c0] + (1) cpd00242[c0] -> (1) cpd00008[c0] + (1) cpd00009[c0] + (1) cpd00067[c0] + (1) cpd00742[c0]	Arginine and proline metabolism
rxn02172	(RPA4110)	R03032	(1) cpd00651[c0] -> (1) cpd00001[c0] + (1) cpd02386[c0]
rxn01834	(RPA1377 or RPA2523)	R02530	(1) cpd02182[c0] <-> (1) cpd00042[c0] + (1) cpd00428[c0]	Pyruvate metabolism
rxn00293	RPA2659	R00416	(1) cpd00062[c0] + (1) cpd02611[c0] <-> (1) cpd00012[c0] + (1) cpd00037[c0]	Amino sugar and nucleotide sugar metabolism
rxn05383	(RPA3075)		(1) cpd01882[c0] + (1) cpd11493[c0] <-> (1) cpd00010[c0] + (1) cpd00067[c0] + (1) cpd11520[c0]
rxn00839	(RPA3056 or RPA0866)	R01137	(1) cpd00002[c0] + (1) cpd00177[c0] <-> (1) cpd00008[c0] + (1) cpd00115[c0]	Purine metabolism
rxn00006	(RPA3310 or RPA0429)	R00009	(2) cpd00025[c0] -> (2) cpd00001[c0] + (1) cpd00007[c0]	Glyoxylate and dicarboxylate metabolism
rxn05759	(RPA0959 or RPA0134)	R00019	(2) cpd00067[c0] + (2) cpd11620[c0] <- (2) cpd11621[c0] + (1) cpd11640[c0]	Methane metabolism
rxn00029	(RPA2712)	R00036	(2) cpd00338[c0] -> (2) cpd00001[c0] + (1) cpd00067[c0] + (1) cpd00689[c0]	Porphyrin and chlorophyll metabolism
rxn00060	(RPA1505)	R00084	(1) cpd00001[c0] + (4) cpd00689[c0] -> (4) cpd00013[c0] + (1) cpd00755[c0]	Porphyrin and chlorophyll metabolism
rxn00085	(RPA4722)	R00114	(1) cpd00006[c0] + (2) cpd00023[c0] <-> (1) cpd00005[c0] + (1) cpd00024[c0] + (1) cpd00053[c0] + (1) cpd00067[c0]	Alanine, aspartate and glutamate metabolism|Nitrogen metabolism
rxn00126	(RPA4016)	R00177	(1) cpd00001[c0] + (1) cpd00002[c0] + (1) cpd00060[c0] <- (1) cpd00009[c0] + (1) cpd00012[c0] + (1) cpd00017[c0] + (1) cpd00067[c0]	Cysteine and methionine metabolism
rxn00137	(RPA1625)	R00188	(1) cpd00001[c0] + (1) cpd00045[c0] <-> (1) cpd00009[c0] + (1) cpd00018[c0]
rxn00143		R00194	(1) cpd00001[c0] + (1) cpd00019[c0] <-> (1) cpd00128[c0] + (1) cpd02227[c0]	Cysteine and methionine metabolism
rxn00145	(RPA4320)	R00196	(2) cpd00109[c0] + (1) cpd00159[c0] <-> (1) cpd00020[c0] + (2) cpd00067[c0] + (2) cpd00110[c0]	Pyruvate metabolism
rxn00161	(RPA3042)	R00216	(1) cpd00006[c0] + (1) cpd00130[c0] -> (1) cpd00005[c0] + (1) cpd00011[c0] + (1) cpd00020[c0]	Pyruvate metabolism|Carbon fixation in photosynthetic organisms
rxn00183	(RPA1580)	R00245	(1) cpd00001[c0] + (1) cpd00003[c0] + (1) cpd00858[c0] <-> (1) cpd00004[c0] + (1) cpd00023[c0] + (2) cpd00067[c0]	Arginine and proline metabolism
rxn00192	(RPA0592)	R00259	(1) cpd00022[c0] + (1) cpd00023[c0] -> (1) cpd00010[c0] + (1) cpd00067[c0] + (1) cpd00477[c0]	Arginine and proline metabolism
rxn00199	(RPA3834)	R00268	(1) cpd00067[c0] + (1) cpd03187[c0] -> (1) cpd00011[c0] + (1) cpd00024[c0]	Citrate cycle (TCA cycle)
rxn00206	(RPA0225 or RPA1693)	R00275	(2) cpd00067[c0] + (2) cpd00532[c0] -> (1) cpd00007[c0] + (1) cpd00025[c0]
rxn05801	(RPA1456)	R00294	(2) cpd00418[c0] + (1) cpd11610_c0[c0] <-> (1) cpd00001[c0] + (1) cpd00659[c0] + (1) cpd11609_c0[c0]	Nitrogen metabolism
rxn00224	(RPA0875)	R00310	(1) cpd01476[c0] + (1) cpd10515[c0] <-> (1) cpd00028[c0] + (2) cpd00067[c0]	Porphyrin and chlorophyll metabolism
rxn00227	(RPA3173)	R00317	(1) cpd00001[c0] + (1) cpd00196[c0] -> (1) cpd00009[c0] + (1) cpd00029[c0] + (1) cpd00067[c0]	Pyruvate metabolism
rxn00231	(RPA1700 or RPA3440 or RPA3628 or RPA1734)	R00321	(1) cpd00001[c0] + (1) cpd03734[c0] -> (1) cpd00013[c0] + (1) cpd00029[c0]
rxn00242		R00336	(1) cpd00001[c0] + (1) cpd00905[c0] -> (1) cpd00012[c0] + (1) cpd00031[c0]	Purine metabolism
rxn00247	(RPA0360)	R00341	(1) cpd00002[c0] + (1) cpd00032[c0] -> (1) cpd00008[c0] + (1) cpd00011[c0] + (1) cpd00061[c0]	Glycolysis / Gluconeogenesis|Citrate cycle (TCA cycle)|Pyruvate metabolism|Carbon fixation in photosynthetic organisms
rxn00255	(RPA4698)	R00350	(1) cpd02544[c0] <-> (1) cpd00020[c0] + (1) cpd00032[c0]	Benzoate degradation
rxn00274		R00371	(1) cpd00022[c0] + (1) cpd00033[c0] <-> (1) cpd00010[c0] + (1) cpd02211[c0]	Glycine, serine and threonine metabolism
rxn00275	(RPA0789)	R00372	(1) cpd00024[c0] + (1) cpd00033[c0] <-> (1) cpd00023[c0] + (1) cpd00040[c0]	Glycine, serine and threonine metabolism|Glyoxylate and dicarboxylate metabolism
rxn00285	(RPA0190 and RPA0191)	R00405	(1) cpd00002[c0] + (1) cpd00010[c0] + (1) cpd00036[c0] <-> (1) cpd00008[c0] + (1) cpd00009[c0] + (1) cpd00078[c0]	Citrate cycle (TCA cycle)|Propanoate metabolism|Carbon fixation pathways in prokaryotes
rxn00295	(RPA4582 or RPA3990)	R00418	(1) cpd00037[c0] <-> (1) cpd00175[c0]	Amino sugar and nucleotide sugar metabolism
rxn00304	(RPA2271 or RPA4193)	R00430	(1) cpd00020[c0] + (1) cpd00038[c0] <-> (1) cpd00031[c0] + (1) cpd00061[c0] + (1) cpd00067[c0]	Purine metabolism
rxn00333	(RPA1130)	R00475	(1) cpd00007[c0] + (1) cpd00139[c0] -> (1) cpd00025[c0] + (1) cpd00040[c0]	Glyoxylate and dicarboxylate metabolism
rxn00361	(RPA0753)	R00509	(1) cpd00002[c0] + (1) cpd00193[c0] -> (1) cpd00008[c0] + (1) cpd00044[c0] + (1) cpd00067[c0]	Purine metabolism|Sulfur metabolism
rxn00371	(RPA0732 and RPA0733 and RPA0734 and RPA0735 and RPA0736)	R00519	(1) cpd00003[c0] + (1) cpd00047[c0] -> (1) cpd00004[c0] + (1) cpd00011[c0]	Glyoxylate and dicarboxylate metabolism|Methane metabolism
rxn00379	(RPA0752 or RPA0753)	R00529	(1) cpd00002[c0] + (1) cpd00048[c0] <-> (1) cpd00012[c0] + (1) cpd00193[c0]	Purine metabolism|Sulfur metabolism
rxn00405		R00566	(1) cpd00051[c0] + (1) cpd00067[c0] -> (1) cpd00011[c0] + (1) cpd00152[c0]	Arginine and proline metabolism
rxn00407	(RPA4765)	R00568	(1) cpd00001[c0] + (1) cpd00052[c0] + (1) cpd00067[c0] -> (1) cpd00013[c0] + (1) cpd00062[c0]	Pyrimidine metabolism
rxn00414	(RPA1276 or RPA4071)	R00575	(1) cpd00001[c0] + (2) cpd00002[c0] + (1) cpd00053[c0] + (1) cpd00242[c0] -> (2) cpd00008[c0] + (1) cpd00009[c0] + (1) cpd00023[c0] + (2) cpd00067[c0] + (1) cpd00146[c0]	Pyrimidine metabolism|Alanine, aspartate and glutamate metabolism
rxn00420	(RPA2029)	R00582	(1) cpd00001[c0] + (1) cpd00738[c0] <-> (1) cpd00009[c0] + (1) cpd00054[c0]	Glycine, serine and threonine metabolism|Methane metabolism
rxn00441	(RPA0189)	R00621	(1) cpd00024[c0] + (1) cpd00056[c0] + (1) cpd00067[c0] -> (1) cpd00011[c0] + (1) cpd03189[c0]	Citrate cycle (TCA cycle)
rxn00463	(RPA2811)	R00662	(1) cpd00001[c0] + (1) cpd00062[c0] -> (1) cpd00012[c0] + (2) cpd00067[c0] + (1) cpd00091[c0]	Pyrimidine metabolism
rxn00474	(RPA0069 or RPA0070)	R00674	(1) cpd00054[c0] + (1) cpd00359[c0] <-> (1) cpd00001[c0] + (1) cpd00065[c0]	Phenylalanine, tyrosine and tryptophan biosynthesis
rxn00509	(RPA2324)	R00714	(1) cpd00001[c0] + (1) cpd00006[c0] + (1) cpd00199[c0] <-> (1) cpd00005[c0] + (1) cpd00036[c0] + (2) cpd00067[c0]	Alanine, aspartate and glutamate metabolism|Tyrosine metabolism|Butanoate metabolism
rxn00514	(RPA0328)	R00720	(1) cpd00001[c0] + (1) cpd00068[c0] -> (1) cpd00012[c0] + (2) cpd00067[c0] + (1) cpd00114[c0]	Purine metabolism
rxn00555	(RPA2660)	R00768	(1) cpd00053[c0] + (1) cpd00072[c0] <-> (1) cpd00023[c0] + (1) cpd00288[c0]	Alanine, aspartate and glutamate metabolism|Amino sugar and nucleotide sugar metabolism
rxn00567	(RPA3306 or RPA4145)	R00783	(1) cpd00001[c0] + (1) cpd00109[c0] + (1) cpd00418[c0] <- (2) cpd00067[c0] + (1) cpd00075[c0] + (1) cpd00110[c0]	Nitrogen metabolism
rxn00588		R00817	(1) cpd00007[c0] + (1) cpd00077[c0] -> (2) cpd00067[c0] + (1) cpd01630[c0]	Benzoate degradation
rxn00598	(RPA0513)	R00829	(1) cpd00022[c0] + (5) cpd00067[c0] + (1) cpd00078[c0] <- (1) cpd00010[c0] + (1) cpd01507[c0]	Phenylalanine metabolism|Benzoate degradation
rxn00612	(RPA0254)	R00844	(1) cpd00006[c0] + (1) cpd00080[c0] <-> (1) cpd00005[c0] + (1) cpd00067[c0] + (1) cpd00095[c0]	Glycerophospholipid metabolism
rxn00623	(RPA4213 or RPA3711)	R00858	(3) cpd00001[c0] + (3) cpd00006[c0] + (1) cpd00239[c0] <- (3) cpd00005[c0] + (3) cpd00067[c0] + (1) cpd00081[c0]	Sulfur metabolism
rxn00647	(RPA4331)	R00895	(1) cpd00024[c0] + (1) cpd00084[c0] <-> (1) cpd00023[c0] + (1) cpd00706[c0]	Cysteine and methionine metabolism
rxn00649	(RPA2565)	R00897	(1) cpd00239[c0] + (1) cpd00722[c0] <-> (1) cpd00029[c0] + (1) cpd00084[c0]	Cysteine and methionine metabolism|Sulfur metabolism
rxn00654	(RPA1745)	R00905	(1) cpd00001[c0] + (2) cpd00067[c0] + (1) cpd01720[c0] -> (1) cpd00011[c0] + (1) cpd00013[c0] + (1) cpd00085[c0]	Pyrimidine metabolism|beta-Alanine metabolism|Pantothenate and CoA biosynthesis
rxn00676	(RPA1703)	R00927	(1) cpd00022[c0] + (1) cpd00086[c0] <-> (1) cpd00010[c0] + (1) cpd02124[c0]	Valine, leucine and isoleucine degradation
rxn15094	(RPA3450)	R00935	(1) cpd00003[c0] + (1) cpd00010[c0] + (1) cpd19044_c0[c0] -> (1) cpd00004[c0] + (1) cpd00011[c0] + (1) cpd00086[c0]	Valine, leucine and isoleucine degradation|Propanoate metabolism
rxn00693	(RPA3702)	R00946	(1) cpd00135[c0] + (1) cpd00345[c0] <-> (1) cpd00060[c0] + (1) cpd00087[c0]	Cysteine and methionine metabolism|One carbon pool by folate
rxn00737	(RPA3967)	R00996	(1) cpd00161[c0] -> (1) cpd00013[c0] + (1) cpd00094[c0]	Glycine, serine and threonine metabolism|Valine, leucine and isoleucine biosynthesis
rxn00742	(RPA2357 or RPA0371)	R01001	(1) cpd00001[c0] + (1) cpd00424[c0] -> (1) cpd00013[c0] + (1) cpd00084[c0] + (1) cpd00094[c0]	Glycine, serine and threonine metabolism|Cysteine and methionine metabolism
rxn00747	(RPA2888)	R01015	(1) cpd00102[c0] <-> (1) cpd00095[c0]	Glycolysis / Gluconeogenesis|Fructose and mannose metabolism|Inositol phosphate metabolism|Carbon fixation in photosynthetic organisms
rxn00775	(RPA3687)	R01054_C00117xC03736	(1) cpd00001[c0] + (1) cpd00251[c0] -> (1) cpd00018[c0] + (2) cpd00067[c0] + (1) cpd00101[c0]	Purine metabolism
rxn00786	(RPA0940 or RPA4642)	R01068	(1) cpd00290[c0] <-> (1) cpd00095[c0] + (1) cpd00102[c0]	Methane metabolism|Carbon fixation in photosynthetic organisms
rxn00806	(RPA4370)	R01090	(1) cpd00024[c0] + (1) cpd00107[c0] <-> (1) cpd00023[c0] + (1) cpd00200[c0]	Valine, leucine and isoleucine degradation|Valine, leucine and isoleucine biosynthesis|Glucosinolate biosynthesis
rxn00832	(RPA0028)	R01127	(1) cpd00001[c0] + (1) cpd00114[c0] <-> (1) cpd02884[c0]	Purine metabolism
rxn00837	(RPA4561)	R01134	(1) cpd00006[c0] + (1) cpd00013[c0] + (1) cpd00114[c0] <- (1) cpd00005[c0] + (2) cpd00067[c0] + (1) cpd00126[c0]	Purine metabolism
rxn00840	(RPA2271 or RPA4193)	R01138	(1) cpd00020[c0] + (1) cpd00115[c0] <-> (1) cpd00061[c0] + (1) cpd00067[c0] + (1) cpd00177[c0]	Purine metabolism
rxn00856		R01155	(1) cpd00024[c0] + (1) cpd00118[c0] <-> (1) cpd00023[c0] + (1) cpd00434[c0]	Arginine and proline metabolism
rxn14159	(RPA1578)	R01195	(1) cpd00006[c0] + (1) cpd00067[c0] + (2) cpd11620[c0] <- (1) cpd00005[c0] + (2) cpd11621[c0]
rxn00903	(RPA4370)	R01214	(1) cpd00024[c0] + (1) cpd00156[c0] <-> (1) cpd00023[c0] + (1) cpd00123[c0]	Valine, leucine and isoleucine degradation|Valine, leucine and isoleucine biosynthesis|Pantothenate and CoA biosynthesis|Glucosinolate biosynthesis
rxn00907	(RPA0413)	R01220	(1) cpd00006[c0] + (1) cpd00125[c0] <-> (1) cpd00005[c0] + (1) cpd00347[c0]	One carbon pool by folate|Carbon fixation pathways in prokaryotes
rxn00915	(RPA2179 or RPA4492)	R01229	(1) cpd00012[c0] + (1) cpd00067[c0] + (1) cpd00126[c0] <- (1) cpd00103[c0] + (1) cpd00207[c0]	Purine metabolism
rxn00916	(RPA2203)	R01230	(1) cpd00002[c0] + (1) cpd00013[c0] + (1) cpd00497[c0] -> (1) cpd00012[c0] + (1) cpd00018[c0] + (3) cpd00067[c0] + (1) cpd00126[c0]	Purine metabolism
rxn00917	(RPA2203)	R01231	(1) cpd00001[c0] + (1) cpd00002[c0] + (1) cpd00053[c0] + (1) cpd00497[c0] -> (1) cpd00012[c0] + (1) cpd00018[c0] + (1) cpd00023[c0] + (3) cpd00067[c0] + (1) cpd00126[c0]	Purine metabolism
rxn05947	(RPA1580)	R01253	(1) cpd00129[c0] + (1) cpd11609_c0[c0] <-> (1) cpd02431[c0] + (1) cpd11610_c0[c0]	Arginine and proline metabolism
rxn00946	(RPA0995 or RPA1236 or RPA1612 or RPA1699 or RPA1708 or RPA1709 or RPA1710 or RPA1762 or RPA2137 or RPA0480 or RPA0481 or RPA0740 or RPA0780 or RPA0816 or RPA4553 or RPA4598 or RPA4798 or RPA4799 or RPA4002 or RPA3289)	R01279	(1) cpd00015[c0] + (1) cpd00067[c0] + (1) cpd00134[c0] <-> (1) cpd00982[c0] + (1) cpd03126[c0]	Fatty acid degradation
rxn00952	(RPA2349)	R01287	(1) cpd00239[c0] + (1) cpd00790[c0] <-> (1) cpd00029[c0] + (1) cpd00135[c0]	Cysteine and methionine metabolism
rxn15167	(RPA2356)	R01290	(1) cpd00054[c0] + (1) cpd00135[c0] <-> (1) cpd00001[c0] + (1) cpd19019_c0[c0]	Glycine, serine and threonine metabolism|Cysteine and methionine metabolism
rxn00957		R01293	(1) cpd00001[c0] + (1) cpd00003[c0] + (1) cpd00484[c0] <-> (1) cpd00004[c0] + (2) cpd00067[c0] + (1) cpd00136[c0]	Toluene degradation|Aminobenzoate degradation
rxn00962	(RPA1781)	R01298	(1) cpd00005[c0] + (1) cpd00007[c0] + (1) cpd00067[c0] + (1) cpd00136[c0] -> (1) cpd00001[c0] + (1) cpd00006[c0] + (1) cpd00197[c0]	Benzoate degradation
rxn00964	(RPA0669)	R01300	(1) cpd00002[c0] + (1) cpd00010[c0] + (1) cpd00136[c0] -> (1) cpd00012[c0] + (1) cpd00018[c0] + (1) cpd01892[c0]	Benzoate degradation|Aminobenzoate degradation
rxn00965	(RPA1788)	R01301	(1) cpd00001[c0] + (1) cpd01892[c0] -> (1) cpd00010[c0] + (2) cpd00067[c0] + (1) cpd00136[c0]	Ubiquinone and other terpenoid-quinone biosynthesis|Benzoate degradation
rxn05970	(RPA0335 or RPA1307)	R01320	(1) cpd00017[c0] + (1) cpd12514[c0] <- (1) cpd00019[c0] + (1) cpd00067[c0] + (1) cpd11624[c0]	Glycerophospholipid metabolism
rxn00979		R01333	(1) cpd00001[c0] + (1) cpd00003[c0] + (1) cpd00229[c0] <-> (1) cpd00004[c0] + (2) cpd00067[c0] + (1) cpd00139[c0]	Glyoxylate and dicarboxylate metabolism
rxn00980	(RPA1980)	R01334	(1) cpd00001[c0] + (1) cpd00727[c0] <-> (1) cpd00009[c0] + (1) cpd00139[c0]	Glyoxylate and dicarboxylate metabolism
rxn01035	(RPA0661 or RPA0669)	R01422	(1) cpd00002[c0] + (1) cpd00010[c0] + (1) cpd00153[c0] -> (1) cpd00012[c0] + (1) cpd00018[c0] + (1) cpd00067[c0] + (1) cpd00401[c0]	Benzoate degradation|Aminobenzoate degradation
rxn08194	(RPA0717 or RPA4751)	R01492	(1) cpd00002[c0] + (1) cpd00635[c0] <-> (1) cpd00166[c0] + (1) cpd00421[c0]	Porphyrin and chlorophyll metabolism
rxn01103	(RPA3173)	R01515	(1) cpd00001[c0] + (1) cpd00203[c0] -> (1) cpd00009[c0] + (1) cpd00067[c0] + (1) cpd00169[c0]
rxn01115	(RPA3635)	R01528	(1) cpd00006[c0] + (1) cpd00284[c0] -> (1) cpd00005[c0] + (1) cpd00011[c0] + (1) cpd00171[c0]	Pentose phosphate pathway|Glutathione metabolism
rxn01117	(RPA0879)	R01530	(1) cpd00817[c0] <-> (1) cpd00171[c0]
rxn01138		R01561	(1) cpd00009[c0] + (1) cpd00182[c0] <-> (1) cpd00128[c0] + (1) cpd00475[c0]	Purine metabolism
rxn01182		R01616	(1) cpd00002[c0] + (1) cpd00010[c0] + (1) cpd00604[c0] -> (1) cpd00012[c0] + (1) cpd00018[c0] + (1) cpd00067[c0] + (1) cpd00192[c0]	Ubiquinone and other terpenoid-quinone biosynthesis|Phenylalanine metabolism|Phenylpropanoid biosynthesis
rxn05349		R01624	(1) cpd00022[c0] + (1) cpd11493[c0] <-> (1) cpd00010[c0] + (1) cpd11494[c0]	Fatty acid biosynthesis
rxn01193	((RPA1006 and RPA1007) or (RPA4701 and RPA4702))	R01632	(1) cpd00007[c0] + (1) cpd00197[c0] -> (1) cpd00067[c0] + (1) cpd02734[c0]	Benzoate degradation|Polycyclic aromatic hydrocarbon degradation|Aminobenzoate degradation
rxn01204	(RPA2323)	R01648	(1) cpd00024[c0] + (1) cpd00281[c0] <-> (1) cpd00023[c0] + (1) cpd00199[c0]	Alanine, aspartate and glutamate metabolism|Butanoate metabolism
rxn01211	(RPA0413)	R01655	(1) cpd00001[c0] + (1) cpd00347[c0] <- (1) cpd00067[c0] + (1) cpd00201[c0]	One carbon pool by folate|Carbon fixation pathways in prokaryotes
rxn01256		R01715	(1) cpd00216[c0] -> (1) cpd00219[c0]	Phenylalanine, tyrosine and tryptophan biosynthesis
rxn01275	(RPA3638)	R01737	(1) cpd00002[c0] + (1) cpd00222[c0] -> (1) cpd00008[c0] + (1) cpd00067[c0] + (1) cpd00284[c0]	Pentose phosphate pathway
rxn01285	(RPA1742)	R01751	(1) cpd00067[c0] + (1) cpd00666[c0] -> (1) cpd00011[c0] + (1) cpd00223[c0]
rxn06043	(RPA2917)	R01799	(1) cpd00052[c0] + (1) cpd11422_c0[c0] <-> (1) cpd00012[c0] + (1) cpd00067[c0] + (1) cpd11427_c0[c0]	Glycerophospholipid metabolism
rxn06044	(RPA2007)	R01800	(1) cpd00054[c0] + (1) cpd11427_c0[c0] -> (1) cpd00046[c0] + (2) cpd00067[c0] + (1) cpd11455_c0[c0]	Glycine, serine and threonine metabolism|Glycerophospholipid metabolism
rxn06045		R01801	(1) cpd00080[c0] + (1) cpd11427_c0[c0] <-> (1) cpd00046[c0] + (1) cpd11454_c0[c0]	Glycerophospholipid metabolism
rxn01332	(RPA1984 or RPA0027)	R01826	(1) cpd00001[c0] + (1) cpd00061[c0] + (1) cpd00236[c0] -> (1) cpd00009[c0] + (1) cpd02857[c0]	Phenylalanine, tyrosine and tryptophan biosynthesis
rxn01334	(RPA0940 or RPA4642)	R01829	(1) cpd00349[c0] <-> (1) cpd00095[c0] + (1) cpd00236[c0]	Carbon fixation in photosynthetic organisms
rxn01351		R01855	(1) cpd00001[c0] + (1) cpd00241[c0] -> (1) cpd00012[c0] + (2) cpd00067[c0] + (1) cpd00296[c0]	Purine metabolism
rxn01354	(RPA2271 or RPA4193)	R01858	(1) cpd00020[c0] + (1) cpd00241[c0] <-> (1) cpd00061[c0] + (1) cpd00067[c0] + (1) cpd00295[c0]	Purine metabolism
rxn01360		R01867	(1) cpd00007[c0] + (1) cpd00282[c0] -> (1) cpd00025[c0] + (1) cpd00247[c0]	Pyrimidine metabolism
rxn01387	(RPA3834)	R01899	(1) cpd00006[c0] + (1) cpd00260[c0] <-> (1) cpd00005[c0] + (1) cpd00067[c0] + (1) cpd03187[c0]	Citrate cycle (TCA cycle)
rxn06061		R01915	(1) cpd00001[c0] + (1) cpd00264[c0] + (1) cpd11609_c0[c0] <-> (1) cpd00434[c0] + (1) cpd00726[c0] + (1) cpd11610_c0[c0]	Arginine and proline metabolism
rxn01418	(RPA0190 and RPA0191)	R01933	(1) cpd00003[c0] + (1) cpd00010[c0] + (1) cpd00067[c0] + (1) cpd00269[c0] -> (1) cpd00004[c0] + (1) cpd00011[c0] + (1) cpd00413[c0]	Tryptophan metabolism
rxn01446	(RPA4147)	R01969	(1) cpd00009[c0] + (1) cpd00277[c0] <-> (1) cpd00207[c0] + (1) cpd00509[c0]	Purine metabolism
rxn05231	(RPA2977)	R02017	(1) cpd00008[c0] + (1) cpd11421[c0] <-> (1) cpd00001[c0] + (1) cpd00177[c0] + (1) cpd11420[c0]	Purine metabolism
rxn06075	(RPA2977)	R02018	(1) cpd00001[c0] + (1) cpd00978[c0] + (1) cpd11420[c0] <-> (1) cpd00014[c0] + (1) cpd11421[c0]	Pyrimidine metabolism
rxn05233	(RPA2977)	R02019	(1) cpd00031[c0] + (1) cpd11421[c0] <-> (1) cpd00001[c0] + (1) cpd00295[c0] + (1) cpd11420[c0]	Purine metabolism
rxn05239	(RPA0751)	R02021	(1) cpd00044[c0] + (1) cpd11421[c0] <-> (1) cpd00045[c0] + (1) cpd00067[c0] + (1) cpd00081[c0] + (1) cpd11420[c0]	Sulfur metabolism
rxn06076	(RPA2977)	R02024	(1) cpd00001[c0] + (1) cpd00533[c0] + (1) cpd11420[c0] <-> (1) cpd00096[c0] + (1) cpd11421[c0]	Pyrimidine metabolism
rxn06078		R02026	(1) cpd00268[c0] + (1) cpd00790[c0] + (1) cpd11421[c0] <-> (1) cpd00029[c0] + (1) cpd00067[c0] + (1) cpd00081[c0] + (1) cpd00135[c0] + (1) cpd11420[c0]	Cysteine and methionine metabolism
rxn06080		R02029	(1) cpd00001[c0] + (1) cpd11454_c0[c0] -> (1) cpd00009[c0] + (1) cpd00067[c0] + (1) cpd11652[c0]	Glycerophospholipid metabolism
rxn06081	(RPA3050 or RPA1170)	R02030	(1) cpd11427_c0[c0] + (1) cpd11652[c0] -> (1) cpd00046[c0] + (1) cpd00067[c0] + (1) cpd12801[c0]	Glycerophospholipid metabolism
rxn06090	(RPA2006)	R02055	(1) cpd00067[c0] + (1) cpd11455_c0[c0] -> (1) cpd00011[c0] + (1) cpd11456_c0[c0]	Glycerophospholipid metabolism
rxn06091	(RPA0335 or RPA1307)	R02056	(1) cpd00017[c0] + (1) cpd11456_c0[c0] -> (1) cpd00019[c0] + (1) cpd00067[c0] + (1) cpd11829[c0]	Glycerophospholipid metabolism
rxn01504		R02085	(1) cpd00292[c0] <-> (1) cpd00001[c0] + (1) cpd02068[c0]	Valine, leucine and isoleucine degradation
rxn01575	(RPA4370)	R02199	(1) cpd00024[c0] + (1) cpd00322[c0] <-> (1) cpd00023[c0] + (1) cpd00508[c0]	Valine, leucine and isoleucine degradation|Valine, leucine and isoleucine biosynthesis|Glucosinolate biosynthesis
rxn06139	(RPA1985)	R02240	(1) cpd00002[c0] + (1) cpd11423[c0] <-> (1) cpd00008[c0] + (1) cpd11422_c0[c0]	Glycerolipid metabolism|Glycerophospholipid metabolism
rxn01636	(RPA0592)	R02282	(1) cpd00023[c0] + (1) cpd00342[c0] <-> (1) cpd00064[c0] + (1) cpd00477[c0]	Arginine and proline metabolism
rxn01637	(RPA4773)	R02283	(1) cpd00024[c0] + (1) cpd00342[c0] <-> (1) cpd00023[c0] + (1) cpd00918[c0]	Arginine and proline metabolism
rxn01644		R02292	(1) cpd00020[c0] + (1) cpd00346[c0] -> (2) cpd00001[c0] + (1) cpd00067[c0] + (1) cpd02120[c0]	Lysine biosynthesis
rxn01664		R02317	(1) cpd00001[c0] + (1) cpd00067[c0] + (1) cpd00352[c0] <- (1) cpd02522[c0]	Tropane, piperidine and pyridine alkaloid biosynthesis
rxn01672	(RPA4765)	R02325	(1) cpd00001[c0] + (1) cpd00067[c0] + (1) cpd00356[c0] -> (1) cpd00013[c0] + (1) cpd00358[c0]	Pyrimidine metabolism
rxn01682	(RPA0069 or RPA0070)	R02340	(1) cpd02210[c0] <-> (1) cpd00102[c0] + (1) cpd00359[c0]	Phenylalanine, tyrosine and tryptophan biosynthesis|Benzoxazinoid biosynthesis
rxn01740	(RPA4325)	R02413	(1) cpd00006[c0] + (1) cpd00383[c0] <-> (1) cpd00005[c0] + (1) cpd00067[c0] + (1) cpd01716[c0]	Phenylalanine, tyrosine and tryptophan biosynthesis
rxn01757	(RPA4331)	R02433	(1) cpd00024[c0] + (1) cpd00395[c0] <-> (1) cpd00023[c0] + (1) cpd03285[c0]	Cysteine and methionine metabolism
rxn06167	(RPA0657 and RPA0658 and RPA0659 and RPA0660)	R02451	(2) cpd00001[c0] + (2) cpd00002[c0] + (1) cpd00401[c0] + (1) cpd11610_c0[c0] <-> (2) cpd00008[c0] + (2) cpd00009[c0] + (1) cpd03763[c0] + (1) cpd11609_c0[c0]	Benzoate degradation
rxn01799	(RPA4147)	R02484	(1) cpd00009[c0] + (1) cpd00412[c0] <-> (1) cpd00092[c0] + (1) cpd00509[c0]	Pyrimidine metabolism
rxn01802	(RPA1094)	R02487	(1) cpd00015[c0] + (1) cpd00067[c0] + (1) cpd00413[c0] -> (1) cpd00011[c0] + (1) cpd00650[c0] + (1) cpd00982[c0]	Fatty acid degradation
rxn01842	(RPA1723)	R02539	(1) cpd00002[c0] + (1) cpd00010[c0] + (1) cpd00430[c0] -> (1) cpd00012[c0] + (1) cpd00018[c0] + (2) cpd00067[c0] + (1) cpd00452[c0]	Phenylalanine metabolism
rxn01843	(RPA3440)	R02540	(1) cpd00001[c0] + (1) cpd00067[c0] + (1) cpd01647[c0] -> (1) cpd00013[c0] + (1) cpd00430[c0]	Phenylalanine metabolism|Styrene degradation
rxn01867		R02565	(1) cpd00001[c0] + (1) cpd00003[c0] + (1) cpd00447[c0] <-> (1) cpd00004[c0] + (2) cpd00067[c0] + (1) cpd00540[c0]	Glycine, serine and threonine metabolism
rxn01868		R02566	(1) cpd00001[c0] + (1) cpd00006[c0] + (1) cpd00447[c0] <-> (1) cpd00005[c0] + (2) cpd00067[c0] + (1) cpd00540[c0]	Glycine, serine and threonine metabolism
rxn01871	(RPA2864)	R02569	(1) cpd00022[c0] + (1) cpd00449[c0] <-> (1) cpd00010[c0] + (1) cpd00836[c0]	Glycolysis / Gluconeogenesis|Citrate cycle (TCA cycle)|Pyruvate metabolism
rxn01872	(RPA0188)	R02570	(1) cpd00078[c0] + (1) cpd00449[c0] <-> (1) cpd00010[c0] + (1) cpd00860[c0]	Citrate cycle (TCA cycle)
rxn14277		R02661	(1) cpd00481[c0] + (1) cpd11609_c0[c0] <- (1) cpd02187[c0] + (1) cpd11610_c0[c0]	Valine, leucine and isoleucine degradation
rxn14227		R02675	(1) cpd00001[c0] + (1) cpd01042[c0] + (4) cpd11621[c0] <- (4) cpd00067[c0] + (1) cpd00484[c0] + (4) cpd11620[c0]	Toluene degradation
rxn01962	(RPA0328)	R02720	(1) cpd00001[c0] + (1) cpd00530[c0] -> (1) cpd00012[c0] + (2) cpd00067[c0] + (1) cpd00497[c0]	Purine metabolism
rxn01973	(RPA0624)	R02734	(1) cpd00001[c0] + (1) cpd02698[c0] <-> (1) cpd00036[c0] + (1) cpd00504[c0]	Lysine biosynthesis
rxn15364	(RPA3634)		(1) cpd19006_c0[c0] <-> (1) cpd19035_c0[c0]	Glycolysis / Gluconeogenesis|Pentose phosphate pathway|Starch and sucrose metabolism|Amino sugar and nucleotide sugar metabolism
rxn01985	(RPA4147)	R02748	(1) cpd00009[c0] + (1) cpd03279[c0] <-> (1) cpd00226[c0] + (1) cpd00509[c0]	Purine metabolism
rxn02011	(RPA3535)	R02788	(1) cpd00002[c0] + (1) cpd00516[c0] + (1) cpd00525[c0] -> (1) cpd00008[c0] + (1) cpd00009[c0] + (1) cpd00067[c0] + (1) cpd02964[c0]	Lysine biosynthesis|Peptidoglycan biosynthesis
rxn06246	(RPA2061)	R02804	(1) cpd00001[c0] + (1) cpd00528[c0] + (1) cpd11609_c0[c0] <- (1) cpd00659[c0] + (1) cpd11610_c0[c0]	Nitrogen metabolism
rxn02056	(RPA4215)	R02864	(2) cpd00067[c0] + (1) cpd00557[c0] <-> (1) cpd03426[c0] + (1) cpd10515[c0]	Porphyrin and chlorophyll metabolism
rxn02222	(RPA3440)	R03096	(1) cpd00001[c0] + (1) cpd01747[c0] -> (1) cpd00013[c0] + (1) cpd00703[c0]	Tryptophan metabolism
rxn06334		R03172	(1) cpd00760[c0] + (1) cpd11609_c0[c0] <- (1) cpd02125[c0] + (1) cpd11610_c0[c0]	Valine, leucine and isoleucine degradation
rxn02275	(RPA3440)	R03180	(1) cpd00001[c0] + (1) cpd01973[c0] -> (1) cpd00013[c0] + (1) cpd00762[c0]	Arginine and proline metabolism
rxn02287	(RPA4215 or RPA2082)	R03194	(2) cpd00017[c0] + (1) cpd00774[c0] <-> (2) cpd00019[c0] + (1) cpd00067[c0] + (1) cpd01620[c0]	Porphyrin and chlorophyll metabolism
rxn02288	(RPA1509)	R03197	(4) cpd00067[c0] + (1) cpd00774[c0] -> (4) cpd00011[c0] + (1) cpd02083[c0]	Porphyrin and chlorophyll metabolism
rxn02296		R03209	(1) cpd00002[c0] + (1) cpd00010[c0] + (1) cpd01727[c0] -> (1) cpd00012[c0] + (1) cpd00018[c0] + (1) cpd00067[c0] + (1) cpd00782[c0]	Biotin metabolism
rxn02303	(RPA1514)	R03220	(1) cpd00007[c0] + (2) cpd00067[c0] + (1) cpd02083[c0] -> (2) cpd00001[c0] + (2) cpd00011[c0] + (1) cpd00791[c0]	Porphyrin and chlorophyll metabolism
rxn02304		R03222	(3) cpd00007[c0] + (2) cpd00791[c0] <-> (6) cpd00001[c0] + (2) cpd01476[c0]	Porphyrin and chlorophyll metabolism
rxn02331	(RPA2879)	R03254	(1) cpd00009[c0] + (1) cpd02730[c0] <- (1) cpd00001[c0] + (1) cpd00061[c0] + (1) cpd00817[c0]	Lipopolysaccharide biosynthesis
rxn02342	(RPA2867 and RPA2866 and RPA2864)	R03270	(1) cpd00213[c0] + (1) cpd03049[c0] <-> (1) cpd00056[c0] + (1) cpd00836[c0]	Glycolysis / Gluconeogenesis|Citrate cycle (TCA cycle)|Pyruvate metabolism
rxn02345	(RPA0818)	R03276	(1) cpd00842[c0] <-> (1) cpd02234[c0]	Fatty acid degradation|Butanoate metabolism
rxn02356	(RPA4366)	R03291	(1) cpd00003[c0] + (1) cpd00851[c0] -> (1) cpd00004[c0] + (2) cpd00067[c0] + (1) cpd02625[c0]	Arginine and proline metabolism
rxn02373	(RPA0164)	R03313	(1) cpd00006[c0] + (1) cpd00009[c0] + (1) cpd00858[c0] <-> (1) cpd00005[c0] + (1) cpd00067[c0] + (1) cpd02097[c0]	Arginine and proline metabolism
rxn02376	(RPA0189)	R03316	(1) cpd00213[c0] + (1) cpd03189[c0] <-> (1) cpd00056[c0] + (1) cpd00860[c0]	Citrate cycle (TCA cycle)
rxn02404		R03350	(1) cpd00001[c0] + (1) cpd02730[c0] <-> (1) cpd00009[c0] + (1) cpd00875[c0]	Lipopolysaccharide biosynthesis
rxn06376	(RPA0335 or RPA1307)	R03424	(1) cpd00017[c0] + (1) cpd11829[c0] <-> (1) cpd00019[c0] + (1) cpd12514[c0]	Glycerophospholipid metabolism
rxn02476	(RPA0061)	R03460	(1) cpd00061[c0] + (1) cpd02030[c0] <-> (1) cpd00009[c0] + (1) cpd00932[c0]	Phenylalanine, tyrosine and tryptophan biosynthesis
rxn02507	(RPA2891)	R03508	(1) cpd00067[c0] + (1) cpd00956[c0] -> (1) cpd00001[c0] + (1) cpd00011[c0] + (1) cpd02210[c0]	Phenylalanine, tyrosine and tryptophan biosynthesis
rxn02508	(RPA0068)	R03509	(1) cpd02642[c0] <-> (1) cpd00956[c0]	Phenylalanine, tyrosine and tryptophan biosynthesis
rxn02518	(RPA0328)	R03531	(1) cpd00001[c0] + (1) cpd00977[c0] -> (1) cpd00012[c0] + (2) cpd00067[c0] + (1) cpd03704[c0]	Purine metabolism
rxn02666		R03758	(1) cpd00011[c0] + (1) cpd01298[c0] <- (1) cpd00067[c0] + (1) cpd02211[c0]
rxn02679	(RPA0995 or RPA1236 or RPA1612 or RPA1699 or RPA1708 or RPA1709 or RPA1710 or RPA1762 or RPA2137 or RPA0480 or RPA0481 or RPA0740 or RPA0780 or RPA0816 or RPA4553 or RPA4598 or RPA4798 or RPA4799 or RPA4002 or RPA3289)	R03777	(1) cpd00015[c0] + (1) cpd00067[c0] + (1) cpd01335[c0] <-> (1) cpd00982[c0] + (1) cpd03130[c0]	Fatty acid degradation
rxn02680		R03778	(1) cpd00022[c0] + (1) cpd01335[c0] <-> (1) cpd00010[c0] + (1) cpd03119[c0]	Fatty acid elongation|Fatty acid degradation
rxn06493	(RPA0185 or RPA2863)	R03815	(1) cpd00003[c0] + (1) cpd12225[c0] <-> (1) cpd00004[c0] + (1) cpd00067[c0] + (1) cpd12005[c0]	Glycine, serine and threonine metabolism
rxn02720	(RPA0995 or RPA1236 or RPA1612 or RPA1699 or RPA1708 or RPA1709 or RPA1710 or RPA1762 or RPA2137 or RPA0480 or RPA0481 or RPA0740 or RPA0780 or RPA0816 or RPA4553 or RPA4598 or RPA4798 or RPA4799 or RPA4002 or RPA3289)	R03857	(1) cpd00015[c0] + (1) cpd00067[c0] + (1) cpd01260[c0] <-> (1) cpd00982[c0] + (1) cpd02060[c0]	Fatty acid degradation
rxn06510		R03858	(1) cpd00022[c0] + (1) cpd01260[c0] <-> (1) cpd00010[c0] + (1) cpd12689[c0]	Fatty acid elongation|Fatty acid degradation
rxn02733	(RPA1544 or RPA1506 or RPA1507)	R03877	(1) cpd00001[c0] + (1) cpd00002[c0] + (1) cpd00254[c0] + (1) cpd01476[c0] <-> (1) cpd00008[c0] + (1) cpd00009[c0] + (3) cpd00067[c0] + (1) cpd02216[c0]	Porphyrin and chlorophyll metabolism
rxn02749	(RPA0235 and RPA0240)	R03896	(1) cpd01700[c0] <-> (1) cpd00001[c0] + (1) cpd01502[c0]	Valine, leucine and isoleucine biosynthesis|C5-Branched dibasic acid metabolism
rxn02751	(RPA0235 and RPA0240)	R03898	(1) cpd00001[c0] + (1) cpd01502[c0] <-> (1) cpd03593[c0]	Valine, leucine and isoleucine biosynthesis|C5-Branched dibasic acid metabolism
rxn02774	(RPA4215)	R03947	(1) cpd00003[c0] + (1) cpd01620[c0] <-> (1) cpd00004[c0] + (2) cpd00067[c0] + (1) cpd03426[c0]	Porphyrin and chlorophyll metabolism
rxn02775	(RPA2089)	R03948	(1) cpd00017[c0] + (1) cpd01620[c0] <-> (1) cpd00019[c0] + (1) cpd00067[c0] + (1) cpd03420[c0]	Porphyrin and chlorophyll metabolism
rxn02803	(RPA0995 or RPA1236 or RPA1612 or RPA1699 or RPA1708 or RPA1709 or RPA1710 or RPA1762 or RPA2137 or RPA0480 or RPA0481 or RPA0740 or RPA0780 or RPA0816 or RPA4553 or RPA4598 or RPA4798 or RPA4799 or RPA4002 or RPA3289)	R03990	(1) cpd00015[c0] + (1) cpd00067[c0] + (1) cpd01695[c0] <-> (1) cpd00982[c0] + (1) cpd03127[c0]	Fatty acid degradation
rxn02804		R03991	(1) cpd00022[c0] + (1) cpd01695[c0] <-> (1) cpd00010[c0] + (1) cpd03114[c0]	Fatty acid elongation|Fatty acid degradation
rxn02889	(RPA2539 or RPA2538)	R04138	(1) cpd00002[c0] + (1) cpd00242[c0] + (1) cpd01966[c0] <-> (1) cpd00008[c0] + (1) cpd00009[c0] + (1) cpd00067[c0] + (1) cpd02068[c0]	Valine, leucine and isoleucine degradation
rxn02928	(RPA0339)	R04198	(1) cpd00003[c0] + (1) cpd02465[c0] <-> (1) cpd00004[c0] + (1) cpd00067[c0] + (1) cpd02120[c0]	Lysine biosynthesis
rxn02929	(RPA0339)	R04199	(1) cpd00006[c0] + (1) cpd02465[c0] <-> (1) cpd00005[c0] + (1) cpd00067[c0] + (1) cpd02120[c0]	Lysine biosynthesis
rxn02938		R04209	(1) cpd00067[c0] + (1) cpd02893[c0] <-> (1) cpd00011[c0] + (1) cpd02140[c0]	Purine metabolism
rxn02959	(RPA1546)	R04237	(1) cpd00017[c0] + (1) cpd02216[c0] <-> (1) cpd00019[c0] + (1) cpd02762[c0]	Porphyrin and chlorophyll metabolism
rxn02980	(RPA4700)	R04277	(1) cpd00001[c0] + (1) cpd02304[c0] <- (1) cpd00067[c0] + (1) cpd02717[c0]	Benzoate degradation|Aminobenzoate degradation
rxn02981	(RPA4703)	R04278	(1) cpd00003[c0] + (1) cpd03183[c0] <-> (1) cpd00004[c0] + (1) cpd00067[c0] + (1) cpd02304[c0]	Benzoate degradation|Aminobenzoate degradation
rxn05347	(RPA3072 or RPA2020 or RPA2019 or RPA0426)	R04355	(1) cpd11492[c0] + (1) cpd11494[c0] -> (1) cpd00011[c0] + (1) cpd11488[c0] + (1) cpd11493[c0]	Fatty acid biosynthesis
rxn03039	(RPA4492)	R04378	(1) cpd00012[c0] + (1) cpd00067[c0] + (1) cpd02851[c0] <- (1) cpd00103[c0] + (1) cpd02506[c0]	Purine metabolism
rxn03040	(RPA2986 or RPA3759)	R04379	(1) cpd02572[c0] <-> (1) cpd02507[c0]	Tyrosine metabolism
rxn06673	(RPA0508 and RPA0071)	R04386	(1) cpd00022[c0] + (1) cpd12543[c0] -> (1) cpd00070[c0] + (1) cpd12848[c0]	Fatty acid biosynthesis
rxn03057	(RPA4820)	R04420	(1) cpd02574[c0] <-> (1) cpd02791[c0]	Cysteine and methionine metabolism
rxn05329	(RPA2912 and RPA0425)	R04428	(1) cpd11478[c0] <-> (1) cpd00001[c0] + (1) cpd11465[c0]	Fatty acid biosynthesis
rxn05322	(RPA1199 or RPA0427 or RPA4568)	R04429	(1) cpd00003[c0] + (1) cpd11464[c0] <- (1) cpd00004[c0] + (2) cpd00067[c0] + (1) cpd11465[c0]	Fatty acid biosynthesis
rxn15467	(RPA1463)	R04441	(1) cpd19030_c0[c0] -> (1) cpd00001[c0] + (1) cpd00123[c0]	Valine, leucine and isoleucine biosynthesis
rxn03070		R04443	(1) cpd00001[c0] + (1) cpd00067[c0] + (1) cpd02625[c0] <- (1) cpd03530[c0]	Arginine and proline metabolism
rxn03072	(RPA1580)	R04445	(2) cpd00001[c0] + (1) cpd00006[c0] + (1) cpd02625[c0] <-> (1) cpd00005[c0] + (1) cpd00067[c0] + (1) cpd01974[c0]	Arginine and proline metabolism
rxn03084	(RPA1597 and RPA3818 and RPA3820)	R04463	(1) cpd00001[c0] + (1) cpd00002[c0] + (1) cpd00053[c0] + (1) cpd02678[c0] -> (1) cpd00008[c0] + (1) cpd00009[c0] + (1) cpd00023[c0] + (1) cpd00067[c0] + (1) cpd02826[c0]	Purine metabolism
rxn03087	(RPA4773)	R04475	(1) cpd00024[c0] + (1) cpd02698[c0] <-> (1) cpd00023[c0] + (1) cpd02724[c0]	Lysine biosynthesis
rxn03089	(RPA4697)	R04478	(1) cpd02544[c0] <-> (1) cpd00001[c0] + (1) cpd02707[c0]	Benzoate degradation
rxn03097		R04489	(1) cpd03183[c0] <- (1) cpd02734[c0]	Benzoate degradation|Aminobenzoate degradation
rxn05339	(RPA2160 or RPA1683 or RPA1684 or RPA0895 or RPA0896 or RPA4596 or RPA4657 or RPA3074 or RPA3304 or RPA2417)	R04533	(1) cpd00006[c0] + (1) cpd11478[c0] <-> (1) cpd00005[c0] + (1) cpd11488[c0]	Fatty acid biosynthesis
rxn05338	(RPA2160 or RPA1683 or RPA1684 or RPA0895 or RPA0896 or RPA4596 or RPA4657 or RPA3074 or RPA3304 or RPA2417)	R04534	(1) cpd00006[c0] + (1) cpd11482[c0] <- (1) cpd00005[c0] + (1) cpd00067[c0] + (1) cpd11487[c0]	Fatty acid biosynthesis
rxn05333	(RPA2912 and RPA0425)	R04535	(1) cpd11482[c0] <-> (1) cpd00001[c0] + (1) cpd00067[c0] + (1) cpd11475[c0]	Fatty acid biosynthesis
rxn05341	(RPA2160 or RPA1683 or RPA1684 or RPA0895 or RPA0896 or RPA4596 or RPA4657 or RPA3074 or RPA3304 or RPA2417)	R04536	(1) cpd00006[c0] + (1) cpd11483[c0] <-> (1) cpd00005[c0] + (1) cpd00067[c0] + (1) cpd11490[c0]	Fatty acid biosynthesis
rxn05334	(RPA2912 and RPA0425)	R04537	(1) cpd11483[c0] <-> (1) cpd00001[c0] + (1) cpd11471[c0]	Fatty acid biosynthesis
rxn05336	(RPA2160 or RPA1683 or RPA1684 or RPA0895 or RPA0896 or RPA4596 or RPA4657 or RPA3074 or RPA3304 or RPA2417)	R04543	(1) cpd00006[c0] + (1) cpd11481[c0] <-> (1) cpd00005[c0] + (1) cpd11485[c0]	Fatty acid biosynthesis
rxn05332	(RPA2912 and RPA0425)	R04544	(1) cpd11481[c0] <-> (1) cpd00001[c0] + (1) cpd11477[c0]	Fatty acid biosynthesis
rxn03130		R04549	(1) cpd00001[c0] + (1) cpd02835[c0] -> (2) cpd00067[c0] + (1) cpd00091[c0] + (1) cpd02930[c0]	Lipopolysaccharide biosynthesis
rxn06723	(RPA2913)	R04550	(1) cpd02835[c0] + (1) cpd11493[c0] <- (1) cpd03584[c0] + (1) cpd11484[c0]	Lipopolysaccharide biosynthesis
rxn03137	(RPA0028)	R04560	(1) cpd00201[c0] + (1) cpd02851[c0] -> (1) cpd00087[c0] + (1) cpd02884[c0]	Purine metabolism|One carbon pool by folate
rxn05342	(RPA2160 or RPA1683 or RPA1684 or RPA0895 or RPA0896 or RPA4596 or RPA4657 or RPA3074 or RPA3304 or RPA2417)	R04566	(1) cpd00006[c0] + (1) cpd11484[c0] <-> (1) cpd00005[c0] + (1) cpd11491[c0]	Fatty acid biosynthesis
rxn05335	(RPA2912 and RPA0425)	R04568	(1) cpd11484[c0] <-> (1) cpd00001[c0] + (1) cpd11467[c0]	Fatty acid biosynthesis
rxn03175	(RPA0312)	R04640	(1) cpd00067[c0] + (1) cpd02979[c0] <-> (1) cpd02991[c0]	Histidine metabolism
rxn03182	(RPA1158)	R04658	(1) cpd02546[c0] + (1) cpd02993[c0] -> (1) cpd00046[c0] + (1) cpd00067[c0] + (1) cpd03585[c0]	Lipopolysaccharide biosynthesis
rxn03188	(RPA1745)	R04666	(1) cpd00001[c0] + (2) cpd00067[c0] + (1) cpd03034[c0] -> (1) cpd00011[c0] + (1) cpd00013[c0] + (1) cpd03063[c0]	Pyrimidine metabolism
rxn15491	(RPA2031 and RPA2032)	R04672	(1) cpd00056[c0] + (1) cpd19047_c0[c0] <-> (1) cpd00020[c0] + (1) cpd03049[c0]	Valine, leucine and isoleucine biosynthesis
rxn05324	(RPA1199 or RPA0427 or RPA4568)	R04724	(1) cpd00003[c0] + (1) cpd11468[c0] <- (1) cpd00004[c0] + (2) cpd00067[c0] + (1) cpd11469[c0]	Fatty acid biosynthesis
rxn05345	(RPA3072 or RPA2020 or RPA2019 or RPA0426)	R04726	(1) cpd11468[c0] + (1) cpd11492[c0] -> (1) cpd00011[c0] + (1) cpd11491[c0] + (1) cpd11493[c0]	Fatty acid biosynthesis
rxn03243		R04742	(1) cpd00022[c0] + (1) cpd03128[c0] <-> (1) cpd00010[c0] + (1) cpd03117[c0]	Fatty acid elongation|Fatty acid degradation
rxn03248		R04747	(1) cpd00022[c0] + (1) cpd03124[c0] <-> (1) cpd00010[c0] + (1) cpd03121[c0]	Fatty acid elongation|Fatty acid degradation
rxn03250	(RPA0818 or RPA1238 or RPA0650 or RPA1811 or RPA0383 or RPA3447 or RPA0462)	R04749	(1) cpd03122[c0] <-> (1) cpd00001[c0] + (1) cpd03125[c0]	Fatty acid elongation|Fatty acid degradation
rxn03251	(RPA0995 or RPA1236 or RPA1612 or RPA1699 or RPA1708 or RPA1709 or RPA1710 or RPA1762 or RPA2137 or RPA0480 or RPA0481 or RPA0740 or RPA0780 or RPA0816 or RPA4553 or RPA4598 or RPA4798 or RPA4799 or RPA4002 or RPA3289)	R04751	(1) cpd00015[c0] + (1) cpd00067[c0] + (1) cpd03124[c0] <-> (1) cpd00982[c0] + (1) cpd03125[c0]	Fatty acid degradation
rxn03253	(RPA0995 or RPA1236 or RPA1612 or RPA1699 or RPA1708 or RPA1709 or RPA1710 or RPA1762 or RPA2137 or RPA0480 or RPA0481 or RPA0740 or RPA0780 or RPA0816 or RPA4553 or RPA4598 or RPA4798 or RPA4799 or RPA4002 or RPA3289)	R04754	(1) cpd00015[c0] + (1) cpd00067[c0] + (1) cpd03128[c0] <-> (1) cpd00982[c0] + (1) cpd03129[c0]	Fatty acid degradation
rxn11620	(RPA1512)	R04787	(1) cpd03206[c0] + (1) cpd11609_c0[c0] <- (1) cpd03215[c0] + (1) cpd11610_c0[c0]	Carotenoid biosynthesis
rxn06790	(RPA1512)	R04798	(1) cpd00007[c0] + (1) cpd03215[c0] + (1) cpd11610_c0[c0] -> (2) cpd00001[c0] + (1) cpd03216[c0] + (1) cpd11609_c0[c0]	Carotenoid biosynthesis
rxn06792	(RPA1512)	R04800	(1) cpd00007[c0] + (1) cpd03216[c0] + (1) cpd11610_c0[c0] -> (2) cpd00001[c0] + (1) cpd03217[c0] + (1) cpd11609_c0[c0]	Carotenoid biosynthesis
rxn05733	(RPA2349)	R04859	(1) cpd00268[c0] + (1) cpd00722[c0] + (1) cpd11421[c0] <-> (1) cpd00029[c0] + (1) cpd00067[c0] + (1) cpd00081[c0] + (1) cpd00084[c0] + (1) cpd11420[c0]	Cysteine and methionine metabolism
rxn05346	(RPA3072 or RPA2020 or RPA2019 or RPA0426)	R04952	(1) cpd11464[c0] + (1) cpd11492[c0] -> (1) cpd00011[c0] + (1) cpd11486[c0] + (1) cpd11493[c0]	Fatty acid biosynthesis
rxn05337	(RPA2160 or RPA1683 or RPA1684 or RPA0895 or RPA0896 or RPA4596 or RPA4657 or RPA3074 or RPA3304 or RPA2417)	R04953	(1) cpd00006[c0] + (1) cpd11479[c0] <-> (1) cpd00005[c0] + (1) cpd11486[c0]	Fatty acid biosynthesis
rxn05330	(RPA2912 and RPA0425)	R04954	(1) cpd11479[c0] <-> (1) cpd00001[c0] + (1) cpd11473[c0]	Fatty acid biosynthesis
rxn05326	(RPA1199 or RPA0427 or RPA4568)	R04955	(1) cpd00003[c0] + (1) cpd11472[c0] <- (1) cpd00004[c0] + (1) cpd00067[c0] + (1) cpd11473[c0]	Fatty acid biosynthesis
rxn05350	(RPA3072 or RPA2020 or RPA2019 or RPA0426)	R04957	(1) cpd00067[c0] + (1) cpd11472[c0] + (1) cpd11492[c0] -> (1) cpd00011[c0] + (1) cpd11490[c0] + (1) cpd11493[c0]	Fatty acid biosynthesis
rxn05325	(RPA1199 or RPA0427 or RPA4568)	R04958	(1) cpd00003[c0] + (1) cpd11470[c0] <- (1) cpd00004[c0] + (1) cpd00067[c0] + (1) cpd11471[c0]	Fatty acid biosynthesis
rxn05343	(RPA3072 or RPA2020 or RPA2019 or RPA0426)	R04960	(1) cpd11470[c0] + (1) cpd11492[c0] -> (1) cpd00011[c0] + (1) cpd11487[c0] + (1) cpd11493[c0]	Fatty acid biosynthesis
rxn05327	(RPA1199 or RPA0427 or RPA4568)	R04961	(1) cpd00003[c0] + (1) cpd11474[c0] <- (1) cpd00004[c0] + (2) cpd00067[c0] + (1) cpd11475[c0]	Fatty acid biosynthesis
rxn05348	(RPA3072 or RPA2020 or RPA2019 or RPA0426)	R04963	(1) cpd11474[c0] + (1) cpd11492[c0] -> (1) cpd00011[c0] + (1) cpd11489[c0] + (1) cpd11493[c0]	Fatty acid biosynthesis
rxn05340	(RPA2160 or RPA1683 or RPA1684 or RPA0895 or RPA0896 or RPA4596 or RPA4657 or RPA3074 or RPA3304 or RPA2417)	R04964	(1) cpd00006[c0] + (1) cpd11480[c0] <-> (1) cpd00005[c0] + (1) cpd11489[c0]	Fatty acid biosynthesis
rxn05331	(RPA2912 and RPA0425)	R04965	(1) cpd11480[c0] <-> (1) cpd00001[c0] + (1) cpd11469[c0]	Fatty acid biosynthesis
rxn05323	(RPA1199 or RPA0427 or RPA4568)	R04966	(1) cpd00003[c0] + (1) cpd11466[c0] <- (1) cpd00004[c0] + (2) cpd00067[c0] + (1) cpd11467[c0]	Fatty acid biosynthesis
rxn05344	(RPA3072 or RPA2020 or RPA2019 or RPA0426)	R04968	(1) cpd11466[c0] + (1) cpd11492[c0] -> (1) cpd00011[c0] + (1) cpd11485[c0] + (1) cpd11493[c0]	Fatty acid biosynthesis
rxn05328	(RPA1199 or RPA0427 or RPA4568)	R04969	(1) cpd00003[c0] + (1) cpd11476[c0] <- (1) cpd00004[c0] + (1) cpd00067[c0] + (1) cpd11477[c0]	Fatty acid biosynthesis
rxn03384	(RPA1509)	R04972	(4) cpd00067[c0] + (1) cpd03414[c0] -> (4) cpd00011[c0] + (1) cpd03416[c0]	Porphyrin and chlorophyll metabolism
rxn03424	(RPA1580)	R05051	(1) cpd00004[c0] + (2) cpd00067[c0] + (1) cpd01974[c0] <-> (1) cpd00001[c0] + (1) cpd00003[c0] + (1) cpd03530[c0]	Arginine and proline metabolism
rxn15507	(RPA4331)	R05052	(1) cpd00024[c0] + (1) cpd19042_c0[c0] <-> (1) cpd00023[c0] + (1) cpd19041_c0[c0]	Arginine and proline metabolism
rxn03439	(RPA1158)	R05074	(1) cpd02546[c0] + (1) cpd03585[c0] -> (1) cpd00046[c0] + (1) cpd00067[c0] + (1) cpd03586[c0]	Lipopolysaccharide biosynthesis
rxn06865	(RPA2017)	R05146	(1) cpd03736[c0] + (1) cpd11493[c0] <- (1) cpd03586[c0] + (1) cpd11468[c0]	Lipopolysaccharide biosynthesis
rxn03491	(RPA2086)	R05149	(2) cpd00017[c0] + (1) cpd03760[c0] <-> (1) cpd00011[c0] + (2) cpd00019[c0] + (2) cpd00067[c0] + (1) cpd03835[c0]	Porphyrin and chlorophyll metabolism
rxn03492	(RPA2087)	R05150	(1) cpd00006[c0] + (1) cpd03760[c0] <-> (1) cpd00005[c0] + (1) cpd00067[c0] + (1) cpd03761[c0]	Porphyrin and chlorophyll metabolism
rxn03511	(RPA3985)	R05176	(1) cpd03830[c0] <-> (1) cpd03831[c0]	Lipopolysaccharide biosynthesis
rxn03513	(RPA2088)	R05180	(1) cpd00017[c0] + (1) cpd03833[c0] <-> (1) cpd00019[c0] + (2) cpd00067[c0] + (1) cpd03834[c0]	Porphyrin and chlorophyll metabolism
rxn03514	(RPA2084)	R05181	(1) cpd00017[c0] + (1) cpd03834[c0] <-> (1) cpd00019[c0] + (1) cpd00067[c0] + (1) cpd03839[c0]	Porphyrin and chlorophyll metabolism
rxn06874	((RPA4602 and RPA4603 and RPA4604 and RPA4605 and RPA4606 and RPA4607 and RPA4608 and RPA4609 and RPA4610 and RPA4611 and RPA4612 and RPA4613 and RPA4614 and RPA4615 and RPA4616 and RPA4617 and RPA4618 and RPA4619 and RPA4620 and RPA4621 and RPA4622 and RPA4623 and RPA4624 and RPA4625 and RPA4626 and RPA4627 and RPA4628 and RPA4629 and RPA4630 and RPA4631 and RPA4632 and RPA4633) or (RPA1370 and …	R05185	(16) cpd00001[c0] + (16) cpd00002[c0] + (1) cpd00528[c0] + (8) cpd11620[c0] -> (16) cpd00008[c0] + (16) cpd00009[c0] + (2) cpd00013[c0] + (6) cpd00067[c0] + (8) cpd11621[c0] + (1) cpd11640[c0]	Nitrogen metabolism
rxn03532		R05217	(1) cpd00004[c0] + (1) cpd00007[c0] + (2) cpd00067[c0] + (1) cpd03420[c0] -> (1) cpd00001[c0] + (1) cpd00003[c0] + (1) cpd03833[c0]	Porphyrin and chlorophyll metabolism
rxn11650		R05218	(1) cpd01270[c0] + (2) cpd03914[c0] <-> (1) cpd00050[c0] + (3) cpd00067[c0] + (2) cpd03915[c0]	Porphyrin and chlorophyll metabolism
rxn03534	(RPA2097)	R05219	(1) cpd00001[c0] + (1) cpd00017[c0] + (1) cpd03839[c0] <- (1) cpd00019[c0] + (1) cpd00029[c0] + (2) cpd00067[c0] + (1) cpd03761[c0]	Porphyrin and chlorophyll metabolism
rxn03535	(RPA0717 or RPA4751)	R05220	(1) cpd00002[c0] + (1) cpd00067[c0] + (1) cpd03915[c0] <-> (1) cpd00421[c0] + (1) cpd03916[c0]	Porphyrin and chlorophyll metabolism
rxn03536	(RPA0714)	R05221	(1) cpd00002[c0] + (1) cpd03918[c0] -> (1) cpd00008[c0] + (1) cpd00067[c0] + (1) cpd03919[c0]	Porphyrin and chlorophyll metabolism
rxn03537	(RPA0714)	R05222	(1) cpd00038[c0] + (1) cpd03919[c0] <-> (1) cpd00012[c0] + (1) cpd00067[c0] + (1) cpd03920[c0]	Porphyrin and chlorophyll metabolism
rxn03538	(RPA2095 or RPA1257)	R05223	(1) cpd03423[c0] + (1) cpd03920[c0] <-> (1) cpd00067[c0] + (1) cpd00126[c0] + (1) cpd00166[c0]	Porphyrin and chlorophyll metabolism
rxn03540	(RPA2096 or RPA0718)	R05225	(4) cpd00001[c0] + (4) cpd00002[c0] + (4) cpd00053[c0] + (1) cpd03916[c0] -> (4) cpd00008[c0] + (4) cpd00009[c0] + (4) cpd00023[c0] + (4) cpd00067[c0] + (1) cpd03917[c0]	Porphyrin and chlorophyll metabolism
rxn10476	(RPA2399 and RPA0716 or (RPA0496 and RPA0498))	R05227	(1) cpd00001[c0] + (1) cpd00002[c0] + (1) cpd00149[c0] + (1) cpd03913[c0] <-> (1) cpd00008[c0] + (1) cpd00009[c0] + (2) cpd00067[c0] + (1) cpd03914[c0]	Porphyrin and chlorophyll metabolism
rxn03586		R05274	(1) cpd00004[c0] + (1) cpd00007[c0] + (1) cpd00067[c0] + (1) cpd04073[c0] -> (1) cpd00001[c0] + (1) cpd00003[c0] + (1) cpd00055[c0] + (1) cpd00197[c0]	Aminobenzoate degradation
rxn03617	(RPA3717 or RPA0818)	R05305	(1) cpd00003[c0] + (1) cpd04103[c0] <-> (1) cpd00004[c0] + (1) cpd00067[c0] + (1) cpd04104[c0]	Benzoate degradation
rxn03622		R05311	(1) cpd00003[c0] + (1) cpd00782[c0] <-> (1) cpd00004[c0] + (1) cpd04111[c0]	Benzoate degradation
rxn11651	(RPA0671 and RPA0670 and RPA0672)	R05316	(1) cpd01892[c0] + (1) cpd11610_c0[c0] <-> (1) cpd00001[c0] + (1) cpd00401[c0] + (1) cpd11609_c0[c0]	Benzoate degradation|Aminobenzoate degradation
rxn06926	((RPA4602 and RPA4603 and RPA4604 and RPA4605 and RPA4606 and RPA4607 and RPA4608 and RPA4609 and RPA4610 and RPA4611 and RPA4612 and RPA4613 and RPA4614 and RPA4615 and RPA4616 and RPA4617 and RPA4618 and RPA4619 and RPA4620 and RPA4621 and RPA4622 and RPA4623 and RPA4624 and RPA4625 and RPA4626 and RPA4627 and RPA4628 and RPA4629 and RPA4630 and RPA4631 and RPA4632 and RPA4633) or (RPA1370 and …	R05496	(1) cpd00001[c0] + (1) cpd00002[c0] + (1) cpd00067[c0] + (1) cpd01090[c0] + (1) cpd11620[c0] -> (1) cpd00008[c0] + (1) cpd00009[c0] + (1) cpd03956[c0] + (1) cpd11621[c0]	Chloroalkane and chloroalkene degradation
rxn06938		R05579	(1) cpd00413[c0] + (1) cpd11609_c0[c0] <- (1) cpd01599[c0] + (1) cpd11610_c0[c0]	Benzoate degradation
rxn03864		R05582	(1) cpd00003[c0] + (1) cpd06704[c0] <-> (1) cpd00004[c0] + (1) cpd00067[c0] + (1) cpd06705[c0]	Benzoate degradation
rxn03866		R05586	(1) cpd00010[c0] + (1) cpd04104[c0] <-> (1) cpd00022[c0] + (1) cpd00413[c0]	Benzoate degradation
rxn03871		R05592	(1) cpd00001[c0] + (1) cpd06705[c0] -> (2) cpd00067[c0] + (1) cpd00782[c0]	Benzoate degradation
rxn03879		R05600	(1) cpd00001[c0] + (1) cpd06703[c0] <-> (1) cpd06704[c0]	Benzoate degradation
rxn03880		R05601	(1) cpd00001[c0] + (1) cpd04111[c0] <-> (1) cpd04103[c0]	Benzoate degradation
rxn12009		R05625	(1) cpd00001[c0] + (1) cpd00002[c0] + (1) cpd00127[c0] -> (1) cpd00009[c0] + (1) cpd00018[c0] + (2) cpd00067[c0] + (1) cpd01773[c0]	Aminobenzoate degradation
rxn03916	(RPA3984)	R05644	(1) cpd00002[c0] + (1) cpd04920[c0] <-> (1) cpd00012[c0] + (1) cpd03830[c0]	Lipopolysaccharide biosynthesis
rxn03917	(RPA3987)	R05645	(1) cpd00238[c0] <-> (1) cpd04918[c0]	Lipopolysaccharide biosynthesis
rxn03918	(RPA3984)	R05646	(1) cpd00002[c0] + (1) cpd04918[c0] -> (1) cpd00008[c0] + (1) cpd00067[c0] + (1) cpd08316[c0]	Lipopolysaccharide biosynthesis
rxn04027		R05775	(1) cpd00026[c0] + (1) cpd00081[c0] -> (1) cpd00001[c0] + (1) cpd08358[c0]	Amino sugar and nucleotide sugar metabolism|Glycerolipid metabolism
rxn06971	(RPA2672)	R05794	(1) cpd00098[c0] + (1) cpd11427_c0[c0] -> (1) cpd00046[c0] + (1) cpd00067[c0] + (1) cpd11624[c0]	Glycerophospholipid metabolism
rxn14270	(RPA2089)	R05808	(1) cpd00017[c0] + (7) cpd00067[c0] + (1) cpd08368[c0] <-> (1) cpd00019[c0] + (1) cpd17535_c0[c0]	Porphyrin and chlorophyll metabolism
rxn04047	(RPA2088)	R05809	(1) cpd00017[c0] + (1) cpd08369[c0] <-> (1) cpd00019[c0] + (1) cpd08370[c0]	Porphyrin and chlorophyll metabolism
rxn04048	(RPA2084)	R05810	(1) cpd00017[c0] + (1) cpd08370[c0] -> (1) cpd00019[c0] + (1) cpd00067[c0] + (1) cpd08371[c0]	Porphyrin and chlorophyll metabolism
rxn04050	(RPA2087)	R05812	(1) cpd00005[c0] + (1) cpd00067[c0] + (1) cpd08372[c0] <-> (1) cpd00006[c0] + (1) cpd08373[c0]	Porphyrin and chlorophyll metabolism
rxn04152	(RPA1552)	R06265	(1) cpd00005[c0] + (1) cpd00007[c0] + (1) cpd00067[c0] + (1) cpd02762[c0] -> (1) cpd00001[c0] + (1) cpd00006[c0] + (1) cpd08629[c0]	Porphyrin and chlorophyll metabolism
rxn04153	(RPA1552)	R06266	(1) cpd00005[c0] + (1) cpd00007[c0] + (1) cpd00067[c0] + (1) cpd08629[c0] -> (2) cpd00001[c0] + (1) cpd00006[c0] + (1) cpd08630[c0]	Porphyrin and chlorophyll metabolism
rxn04154	(RPA1552)	R06267	(1) cpd00005[c0] + (1) cpd00007[c0] + (1) cpd08630[c0] <-> (2) cpd00001[c0] + (1) cpd00006[c0] + (1) cpd08631[c0]	Porphyrin and chlorophyll metabolism
rxn11665	(RPA1668)	R06268	(1) cpd00001[c0] + (1) cpd02762[c0] + (1) cpd11609_c0[c0] <- (1) cpd08629[c0] + (1) cpd11610_c0[c0]	Porphyrin and chlorophyll metabolism
rxn04158		R06271	(2) cpd00067[c0] + (1) cpd08631[c0] <-> (1) cpd01845[c0]	Porphyrin and chlorophyll metabolism
rxn04161	(RPA1530)	R06284	(1) cpd00067[c0] + (1) cpd01449[c0] + (1) cpd03214[c0] <-> (1) cpd00012[c0] + (1) cpd03148[c0]	Porphyrin and chlorophyll metabolism
rxn04384	(RPA0719)	R06529	(1) cpd00002[c0] + (1) cpd02547[c0] + (1) cpd03917[c0] -> (1) cpd00008[c0] + (1) cpd00009[c0] + (1) cpd00067[c0] + (1) cpd03919[c0]	Porphyrin and chlorophyll metabolism
rxn04413	(RPA0714)	R06558	(1) cpd00038[c0] + (1) cpd03918[c0] -> (1) cpd00031[c0] + (1) cpd00067[c0] + (1) cpd03919[c0]	Porphyrin and chlorophyll metabolism
rxn04456		R06604	(1) cpd09027[c0] -> (1) cpd00011[c0] + (1) cpd01092[c0]	Purine metabolism
rxn04704		R06895	(2) cpd00017[c0] + (1) cpd02083[c0] -> (2) cpd00011[c0] + (2) cpd00060[c0] + (2) cpd00438[c0] + (1) cpd00791[c0]	Porphyrin and chlorophyll metabolism
rxn04786		R06977	(1) cpd00023[c0] + (1) cpd00346[c0] <-> (1) cpd00024[c0] + (1) cpd02095[c0]	Glycine, serine and threonine metabolism
rxn15641			(1) cpd00067[c0] + (1) cpd01630[c0] <-> (1) cpd19162_c0[c0]	Benzoate degradation
rxn07189		R07157	(1) cpd00001[c0] + (1) cpd00204[c0] + (1) cpd11621[c0] <-> (1) cpd00011[c0] + (3) cpd00067[c0] + (1) cpd11620[c0]	Methane metabolism
rxn04958		R07172	(1) cpd00005[c0] + (1) cpd00007[c0] + (1) cpd00067[c0] -> (1) cpd00006[c0] + (1) cpd00025[c0]
rxn05029	(RPA0717 or RPA4751)	R07268	(1) cpd00002[c0] + (1) cpd00067[c0] + (1) cpd03422[c0] <-> (1) cpd00421[c0] + (1) cpd03918[c0]	Porphyrin and chlorophyll metabolism
rxn05054	(RPA0719)	R07302	(1) cpd00002[c0] + (1) cpd02039[c0] + (1) cpd03917[c0] -> (1) cpd00008[c0] + (1) cpd00009[c0] + (1) cpd00067[c0] + (1) cpd03918[c0]	Porphyrin and chlorophyll metabolism
rxn05092	(RPA2352)	R07364	(1) cpd00007[c0] + (1) cpd11255[c0] -> (1) cpd00047[c0] + (2) cpd00067[c0] + (1) cpd00869[c0]	Cysteine and methionine metabolism
rxn05120	(RPA0833)	R07411	(1) cpd00001[c0] + (1) cpd00028[c0] + (1) cpd00350[c0] -> (1) cpd00012[c0] + (1) cpd00067[c0] + (1) cpd11313[c0]	Porphyrin and chlorophyll metabolism
rxn07350	(RPA1517)	R07519	(1) cpd00001[c0] + (1) cpd03217[c0] -> (1) cpd14601[c0]	Carotenoid biosynthesis
rxn15684	(RPA1518)	R07520	(1) cpd11609_c0[c0] + (1) cpd14601[c0] <- (1) cpd11610_c0[c0] + (1) cpd14605[c0]	Carotenoid biosynthesis
rxn07352	(RPA1520)	R07521	(1) cpd00017[c0] + (1) cpd14605[c0] <-> (1) cpd00019[c0] + (1) cpd00067[c0] + (1) cpd14608[c0]	Carotenoid biosynthesis
rxn07353	(RPA1517)	R07522	(1) cpd00001[c0] + (1) cpd14608[c0] <-> (1) cpd14609[c0]	Carotenoid biosynthesis
rxn15685	(RPA1518)	R07523	(1) cpd14609[c0] <-> (2) cpd00067[c0] + (1) cpd14610[c0]	Carotenoid biosynthesis
rxn07355	(RPA1520)	R07524	(1) cpd00017[c0] + (1) cpd14610[c0] <-> (1) cpd00019[c0] + (1) cpd00067[c0] + (1) cpd14612[c0]	Carotenoid biosynthesis
rxn07358	(RPA1520)	R07527	(1) cpd00017[c0] + (1) cpd14601[c0] <-> (1) cpd00019[c0] + (1) cpd00067[c0] + (1) cpd14617[c0]	Carotenoid biosynthesis
rxn07359	(RPA1517)	R07528	(1) cpd00001[c0] + (1) cpd14617[c0] <-> (1) cpd14618[c0]	Carotenoid biosynthesis
rxn07360	(RPA1520)	R07529	(1) cpd00017[c0] + (1) cpd14618[c0] <-> (1) cpd00019[c0] + (1) cpd00067[c0] + (1) cpd14619[c0]	Carotenoid biosynthesis
rxn07363	(RPA1517)	R07532	(1) cpd00001[c0] + (1) cpd03216[c0] -> (1) cpd14623[c0]	Carotenoid biosynthesis
rxn07364	(RPA1520)	R07533	(1) cpd14623[c0] <-> (1) cpd14626_c0[c0]	Carotenoid biosynthesis
rxn15686	(RPA1518)	R07534	(1) cpd14623[c0] <-> (2) cpd00067[c0] + (1) cpd14628[c0]	Carotenoid biosynthesis
rxn07366	(RPA1520)	R07535	(1) cpd00017[c0] + (1) cpd14628[c0] <-> (1) cpd00019[c0] + (1) cpd00067[c0] + (1) cpd14630[c0]	Carotenoid biosynthesis
rxn07367	(RPA1517)	R07536	(1) cpd00001[c0] + (1) cpd14630[c0] <-> (1) cpd14632[c0]	Carotenoid biosynthesis
rxn15694	(RPA0185 or RPA2863)		(1) cpd00003[c0] + (1) cpd19172_c0[c0] <-> (1) cpd00004[c0] + (1) cpd00067[c0] + (1) cpd19171_c0[c0]	Glycolysis / Gluconeogenesis|Citrate cycle (TCA cycle)|Valine, leucine and isoleucine degradation|Pyruvate metabolism
rxn07465		R07650	(1) cpd00067[c0] + (1) cpd02095[c0] -> (1) cpd00011[c0] + (1) cpd00726[c0]	Glycine, serine and threonine metabolism
rxn07576	(RPA3072 or RPA2020 or RPA2019 or RPA0426)	R07762	(1) cpd00067[c0] + (1) cpd11476[c0] + (1) cpd11492[c0] -> (1) cpd00011[c0] + (1) cpd11493[c0] + (1) cpd14938[c0]	Fatty acid biosynthesis|Biosynthesis of unsaturated fatty acids
rxn07577	(RPA2160 or RPA1683 or RPA1684 or RPA0895 or RPA0896 or RPA4596 or RPA4657 or RPA3074 or RPA3304 or RPA2417)	R07763	(1) cpd00005[c0] + (1) cpd00067[c0] + (1) cpd14938[c0] <-> (1) cpd00006[c0] + (1) cpd14939[c0]	Fatty acid biosynthesis|Biosynthesis of unsaturated fatty acids
rxn07578		R07764	(1) cpd14939[c0] <-> (1) cpd00001[c0] + (1) cpd14940[c0]	Fatty acid biosynthesis|Biosynthesis of unsaturated fatty acids
rxn07579	(RPA1199 or RPA0427 or RPA4568)	R07765	(1) cpd00004[c0] + (1) cpd00067[c0] + (1) cpd14940[c0] -> (1) cpd00003[c0] + (1) cpd12458[c0]	Fatty acid biosynthesis|Biosynthesis of unsaturated fatty acids
rxn07625		R07834	(1) cpd14601[c0] -> (1) cpd14986_c0[c0]	Carotenoid biosynthesis
rxn07630	(RPA4696)	R07839	(1) cpd02707[c0] <-> (1) cpd02717[c0]	Benzoate degradation
rxn07634		R07843	(1) cpd14986_c0[c0] -> (1) cpd14987_c0[c0]	Carotenoid biosynthesis
rxn15925	(RPA1521)	R09055	(1) cpd19423_c0[c0] -> (2) cpd00067[c0] + (1) cpd19425_c0[c0]	Porphyrin and chlorophyll metabolism
rxn15926		R09056	(1) cpd19425_c0[c0] <- (2) cpd00067[c0] + (1) cpd19426_c0[c0]	Porphyrin and chlorophyll metabolism
rxn15927		R09057	(3) cpd00005[c0] + (3) cpd00067[c0] + (1) cpd00289[c0] + (1) cpd19426_c0[c0] <-> (3) cpd00006[c0] + (1) cpd00012[c0] + (1) cpd08108_c0[c0]	Porphyrin and chlorophyll metabolism
rxn15928		R09058	(3) cpd00005[c0] + (3) cpd00067[c0] + (1) cpd00289[c0] + (1) cpd19425_c0[c0] <-> (3) cpd00006[c0] + (1) cpd00012[c0] + (1) cpd08107_c0[c0]	Porphyrin and chlorophyll metabolism
rxn15972	(RPA3033 or RPA2325)	R09107	(1) cpd00001[c0] + (1) cpd11209[c0] <-> (1) cpd00029[c0] + (1) cpd00274[c0]	Arginine and proline metabolism
rxn16112		R09252	(2) cpd00067[c0] + (1) cpd03763[c0] <- (1) cpd06703[c0]	Benzoate degradation
rxn16331		R09489	(1) cpd00791[c0] + (3) cpd15500[c0] <-> (1) cpd01476[c0] + (3) cpd15499[c0]	Porphyrin and chlorophyll metabolism
rxn16538	(RPA1512 or RPA1512 or RPA1512)	R09692	(1) cpd03211[c0] + (1) cpd11609_c0[c0] <- (1) cpd03206[c0] + (1) cpd11610_c0[c0]	Carotenoid biosynthesis
rxn16632	(RPA1517)	R09790	(1) cpd21134_c0[c0] <-> (1) cpd00001[c0] + (1) cpd14601[c0]
rxn37614			(2) cpd00067[c0] + (2) cpd00110[c0] + (2) cpd11632_c0[c0] + (1) cpd15560[c0] <-> (2) cpd00109[c0] + (1) cpd15561[c0]
rxn33887			(1) cpd11632_c0[c0] <->
rxn00023	(RPA2003)	R00029	(2) cpd00109[c0] + (2) cpd00268[c0] <-> (2) cpd00067[c0] + (2) cpd00110[c0] + (1) cpd01414[c0]
rxn05730			(1) cpd00067[e0] + (1) cpd01414[e0] <-> (1) cpd00067[c0] + (1) cpd01414[c0]
rxn13689			(2) cpd00067[c0] + (2) cpd00109[c0] + (1) cpd15561[c0] <-> (4) cpd00067[e0] + (2) cpd00110[c0] + (1) cpd15560[c0]
rxn00558	(RPA3634)	R00771	(1) cpd00079[c0] <-> (1) cpd00072[c0]
rxn00545	(RPA0379)	R00756	(1) cpd00002[c0] + (1) cpd00072[c0] -> (1) cpd00008[c0] + (1) cpd00067[c0] + (1) cpd00290[c0]
rxn00154	(RPA2867 and RPA2866 and RPA2864)	R00209	(1) cpd00003[c0] + (1) cpd00010[c0] + (1) cpd00020[c0] -> (1) cpd00004[c0] + (1) cpd00011[c0] + (1) cpd00022[c0]
rxn08094	(RPA0185 and RPA0188 and RPA0189 and RPA0190 and RPA0191)	R08549	(1) cpd00003[c0] + (1) cpd00010[c0] + (1) cpd00024[c0] -> (1) cpd00004[c0] + (1) cpd00011[c0] + (1) cpd00078[c0]
rxn00198	(RPA3834)	R00267	(1) cpd00006[c0] + (1) cpd00260[c0] -> (1) cpd00005[c0] + (1) cpd00011[c0] + (1) cpd00024[c0]	Glutathione metabolism|Carbon fixation pathways in prokaryotes
rxn08168			(1) cpd00041[c0] + (1) cpd00106[c0] -> (1) cpd00036[c0] + (1) cpd00067[c0] + (1) cpd03470[c0]
rxn08713			(1) cpd03831[c0] + (1) cpd15477[c0] -> (1) cpd00008[c0] + (1) cpd15432[c0]
rxn05144			(1) cpd00053[c0] + (1) cpd00102[c0] + (1) cpd00171[c0] -> (3) cpd00001[c0] + (1) cpd00009[c0] + (1) cpd00016[c0] + (1) cpd00023[c0] + (1) cpd00067[c0]
rxn05400			(1) cpd11492[c0] + (1) cpd11536[c0] -> (1) cpd00011[c0] + (1) cpd11493[c0] + (1) cpd11537[c0]
rxn02003	(RPA0119)	R02777	(1) cpd00006[c0] + (1) cpd02113[c0] <- (1) cpd00005[c0] + (1) cpd00067[c0] + (1) cpd00522[c0]	Streptomycin biosynthesis|Polyketide sugar unit biosynthesis
rxn10266			(1) cpd00001[c0] + (1) cpd15717[c0] -> (1) cpd00009[c0] + (1) cpd00067[c0] + (1) cpd15723[c0]
rxn05443			(1) cpd00004[c0] + (1) cpd00067[c0] + (1) cpd11539[c0] -> (1) cpd00003[c0] + (1) cpd11540[c0]
rxn01647		R02295	(1) cpd00009[c0] + (1) cpd03471[c0] <- (1) cpd00067[c0] + (1) cpd00218[c0] + (1) cpd00475[c0]	Nicotinate and nicotinamide metabolism
rxn05375			(1) cpd11492[c0] + (1) cpd11511[c0] -> (1) cpd00011[c0] + (1) cpd11493[c0] + (1) cpd11512[c0]
rxn05406			(1) cpd11542[c0] -> (1) cpd00001[c0] + (1) cpd11543[c0]
rxn05367			(1) cpd11492[c0] + (1) cpd11503[c0] -> (1) cpd00011[c0] + (1) cpd11493[c0] + (1) cpd11504[c0]
rxn03108	(RPA3971)	R04509	(1) cpd00002[c0] + (1) cpd00067[c0] + (1) cpd02775[c0] -> (1) cpd00008[c0] + (1) cpd02894[c0]	Thiamine metabolism
rxn05363			(1) cpd11492[c0] + (1) cpd11499[c0] -> (1) cpd00011[c0] + (1) cpd11493[c0] + (1) cpd11500[c0]
rxn05359			(1) cpd11492[c0] + (1) cpd11495[c0] -> (1) cpd00011[c0] + (1) cpd11493[c0] + (1) cpd11496[c0]
rxn05437			(1) cpd00004[c0] + (1) cpd00067[c0] + (1) cpd11514[c0] -> (1) cpd00003[c0] + (1) cpd11515[c0]
rxn04675			(1) cpd00024[c0] + (1) cpd00067[c0] + (1) cpd00658[c0] -> (1) cpd00011[c0] + (1) cpd00020[c0] + (1) cpd03451[c0]
rxn02832		R04031	(1) cpd00001[c0] + (1) cpd01772[c0] <- (1) cpd03451[c0]	Ubiquinone and other terpenoid-quinone biosynthesis
rxn13477		R09245	(3) cpd00113[c0] + (1) cpd00350[c0] -> (3) cpd00012[c0] + (3) cpd00067[c0] + (1) cpd00906[c0]	Terpenoid backbone biosynthesis
rxn08618			(1) cpd00026[c0] + (1) cpd15489[c0] -> (1) cpd00014[c0] + (4) cpd00067[c0] + (1) cpd15479[c0]
rxn05369			(1) cpd11505[c0] -> (1) cpd00001[c0] + (1) cpd11506[c0]
rxn05385			(1) cpd00005[c0] + (1) cpd00067[c0] + (1) cpd11521[c0] -> (1) cpd00006[c0] + (1) cpd11522[c0]
rxn08708			(1) cpd00002[c0] + (1) cpd15484[c0] -> (1) cpd00008[c0] + (4) cpd00067[c0] + (1) cpd15549[c0]
rxn08583			(1) cpd00026[c0] + (1) cpd15479[c0] -> (1) cpd00014[c0] + (1) cpd15469[c0]
rxn00392	(RPA4379)	R00549	(1) cpd00002[c0] + (1) cpd00220[c0] -> (1) cpd00008[c0] + (1) cpd00050[c0] + (1) cpd00067[c0]	Riboflavin metabolism
rxn00122	(RPA4379)	R00161	(1) cpd00002[c0] + (1) cpd00050[c0] -> (1) cpd00012[c0] + (1) cpd00015[c0]	Riboflavin metabolism
rxn05150			(1) cpd00001[c0] + (1) cpd00002[c0] + (1) cpd00034[e0] -> (1) cpd00008[c0] + (1) cpd00009[c0] + (1) cpd00034[c0] + (1) cpd00067[c0]
rxn02286	(RPA3529)	R03193	(1) cpd00002[c0] + (1) cpd00035[c0] + (1) cpd00773[c0] -> (1) cpd00008[c0] + (1) cpd00009[c0] + (1) cpd00067[c0] + (1) cpd00890[c0]	D-Glutamine and D-glutamate metabolism|Peptidoglycan biosynthesis
rxn05393			(1) cpd00005[c0] + (1) cpd00067[c0] + (1) cpd11529[c0] -> (1) cpd00006[c0] + (1) cpd11530[c0]
rxn00056	(RPA3600)	R00078	(1) cpd00007[c0] + (4) cpd00067[c0] + (4) cpd10515[c0] <- (2) cpd00001[c0] + (4) cpd10516[c0]	Porphyrin and chlorophyll metabolism
rxn09225			(4) cpd00067[c0] + (1) cpd02113[c0] + (1) cpd15492[c0] -> (1) cpd00297[c0] + (1) cpd15489[c0]
rxn11946	(RPA0603)	R05614	(1) cpd00017[c0] + (1) cpd03449[c0] -> (1) cpd00019[c0] + (1) cpd00067[c0] + (1) cpd15560[c0]	Ubiquinone and other terpenoid-quinone biosynthesis
rxn05386			(1) cpd11522[c0] -> (1) cpd00001[c0] + (1) cpd11523[c0]
rxn08620			(1) cpd00026[c0] + (1) cpd15475[c0] -> (1) cpd00014[c0] + (1) cpd15477[c0]
rxn05405			(1) cpd00005[c0] + (1) cpd00067[c0] + (1) cpd11541[c0] -> (1) cpd00006[c0] + (1) cpd11542[c0]
rxn10232			(2) cpd00067[c0] + (1) cpd15689[c0] -> (1) cpd00011[c0] + (1) cpd15695[c0]
rxn08709			(1) cpd00002[c0] + (1) cpd15488[c0] -> (1) cpd00008[c0] + (1) cpd00067[c0] + (1) cpd15550[c0]
rxn05389			(1) cpd00005[c0] + (1) cpd00067[c0] + (1) cpd11525[c0] -> (1) cpd00006[c0] + (1) cpd11526[c0]
rxn09345			(8) cpd00113[c0] + (1) cpd00350[c0] -> (8) cpd00012[c0] + (8) cpd00067[c0] + (1) cpd02229[c0]
rxn04954	(RPA3701)	R07168	(1) cpd00003[c0] + (1) cpd00345[c0] <- (1) cpd00004[c0] + (1) cpd00067[c0] + (1) cpd00125[c0]	One carbon pool by folate|Methane metabolism|Carbon fixation pathways in prokaryotes
rxn01213		R01658	(1) cpd00113[c0] + (1) cpd00202[c0] -> (1) cpd00012[c0] + (1) cpd00067[c0] + (1) cpd00283[c0]	Terpenoid backbone biosynthesis
rxn05371			(1) cpd11492[c0] + (1) cpd11507[c0] -> (1) cpd00011[c0] + (1) cpd11493[c0] + (1) cpd11508[c0]
rxn05439			(1) cpd00004[c0] + (1) cpd00067[c0] + (1) cpd11523[c0] -> (1) cpd00003[c0] + (1) cpd11524[c0]
rxn08619			(1) cpd00026[c0] + (1) cpd15469[c0] -> (1) cpd00014[c0] + (1) cpd15475[c0]
rxn05392			(1) cpd11492[c0] + (1) cpd11528[c0] -> (1) cpd00011[c0] + (1) cpd11493[c0] + (1) cpd11529[c0]
rxn01607		R02245	(1) cpd00002[c0] + (1) cpd00332[c0] -> (1) cpd00008[c0] + (1) cpd00067[c0] + (1) cpd00812[c0]	Terpenoid backbone biosynthesis
rxn08711			(1) cpd03831[c0] + (1) cpd15485[c0] -> (1) cpd00008[c0] + (1) cpd15484[c0]
rxn05444			(1) cpd00004[c0] + (1) cpd00067[c0] + (1) cpd11543[c0] -> (1) cpd00003[c0] + (1) cpd11544[c0]
rxn01466	(RPA0524 or RPA1519)	R02003	(1) cpd00113[c0] + (1) cpd00283[c0] -> (1) cpd00012[c0] + (1) cpd00067[c0] + (1) cpd00350[c0]	Terpenoid backbone biosynthesis
rxn02475	(RPA2726)	R03459	(1) cpd00001[c0] + (1) cpd00067[c0] + (1) cpd00957[c0] -> (1) cpd00013[c0] + (1) cpd00931[c0]	Riboflavin metabolism
rxn05440			(1) cpd00004[c0] + (1) cpd00067[c0] + (1) cpd11527[c0] -> (1) cpd00003[c0] + (1) cpd11528[c0]
rxn05514			(1) cpd00063[c0] + (1) cpd00067[e0] <- (1) cpd00063[e0] + (1) cpd00067[c0]
rxn03893	(RPA1153)	R05615	(1) cpd00136[c0] + (1) cpd02557[c0] -> (1) cpd00012[c0] + (1) cpd00067[c0] + (1) cpd03443[c0]	Ubiquinone and other terpenoid-quinone biosynthesis
rxn10265			(1) cpd00001[c0] + (1) cpd15716[c0] -> (1) cpd00009[c0] + (1) cpd00067[c0] + (1) cpd15722[c0]
rxn05436			(1) cpd00004[c0] + (1) cpd00067[c0] + (1) cpd11510[c0] -> (1) cpd00003[c0] + (1) cpd11511[c0]
rxn03891		R05612	(1) cpd00113[c0] + (1) cpd00906[c0] -> (1) cpd00012[c0] + (1) cpd00067[c0] + (1) cpd02590[c0]
rxn10199			(1) cpd03495[c0] + (1) cpd15666[c0] -> (1) cpd02229[c0] + (1) cpd15665[c0]
rxn10474			(1) cpd00149[c0] <- (1) cpd00149[e0]
rxn05379			(1) cpd11492[c0] + (1) cpd11515[c0] -> (1) cpd00011[c0] + (1) cpd11493[c0] + (1) cpd11516[c0]
rxn03397	(RPA0083)	R04990	(1) cpd00017[c0] + (1) cpd03447[c0] -> (1) cpd00019[c0] + (1) cpd00067[c0] + (1) cpd03448[c0]	Ubiquinone and other terpenoid-quinone biosynthesis
rxn05360			(1) cpd00005[c0] + (1) cpd00067[c0] + (1) cpd11496[c0] -> (1) cpd00006[c0] + (1) cpd11497[c0]
rxn01501		R02082	(2) cpd00006[c0] + (1) cpd00010[c0] + (1) cpd00332[c0] <- (2) cpd00005[c0] + (2) cpd00067[c0] + (1) cpd00292[c0]	Terpenoid backbone biosynthesis
rxn05384			(1) cpd11492[c0] + (1) cpd11520[c0] -> (1) cpd00011[c0] + (1) cpd11493[c0] + (1) cpd11521[c0]
rxn05377			(1) cpd11513[c0] -> (1) cpd00001[c0] + (1) cpd11514[c0]
rxn05404			(1) cpd11492[c0] + (1) cpd11540[c0] -> (1) cpd00011[c0] + (1) cpd11493[c0] + (1) cpd11541[c0]
rxn02831		R04030	(1) cpd00002[c0] + (1) cpd00010[c0] + (1) cpd01772[c0] -> (1) cpd00012[c0] + (1) cpd00018[c0] + (1) cpd00067[c0] + (1) cpd02021[c0]	Ubiquinone and other terpenoid-quinone biosynthesis
rxn05398			(1) cpd11534[c0] -> (1) cpd00001[c0] + (1) cpd11535[c0]
rxn02341	(RPA0081)	R03269	(1) cpd00067[c0] + (1) cpd02666[c0] -> (1) cpd00011[c0] + (1) cpd00834[c0]	Pantothenate and CoA biosynthesis
rxn08131			(1) cpd00001[c0] + (1) cpd00003[c0] + (1) cpd02140[c0] -> (1) cpd00004[c0] + (2) cpd00047[c0] + (4) cpd00067[c0] + (1) cpd02775[c0]
rxn05401			(1) cpd00005[c0] + (1) cpd00067[c0] + (1) cpd11537[c0] -> (1) cpd00006[c0] + (1) cpd11538[c0]
rxn10233			(2) cpd00067[c0] + (1) cpd15690[c0] -> (1) cpd00011[c0] + (1) cpd15696[c0]
rxn00851	(RPA3525)	R01150	(1) cpd00002[c0] + (2) cpd00117[c0] -> (1) cpd00008[c0] + (1) cpd00009[c0] + (1) cpd00067[c0] + (1) cpd00731[c0]	D-Alanine metabolism|Peptidoglycan biosynthesis
rxn06848		R05075	(1) cpd03587[c0] + (1) cpd11493[c0] <- (1) cpd03736[c0] + (1) cpd11466[c0]	Lipopolysaccharide biosynthesis
rxn12224			(1) cpd00007[c0] + (1) cpd03446[c0] -> (1) cpd00001[c0] + (1) cpd03447[c0]
rxn05368			(1) cpd00005[c0] + (1) cpd00067[c0] + (1) cpd11504[c0] -> (1) cpd00006[c0] + (1) cpd11505[c0]
rxn02474	(RPA2726)	R03458	(1) cpd00006[c0] + (1) cpd02720[c0] <- (1) cpd00005[c0] + (1) cpd00067[c0] + (1) cpd00931[c0]	Riboflavin metabolism
rxn03393	(RPA0931)	R04986	(1) cpd00067[c0] + (1) cpd03443[c0] -> (1) cpd00011[c0] + (1) cpd03444[c0]	Ubiquinone and other terpenoid-quinone biosynthesis
rxn05365			(1) cpd11501[c0] -> (1) cpd00001[c0] + (1) cpd11502[c0]
rxn00299	(RPA3391)	R00424	(1) cpd00001[c0] + (1) cpd00038[c0] -> (1) cpd00047[c0] + (1) cpd00067[c0] + (1) cpd02978[c0]
rxn05373			(1) cpd11509[c0] -> (1) cpd00001[c0] + (1) cpd11510[c0]
rxn05434			(1) cpd00004[c0] + (1) cpd00067[c0] + (1) cpd11502[c0] -> (1) cpd00003[c0] + (1) cpd11503[c0]
rxn00048	(RPA2727)	R00066	(1) cpd00067[c0] + (2) cpd02656[c0] -> (1) cpd00220[c0] + (1) cpd02882[c0]	Riboflavin metabolism
rxn05488			(1) cpd00029[e0] + (1) cpd00067[e0] -> (1) cpd00029[c0] + (1) cpd00067[c0]
rxn12008		R05611	(1) cpd00012[c0] + (1) cpd00067[c0] + (1) cpd02557[c0] <- (1) cpd00113[c0] + (1) cpd02590[c0]
rxn05364			(1) cpd00005[c0] + (1) cpd00067[c0] + (1) cpd11500[c0] -> (1) cpd00006[c0] + (1) cpd11501[c0]
rxn12225			(1) cpd00007[c0] + (2) cpd03444[c0] -> (2) cpd03445[c0]
rxn08333			(1) cpd02295[c0] + (1) cpd02557[c0] -> (1) cpd00011[c0] + (1) cpd00012[c0] + (1) cpd15353[c0]
rxn03395	(RPA0603)	R04988	(1) cpd00017[c0] + (1) cpd03445[c0] -> (1) cpd00019[c0] + (1) cpd00067[c0] + (1) cpd03446[c0]	Ubiquinone and other terpenoid-quinone biosynthesis
rxn12510	(RPA0315)	R03018	(1) cpd00002[c0] + (1) cpd00644[c0] -> (1) cpd00008[c0] + (1) cpd00067[c0] + (1) cpd02201[c0]	Pantothenate and CoA biosynthesis
rxn10954			(16) cpd00005[c0] + (15) cpd00067[c0] + (1) cpd11488[c0] + (7) cpd11492[c0] -> (8) cpd00001[c0] + (16) cpd00006[c0] + (7) cpd00011[c0] + (7) cpd11493[c0] + (1) cpd15268[c0]
rxn09106			(1) cpd00001[c0] + (1) cpd15547[c0] -> (1) cpd00009[c0] + (1) cpd00067[c0] + (1) cpd15540[c0]
rxn05441			(1) cpd00004[c0] + (1) cpd00067[c0] + (1) cpd11531[c0] -> (1) cpd00003[c0] + (1) cpd11532[c0]
rxn05206			(1) cpd00205[e0] -> (1) cpd00205[c0]
rxn10094			(1) cpd00017[c0] + (1) cpd15352[c0] -> (1) cpd00019[c0] + (1) cpd00067[c0] + (1) cpd15500[c0]
rxn00300	(RPA1093)	R00425	(3) cpd00001[c0] + (1) cpd00038[c0] -> (1) cpd00012[c0] + (1) cpd00047[c0] + (3) cpd00067[c0] + (1) cpd00957[c0]	Riboflavin metabolism
rxn02305	(RPA3576)	R03223	(1) cpd02654[c0] + (1) cpd02894[c0] -> (1) cpd00012[c0] + (1) cpd00793[c0]	Thiamine metabolism
rxn05361			(1) cpd11497[c0] -> (1) cpd00001[c0] + (1) cpd11498[c0]
rxn05442			(1) cpd00004[c0] + (1) cpd00067[c0] + (1) cpd11535[c0] -> (1) cpd00003[c0] + (1) cpd11536[c0]
rxn09202			(2) cpd00067[c0] + (1) cpd15557[c0] -> (1) cpd00011[c0] + (1) cpd15533[c0]
rxn05402			(1) cpd11538[c0] -> (1) cpd00001[c0] + (1) cpd11539[c0]
rxn05651			(1) cpd00048[e0] + (1) cpd00067[e0] <-> (1) cpd00048[c0] + (1) cpd00067[c0]
rxn05433			(1) cpd00004[c0] + (1) cpd00067[c0] + (1) cpd11498[c0] -> (1) cpd00003[c0] + (1) cpd11499[c0]
rxn01258		R01717	(1) cpd00216[c0] -> (1) cpd00658[c0]	Ubiquinone and other terpenoid-quinone biosynthesis|Biosynthesis of siderophore group nonribosomal peptides
rxn12239			(1) cpd00003[c0] + (1) cpd15378[c0] -> (1) cpd00004[c0] + (1) cpd00067[c0] + (1) cpd00484[c0]
rxn05466			(1) cpd00013[e0] -> (1) cpd00013[c0]
rxn05380			(1) cpd00005[c0] + (1) cpd00067[c0] + (1) cpd11516[c0] -> (1) cpd00006[c0] + (1) cpd11517[c0]
rxn05145			(1) cpd00001[c0] + (1) cpd00002[c0] + (1) cpd00009[e0] -> (1) cpd00008[c0] + (2) cpd00009[c0] + (1) cpd00067[c0]
rxn09177	(RPA0081)	R04231	(1) cpd00052[c0] + (1) cpd00084[c0] + (1) cpd02201[c0] -> (1) cpd00012[c0] + (1) cpd00046[c0] + (2) cpd00067[c0] + (1) cpd02666[c0]	Pantothenate and CoA biosynthesis
rxn00438	(RPA2730)	R00617	(1) cpd00002[c0] + (1) cpd00067[c0] + (1) cpd00793[c0] -> (1) cpd00008[c0] + (1) cpd00056[c0]	Thiamine metabolism
rxn01603	(RPA0072)	R02237	(1) cpd00002[c0] + (1) cpd00023[c0] + (1) cpd00683[c0] -> (1) cpd00008[c0] + (1) cpd00009[c0] + (1) cpd00067[c0] + (1) cpd00330[c0]	Folate biosynthesis
rxn10421			(1) cpd00067[e0] + (1) cpd00443[e0] -> (1) cpd00067[c0] + (1) cpd00443[c0]
rxn05388			(1) cpd11492[c0] + (1) cpd11524[c0] -> (1) cpd00011[c0] + (1) cpd11493[c0] + (1) cpd11525[c0]
rxn05040	(RPA1093)	R07281	(1) cpd00171[c0] -> (1) cpd00047[c0] + (1) cpd00067[c0] + (1) cpd11225[c0]	Riboflavin metabolism
rxn05396			(1) cpd11492[c0] + (1) cpd11532[c0] -> (1) cpd00011[c0] + (1) cpd11493[c0] + (1) cpd11533[c0]
rxn05372			(1) cpd00005[c0] + (1) cpd00067[c0] + (1) cpd11508[c0] -> (1) cpd00006[c0] + (1) cpd11509[c0]
rxn08712			(1) cpd03831[c0] + (1) cpd15549[c0] -> (1) cpd00008[c0] + (1) cpd15488[c0]
rxn05618			(1) cpd00030[e0] + (1) cpd00067[e0] -> (1) cpd00030[c0] + (1) cpd00067[c0]
rxn05435			(1) cpd00004[c0] + (1) cpd00067[c0] + (1) cpd11506[c0] -> (1) cpd00003[c0] + (1) cpd11507[c0]
rxn08954			(1) cpd02546[c0] + (1) cpd15550[c0] -> (1) cpd00046[c0] + (1) cpd00067[c0] + (1) cpd15492[c0]
rxn05397			(1) cpd00005[c0] + (1) cpd00067[c0] + (1) cpd11533[c0] -> (1) cpd00006[c0] + (1) cpd11534[c0]
rxn05381			(1) cpd11517[c0] -> (1) cpd00001[c0] + (1) cpd11518[c0]
rxn05390			(1) cpd11526[c0] -> (1) cpd00001[c0] + (1) cpd11527[c0]
rxn05376			(1) cpd00005[c0] + (1) cpd00067[c0] + (1) cpd11512[c0] -> (1) cpd00006[c0] + (1) cpd11513[c0]
rxn05438			(1) cpd00004[c0] + (1) cpd00067[c0] + (1) cpd11518[c0] -> (1) cpd00003[c0] + (1) cpd11519[c0]
rxn05394			(1) cpd11530[c0] -> (1) cpd00001[c0] + (1) cpd11531[c0]
rxn02322		R03245	(1) cpd00002[c0] + (1) cpd00067[c0] + (1) cpd00812[c0] -> (1) cpd00008[c0] + (1) cpd00841[c0]	Terpenoid backbone biosynthesis
rxn05176			(1) cpd00001[c0] + (1) cpd00002[c0] + (1) cpd00268[e0] -> (1) cpd00008[c0] + (1) cpd00009[c0] + (1) cpd00067[c0] + (1) cpd00268[c0]
rxn00068		R00092	(1) cpd00003[c0] + (1) cpd00067[c0] + (2) cpd10515[c0] <- (1) cpd00004[c0] + (2) cpd10516[c0]
rxn09043			(3) cpd00001[c0] + (2) cpd00002[c0] + (1) cpd00003[c0] + (1) cpd03446[c0] -> (1) cpd00004[c0] + (2) cpd00008[c0] + (2) cpd00009[c0] + (3) cpd00067[c0] + (1) cpd03447[c0]
rxn12226			(1) cpd00007[c0] + (1) cpd03448[c0] -> (1) cpd03449[c0]
rxn09041			(3) cpd00001[c0] + (2) cpd00002[c0] + (1) cpd00003[c0] + (1) cpd03448[c0] -> (1) cpd00004[c0] + (2) cpd00008[c0] + (2) cpd00009[c0] + (3) cpd00067[c0] + (1) cpd03449[c0]
rxn09045			(3) cpd00001[c0] + (2) cpd00002[c0] + (1) cpd00003[c0] + (1) cpd03444[c0] -> (1) cpd00004[c0] + (2) cpd00008[c0] + (2) cpd00009[c0] + (3) cpd00067[c0] + (1) cpd03445[c0]
rxn10577			(1) cpd00528[e0] <-> (1) cpd00528[c0]
rxn10542			(1) cpd11640[c0] <-> (1) cpd11640[e0]
rxn16678	(RPA1758 or RPA0484)	R09837	(1) cpd21301_c0[c0] <-> (1) cpd21214_c0[c0]	Phenylalanine metabolism
rxn16677	(RPA1725)	R09836	(1) cpd00001[c0] + (1) cpd21214_c0[c0] -> (1) cpd21185_c0[c0]	Phenylalanine metabolism
rxn16661	(RPA1725)	R09820	(1) cpd00001[c0] + (1) cpd00006[c0] + (1) cpd21185_c0[c0] <-> (1) cpd00005[c0] + (2) cpd00067[c0] + (1) cpd21184_c0[c0]	Phenylalanine metabolism
rxn00993	(RPA4670)	R01364	(1) cpd00067[c0] + (1) cpd00106[c0] + (1) cpd00142[c0] <- (1) cpd00001[c0] + (1) cpd00780[c0]	Tyrosine metabolism|Styrene degradation
rxn12676			(1) cpd00001[c0] + (1) cpd00192[c0] <-> (1) cpd00022[c0] + (1) cpd00484[c0]
rxn20482			(1) cpd00001[c0] + (1) cpd00401[c0] + (1) cpd11621[c0] <-> (1) cpd00067[c0] + (1) cpd01892[c0] + (1) cpd11620[c0]
rxn17231			(2) cpd00008[c0] + (2) cpd00009[c0] + (1) cpd03763[c0] + (1) cpd11621[c0] <-> (2) cpd00001[c0] + (2) cpd00002[c0] + (1) cpd00067[c0] + (1) cpd00401[c0] + (1) cpd11620[c0]
rxn20701			(1) cpd00982[c0] + (1) cpd03763[c0] <-> (1) cpd00015[c0] + (1) cpd06703[c0]
rxn03874	(RPA0818 or RPA1238 or RPA0650 or RPA1811 or RPA0383 or RPA3447 or RPA0462)	R05595	(1) cpd00001[c0] + (1) cpd00067[c0] + (1) cpd00650[c0] <-> (1) cpd03043[c0]
rxn00781		R01061	(1) cpd00003[c0] + (1) cpd00009[c0] + (1) cpd00102[c0] <-> (1) cpd00004[c0] + (1) cpd00067[c0] + (1) cpd00203[c0]	Glycolysis / Gluconeogenesis|Carbon fixation in photosynthetic organisms

## Sheet: parameters
mu	0.21				These parameters are further explained in the supplementary material Text S1
kt	108
r0	4.5
cmrna2	16072.5
cribo2	1976.8

## Sheet: growth_coupled_rxns
Abbreviation	Description	Reaction	GPR	Genes	Subsystem	Lower bound	Upper bound	Objective	Confidence Score	EC Number	Notes	References
R_rxn00001_c0		1.25593954744312E-06 P_RPA0411[c] + 1 cpd00012[c] + 1 cpd00001[c] -> 1 cpd00067[c] + 2 cpd00009[c]		RPA0411		0	1000	0
R_rxn00001_c0_B		1.25593954744312E-06 P_RPA0411[c] + 1 cpd00067[c] + 2 cpd00009[c] -> 1 cpd00012[c] + 1 cpd00001[c]		RPA0411		0	1000	0
R_rxn00002_c0		3.66426343332061E-07 P_RPA1466[c] + 3 cpd00067[c] + 1 cpd00001[c] + 1 cpd00742[c] -> 2 cpd00011[c] + 2 cpd00013[c]		RPA1466		0	1000	0
R_rxn00003_c0_1		6.1220955758239E-07 P_RPA4054[c] + 1 cpd00067[c] + 2 cpd00020[c] -> 1 cpd00011[c] + 1 cpd00668[c]		RPA4054		0	1000	0
R_rxn00003_c0_2		1.20312882244053E-06 P_RPA3917[c] + 1 cpd00067[c] + 2 cpd00020[c] -> 1 cpd00011[c] + 1 cpd00668[c]		RPA3917		0	1000	0
R_rxn00006_c0_1		5.1588977351702E-07 P_RPA3310[c] + 2 cpd00025[c] -> 2 cpd00001[c] + 1 cpd00007[c]		RPA3310		0	1000	0
R_rxn00006_c0_2		5.86218341766968E-07 P_RPA0429[c] + 2 cpd00025[c] -> 2 cpd00001[c] + 1 cpd00007[c]		RPA0429		0	1000	0
R_rxn00011_c0_1		1.27956792037919E-06 P_RPA2866[c] + 1 cpd00011[c] + 1 cpd03049[c] -> 1 cpd00067[c] + 1 cpd00020[c] + 1 cpd00056[c]		RPA2866		0	1000	0
R_rxn00011_c0_2		1.02165321003439E-06 P_RPA2867[c] + 1 cpd00011[c] + 1 cpd03049[c] -> 1 cpd00067[c] + 1 cpd00020[c] + 1 cpd00056[c]		RPA2867		0	1000	0
R_rxn00011_c0_3		1.20312882244053E-06 P_RPA3917[c] + 1 cpd00011[c] + 1 cpd03049[c] -> 1 cpd00067[c] + 1 cpd00020[c] + 1 cpd00056[c]		RPA3917		0	1000	0
R_rxn00011_c0_4		6.1220955758239E-07 P_RPA4054[c] + 1 cpd00011[c] + 1 cpd03049[c] -> 1 cpd00067[c] + 1 cpd00020[c] + 1 cpd00056[c]		RPA4054		0	1000	0
R_rxn00014_c0_1		4.07372353267873E-07 P_RPA1808[c] + 2 cpd00067[c] + 1 cpd00025[c] + 2 cpd00110[c] -> 2 cpd00001[c] + 2 cpd00109[c]		RPA1808		0	1000	0
R_rxn00014_c0_2		1.78812125505676E-06 P_RPA4479[c] + 2 cpd00067[c] + 1 cpd00025[c] + 2 cpd00110[c] -> 2 cpd00001[c] + 2 cpd00109[c]		RPA4479		0	1000	0
R_rxn00015_c0		8.85204564451955E-07 P_RPA2625[c] + 2 cpd00118[c] -> 1 cpd00013[c] + 1 cpd03802[c]		RPA2625		0	1000	0
R_rxn00015_c0_B		8.85204564451955E-07 P_RPA2625[c] + 1 cpd00013[c] + 1 cpd03802[c] -> 2 cpd00118[c]		RPA2625		0	1000	0
R_rxn00016_c0		9.79280750931133E-07 P_RPA2852[c] + 1 cpd00001[c] + 1 cpd01157[c] -> 2 cpd00122[c]		RPA2852		0	1000	0
R_rxn00018_c0_1		1.97072072072072E-06 P_RPA1559[c] + 1.97072072072072E-06 P_RPA1560[c] + 1 cpd00001[c] + 1 cpd00011[c] + 1 cpd00871[c] -> 2 cpd00067[c] + 2 cpd00169[c]		RPA1559 and RPA1560		0	1000	0
R_rxn00018_c0_1_B		1.97072072072072E-06 P_RPA1559[c] + 1.97072072072072E-06 P_RPA1560[c] + 2 cpd00067[c] + 2 cpd00169[c] -> 1 cpd00001[c] + 1 cpd00011[c] + 1 cpd00871[c]		RPA1559 and RPA1560		0	0	0
R_rxn00018_c0_2		4.41919191919192E-06 P_RPA4641[c] + 1 cpd00001[c] + 1 cpd00011[c] + 1 cpd00871[c] -> 2 cpd00067[c] + 2 cpd00169[c]		RPA4641		0	1000	1
R_rxn00018_c0_2_B		4.41919191919192E-06 P_RPA4641[c] + 2 cpd00067[c] + 2 cpd00169[c] -> 1 cpd00001[c] + 1 cpd00011[c] + 1 cpd00871[c]		RPA4641		0	0	0
R_rxn00020_c0		1.13290973298936E-06 P_RPA1736[c] + 1 cpd00001[c] + 1 cpd00158[c] -> 2 cpd00190[c]		RPA1736		0	1000	0
R_rxn00023_c0		1.04322944092837E-06 P_RPA2003[c] + 2 cpd00268[c] + 2 cpd00109[c] -> 2 cpd00067[c] + 2 cpd00110[c] + 1 cpd01414[c]		RPA2003		0	1000	0
R_rxn00023_c0_B		1.04322944092837E-06 P_RPA2003[c] + 2 cpd00067[c] + 2 cpd00110[c] + 1 cpd01414[c] -> 2 cpd00268[c] + 2 cpd00109[c]		RPA2003		0	1000	0
R_rxn00029_c0		9.54419644683201E-07 P_RPA2712[c] + 2 cpd00338[c] -> 1 cpd00067[c] + 2 cpd00001[c] + 1 cpd00689[c]		RPA2712		0	1000	0
R_rxn00048_c0		9.44944390022647E-07 P_RPA2727[c] + 1 cpd00067[c] + 2 cpd02656[c] -> 1 cpd02882[c] + 1 cpd00220[c]		RPA2727		0	1000	0
R_rxn00056_c0		1.11442963491285E-06 P_RPA3600[c] + 2 cpd00001[c] + 4 cpd10516[c] -> 4 cpd00067[c] + 1 cpd00007[c] + 4 cpd10515[c]		RPA3600		0	1000	0
R_rxn00060_c0		1.13375195774668E-06 P_RPA1505[c] + 1 cpd00001[c] + 4 cpd00689[c] -> 4 cpd00013[c] + 1 cpd00755[c]		RPA1505		0	1000	0
R_rxn00065_c0_1		7.45832924901017E-07 P_RPA1796[c] + 1 cpd00002[c] -> 1 cpd00012[c] + 1 cpd00067[c] + 1 cpd00446[c]		RPA1796		0	1000	0
R_rxn00065_c0_2		1.65029988306447E-06 P_RPA1202[c] + 1 cpd00002[c] -> 1 cpd00012[c] + 1 cpd00067[c] + 1 cpd00446[c]		RPA1202		0	1000	0
R_rxn00065_c0_3		8.24202348741208E-07 P_RPA0786[c] + 1 cpd00002[c] -> 1 cpd00012[c] + 1 cpd00067[c] + 1 cpd00446[c]		RPA0786		0	1000	0
R_rxn00068_c0		8.97435897435897E-07 P_RPAAVG[c] + 1 cpd00004[c] + 2 cpd10516[c] -> 1 cpd00067[c] + 1 cpd00003[c] + 2 cpd10515[c]		RPAAVG		0	1000	0
R_rxn00077_c0		8.98563325608541E-07 P_RPA3374[c] + 1 cpd00002[c] + 1 cpd00003[c] -> 1 cpd00067[c] + 1 cpd00008[c] + 1 cpd00006[c]		RPA3374		0	1000	0
R_rxn00085_c0		7.23623908533938E-07 P_RPA4722[c] + 2 cpd00023[c] + 1 cpd00006[c] -> 1 cpd00067[c] + 1 cpd00005[c] + 1 cpd00024[c] + 1 cpd00053[c]		RPA4722		0	1000	0
R_rxn00085_c0_B		7.23623908533938E-07 P_RPA4722[c] + 1 cpd00067[c] + 1 cpd00005[c] + 1 cpd00024[c] + 1 cpd00053[c] -> 2 cpd00023[c] + 1 cpd00006[c]		RPA4722		0	1000	0
R_rxn00088_c0		1.15597963494163E-06 P_RPA4661[c] + 1 cpd00001[c] + 1 cpd00006[c] -> 1 cpd00009[c] + 1 cpd00003[c]		RPA4661		0	1000	0
R_rxn00088_c0_B		1.15597963494163E-06 P_RPA4661[c] + 1 cpd00009[c] + 1 cpd00003[c] -> 1 cpd00001[c] + 1 cpd00006[c]		RPA4661		0	1000	0
R_rxn00097_c0		7.74625911015402E-07 P_RPA3229[c] + 1 cpd00067[c] + 1 cpd00002[c] + 1 cpd00018[c] -> 2 cpd00008[c]		RPA3229		0	1000	0
R_rxn00097_c0_B		7.74625911015402E-07 P_RPA3229[c] + 2 cpd00008[c] -> 1 cpd00067[c] + 1 cpd00002[c] + 1 cpd00018[c]		RPA3229		0	1000	0
R_rxn00100_c0		1.17367415340368E-06 P_RPA0300[c] + 1 cpd00002[c] + 1 cpd00655[c] -> 1 cpd00067[c] + 1 cpd00008[c] + 1 cpd00010[c]		RPA0300		0	1000	0
R_rxn00101_c0		4.80033684649414E-07 P_RPA3660[c] + 4.80033684649414E-07 P_RPA3662[c] + 2 cpd00067[c] + 1 cpd00001[c] + 1 cpd00073[c] -> 1 cpd00011[c] + 2 cpd00013[c]		RPA3660 and RPA3662		0	1000	0
R_rxn00102_c0_1		1.17439286684957E-06 P_RPA0799[c] + 1 cpd00067[c] + 1 cpd00242[c] -> 1 cpd00001[c] + 1 cpd00011[c]		RPA0799		0	1000	0
R_rxn00102_c0_2		1.29004515158031E-06 P_RPA0794[c] + 1 cpd00067[c] + 1 cpd00242[c] -> 1 cpd00001[c] + 1 cpd00011[c]		RPA0794		0	1000	0
R_rxn00102_c0_3		4.47731886207022E-07 P_RPA0232[c] + 1 cpd00067[c] + 1 cpd00242[c] -> 1 cpd00001[c] + 1 cpd00011[c]		RPA0232		0	1000	0
R_rxn00102_c0_4		1.38833061837568E-06 P_RPA1259[c] + 1 cpd00067[c] + 1 cpd00242[c] -> 1 cpd00001[c] + 1 cpd00011[c]		RPA1259		0	1000	0
R_rxn00102_c0_B_1		1.17439286684957E-06 P_RPA0799[c] + 1 cpd00001[c] + 1 cpd00011[c] -> 1 cpd00067[c] + 1 cpd00242[c]		RPA0799		0	1000	0
R_rxn00102_c0_B_2		1.29004515158031E-06 P_RPA0794[c] + 1 cpd00001[c] + 1 cpd00011[c] -> 1 cpd00067[c] + 1 cpd00242[c]		RPA0794		0	1000	0
R_rxn00102_c0_B_3		4.47731886207022E-07 P_RPA0232[c] + 1 cpd00001[c] + 1 cpd00011[c] -> 1 cpd00067[c] + 1 cpd00242[c]		RPA0232		0	1000	0
R_rxn00102_c0_B_4		1.38833061837568E-06 P_RPA1259[c] + 1 cpd00001[c] + 1 cpd00011[c] -> 1 cpd00067[c] + 1 cpd00242[c]		RPA1259		0	1000	0
R_rxn00105_c0		7.00648333257708E-07 P_RPA0165[c] + 1 cpd00002[c] + 1 cpd00355[c] -> 1 cpd00012[c] + 1 cpd00003[c]		RPA0165		0	1000	0
R_rxn00105_c0_B		7.00648333257708E-07 P_RPA0165[c] + 1 cpd00012[c] + 1 cpd00003[c] -> 1 cpd00002[c] + 1 cpd00355[c]		RPA0165		0	1000	0
R_rxn00107_c0_1		1.80503863642224E-06 P_RPA0866[c] + 1 cpd00002[c] + 1 cpd07923[c] -> 1 cpd00008[c] + 1 cpd07924[c]		RPA0866		0	1000	0
R_rxn00107_c0_2		8.82913851152497E-07 P_RPA3056[c] + 1 cpd00002[c] + 1 cpd07923[c] -> 1 cpd00008[c] + 1 cpd07924[c]		RPA3056		0	1000	0
R_rxn00107_c0_B_1		1.80503863642224E-06 P_RPA0866[c] + 1 cpd00008[c] + 1 cpd07924[c] -> 1 cpd00002[c] + 1 cpd07923[c]		RPA0866		0	1000	0
R_rxn00107_c0_B_2		8.82913851152497E-07 P_RPA3056[c] + 1 cpd00008[c] + 1 cpd07924[c] -> 1 cpd00002[c] + 1 cpd07923[c]		RPA3056		0	1000	0
R_rxn00108_c0		8.97435897435897E-07 P_RPAAVG[c] + 1 cpd00008[c] + 1 cpd07923[c] -> 1 cpd00067[c] + 1 cpd00002[c] + 1 cpd02480[c]		RPAAVG		0	1000	0
R_rxn00108_c0_B		8.97435897435897E-07 P_RPAAVG[c] + 1 cpd00067[c] + 1 cpd00002[c] + 1 cpd02480[c] -> 1 cpd00008[c] + 1 cpd07923[c]		RPAAVG		0	1000	0
R_rxn00117_c0_1		1.80503863642224E-06 P_RPA0866[c] + 1 cpd00002[c] + 1 cpd00014[c] -> 1 cpd00008[c] + 1 cpd00062[c]		RPA0866		0	1000	0
R_rxn00117_c0_2		8.82913851152497E-07 P_RPA3056[c] + 1 cpd00002[c] + 1 cpd00014[c] -> 1 cpd00008[c] + 1 cpd00062[c]		RPA3056		0	1000	0
R_rxn00117_c0_B_1		1.80503863642224E-06 P_RPA0866[c] + 1 cpd00008[c] + 1 cpd00062[c] -> 1 cpd00002[c] + 1 cpd00014[c]		RPA0866		0	1000	0
R_rxn00117_c0_B_2		8.82913851152497E-07 P_RPA3056[c] + 1 cpd00008[c] + 1 cpd00062[c] -> 1 cpd00002[c] + 1 cpd00014[c]		RPA3056		0	1000	0
R_rxn00119_c0_1		7.74625911015402E-07 P_RPA3229[c] + 1 cpd00067[c] + 1 cpd00002[c] + 1 cpd00091[c] -> 1 cpd00008[c] + 1 cpd00014[c]		RPA3229		0	1000	0
R_rxn00119_c0_2		1.4851611187648E-06 P_RPA3069[c] + 1 cpd00067[c] + 1 cpd00002[c] + 1 cpd00091[c] -> 1 cpd00008[c] + 1 cpd00014[c]		RPA3069		0	1000	0
R_rxn00119_c0_B_1		7.74625911015402E-07 P_RPA3229[c] + 1 cpd00008[c] + 1 cpd00014[c] -> 1 cpd00067[c] + 1 cpd00002[c] + 1 cpd00091[c]		RPA3229		0	1000	0
R_rxn00119_c0_B_2		1.4851611187648E-06 P_RPA3069[c] + 1 cpd00008[c] + 1 cpd00014[c] -> 1 cpd00067[c] + 1 cpd00002[c] + 1 cpd00091[c]		RPA3069		0	1000	0
R_rxn00122_c0		1.53789482703443E-06 P_RPA4379[c] + 1 cpd00002[c] + 1 cpd00050[c] -> 1 cpd00012[c] + 1 cpd00015[c]		RPA4379		0	1000	0
R_rxn00124_c0_1		9.71904553419114E-07 P_RPA2799[c] + 1 cpd00002[c] + 1 cpd00215[c] -> 1 cpd00067[c] + 1 cpd00008[c] + 1 cpd00016[c]		RPA2799		0	1000	0
R_rxn00124_c0_2		8.82175764699359E-07 P_RPA4270[c] + 1 cpd00002[c] + 1 cpd00215[c] -> 1 cpd00067[c] + 1 cpd00008[c] + 1 cpd00016[c]		RPA4270		0	1000	0
R_rxn00126_c0		4.18395453436073E-07 P_RPA4016[c] + 1 cpd00012[c] + 1 cpd00067[c] + 1 cpd00009[c] + 1 cpd00017[c] -> 1 cpd00002[c] + 1 cpd00060[c] + 1 cpd00001[c]		RPA4016		0	1000	0
R_rxn00130_c0		1.0258995673635E-06 P_RPA4166[c] + 1 cpd00067[c] + 1 cpd00001[c] + 1 cpd00018[c] -> 1 cpd00013[c] + 1 cpd00114[c]		RPA4166		0	1000	0
R_rxn00132_c0_1		1.15237149823111E-06 P_RPA0955[c] + 1 cpd00001[c] + 1 cpd00018[c] -> 1 cpd00009[c] + 1 cpd00182[c]		RPA0955		0	1000	0
R_rxn00132_c0_2		1.33514149638844E-06 P_RPA2841[c] + 1 cpd00001[c] + 1 cpd00018[c] -> 1 cpd00009[c] + 1 cpd00182[c]		RPA2841		0	1000	0
R_rxn00132_c0_B_1		1.15237149823111E-06 P_RPA0955[c] + 1 cpd00009[c] + 1 cpd00182[c] -> 1 cpd00001[c] + 1 cpd00018[c]		RPA0955		0	1000	0
R_rxn00132_c0_B_2		1.33514149638844E-06 P_RPA2841[c] + 1 cpd00009[c] + 1 cpd00182[c] -> 1 cpd00001[c] + 1 cpd00018[c]		RPA2841		0	1000	0
R_rxn00134_c0		1.17367415340368E-06 P_RPA0300[c] + 1 cpd00002[c] + 1 cpd00182[c] -> 1 cpd00067[c] + 1 cpd00008[c] + 1 cpd00018[c]		RPA0300		0	1000	0
R_rxn00137_c0		8.50905890618884E-07 P_RPA1625[c] + 1 cpd00001[c] + 1 cpd00045[c] -> 1 cpd00009[c] + 1 cpd00018[c]		RPA1625		0	1000	0
R_rxn00137_c0_B		8.50905890618884E-07 P_RPA1625[c] + 1 cpd00009[c] + 1 cpd00018[c] -> 1 cpd00001[c] + 1 cpd00045[c]		RPA1625		0	1000	0
R_rxn00138_c0		1.10643015053772E-06 P_RPA4180[c] + 1 cpd00002[c] + 1 cpd00013[c] + 1 cpd00638[c] -> 1 cpd00012[c] + 2 cpd00067[c] + 1 cpd00018[c] + 1 cpd00003[c]		RPA4180		0	1000	0
R_rxn00139_c0		3.81211293439027E-07 P_RPA4492[c] + 1 cpd00103[c] + 1 cpd00128[c] -> 1 cpd00012[c] + 1 cpd00067[c] + 1 cpd00018[c]		RPA4492		0	1000	0
R_rxn00141_c0		7.51455408099329E-07 P_RPA4015[c] + 1 cpd00001[c] + 1 cpd00019[c] -> 1 cpd00135[c] + 1 cpd00182[c]		RPA4015		0	1000	0
R_rxn00141_c0_B		7.51455408099329E-07 P_RPA4015[c] + 1 cpd00135[c] + 1 cpd00182[c] -> 1 cpd00001[c] + 1 cpd00019[c]		RPA4015		0	1000	0
R_rxn00143_c0		8.97435897435897E-07 P_RPAAVG[c] + 1 cpd00001[c] + 1 cpd00019[c] -> 1 cpd00128[c] + 1 cpd02227[c]		RPAAVG		0	1000	0
R_rxn00143_c0_B		8.97435897435897E-07 P_RPAAVG[c] + 1 cpd00128[c] + 1 cpd02227[c] -> 1 cpd00001[c] + 1 cpd00019[c]		RPAAVG		0	1000	0
R_rxn00145_c0		7.33784669141734E-07 P_RPA4320[c] + 2 cpd00109[c] + 1 cpd00159[c] -> 2 cpd00067[c] + 1 cpd00020[c] + 2 cpd00110[c]		RPA4320		0	1000	0
R_rxn00145_c0_B		7.33784669141734E-07 P_RPA4320[c] + 2 cpd00067[c] + 1 cpd00020[c] + 2 cpd00110[c] -> 2 cpd00109[c] + 1 cpd00159[c]		RPA4320		0	1000	0
R_rxn00148_c0_1		9.65296665543552E-07 P_RPA2271[c] + 1 cpd00002[c] + 1 cpd00020[c] -> 1 cpd00067[c] + 1 cpd00008[c] + 1 cpd00061[c]		RPA2271		0	0	0
R_rxn00148_c0_2		4.41818499697986E-07 P_RPA4193[c] + 1 cpd00002[c] + 1 cpd00020[c] -> 1 cpd00067[c] + 1 cpd00008[c] + 1 cpd00061[c]		RPA4193		0	0	0
R_rxn00148_c0_B_1		9.65296665543552E-07 P_RPA2271[c] + 1 cpd00067[c] + 1 cpd00008[c] + 1 cpd00061[c] -> 1 cpd00002[c] + 1 cpd00020[c]		RPA2271		0	1000	0
R_rxn00148_c0_B_2		4.41818499697986E-07 P_RPA4193[c] + 1 cpd00067[c] + 1 cpd00008[c] + 1 cpd00061[c] -> 1 cpd00002[c] + 1 cpd00020[c]		RPA4193		0	1000	0
R_rxn00151_c0		4.45775828251489E-07 P_RPA1051[c] + 1 cpd00002[c] + 1 cpd00009[c] + 1 cpd00020[c] -> 1 cpd00012[c] + 2 cpd00067[c] + 1 cpd00018[c] + 1 cpd00061[c]		RPA1051		0	1000	0
R_rxn00154_c0		1.02165321003439E-06 P_RPA2867[c] + 1.27956792037919E-06 P_RPA2866[c] + 2.6753930343467E-07 P_RPA2864[c] + 1 cpd00010[c] + 1 cpd00003[c] + 1 cpd00020[c] -> 1 cpd00022[c] + 1 cpd00004[c] + 1 cpd00011[c]		RPA2867 and RPA2866 and RPA2864		0	1000	0
R_rxn00154_c0_B		1.02165321003439E-06 P_RPA2867[c] + 1.27956792037919E-06 P_RPA2866[c] + 2.6753930343467E-07 P_RPA2864[c] + 1 cpd00022[c] + 1 cpd00004[c] + 1 cpd00011[c] -> 1 cpd00010[c] + 1 cpd00003[c] + 1 cpd00020[c]		RPA2867 and RPA2866 and RPA2864		0	0	0
R_rxn00161_c0		5.11860415177295E-07 P_RPA3042[c] + 1 cpd00130[c] + 1 cpd00006[c] -> 1 cpd00005[c] + 1 cpd00020[c] + 1 cpd00011[c]		RPA3042		0	1000	0
R_rxn00163_c0		6.94993958516803E-07 P_RPA0721[c] + 1 cpd00067[c] + 1 cpd00001[c] + 1 cpd02080[c] -> 1 cpd00020[c] + 1 cpd00011[c]		RPA0721		0	1000	0
R_rxn00175_c0_1		7.62477397991417E-07 P_RPA0211[c] + 1 cpd00002[c] + 1 cpd00010[c] + 1 cpd00029[c] -> 1 cpd00012[c] + 1 cpd00067[c] + 1 cpd00022[c] + 1 cpd00018[c]		RPA0211		0	1000	0
R_rxn00175_c0_2		6.25576983056694E-07 P_RPA2302[c] + 1 cpd00002[c] + 1 cpd00010[c] + 1 cpd00029[c] -> 1 cpd00012[c] + 1 cpd00067[c] + 1 cpd00022[c] + 1 cpd00018[c]		RPA2302		0	1000	0
R_rxn00175_c0_3		1.32835054285259E-06 P_RPA3445[c] + 1 cpd00002[c] + 1 cpd00010[c] + 1 cpd00029[c] -> 1 cpd00012[c] + 1 cpd00067[c] + 1 cpd00022[c] + 1 cpd00018[c]		RPA3445		0	1000	0
R_rxn00178_c0		8.56463629048473E-07 P_RPA3715[c] + 2 cpd00022[c] -> 1 cpd00010[c] + 1 cpd00279[c]		RPA3715		0	1000	0
R_rxn00178_c0_B		8.56463629048473E-07 P_RPA3715[c] + 1 cpd00010[c] + 1 cpd00279[c] -> 2 cpd00022[c]		RPA3715		0	1000	0
R_rxn00179_c0		8.90550873566796E-07 P_RPA0163[c] + 1 cpd00002[c] + 1 cpd00023[c] -> 1 cpd00008[c] + 1 cpd02097[c]		RPA0163		0	1000	0
R_rxn00179_c0_B		8.90550873566796E-07 P_RPA0163[c] + 1 cpd00008[c] + 1 cpd02097[c] -> 1 cpd00002[c] + 1 cpd00023[c]		RPA0163		0	1000	0
R_rxn00181_c0_1		9.47252898932175E-07 P_RPA0943[c] + 1 cpd00067[c] + 1 cpd00002[c] + 1 cpd00023[c] -> 1 cpd00008[c] + 1 cpd03413[c]		RPA0943		0	1000	0
R_rxn00181_c0_2		1.39503089993443E-06 P_RPA3286[c] + 1 cpd00067[c] + 1 cpd00002[c] + 1 cpd00023[c] -> 1 cpd00008[c] + 1 cpd03413[c]		RPA3286		0	1000	0
R_rxn00181_c0_3		1.32747977963836E-06 P_RPA1200[c] + 1 cpd00067[c] + 1 cpd00002[c] + 1 cpd00023[c] -> 1 cpd00008[c] + 1 cpd03413[c]		RPA1200		0	1000	0
R_rxn00181_c0_B_1		9.47252898932175E-07 P_RPA0943[c] + 1 cpd00008[c] + 1 cpd03413[c] -> 1 cpd00067[c] + 1 cpd00002[c] + 1 cpd00023[c]		RPA0943		0	1000	0
R_rxn00181_c0_B_2		1.39503089993443E-06 P_RPA3286[c] + 1 cpd00008[c] + 1 cpd03413[c] -> 1 cpd00067[c] + 1 cpd00002[c] + 1 cpd00023[c]		RPA3286		0	1000	0
R_rxn00181_c0_B_3		1.32747977963836E-06 P_RPA1200[c] + 1 cpd00008[c] + 1 cpd03413[c] -> 1 cpd00067[c] + 1 cpd00002[c] + 1 cpd00023[c]		RPA1200		0	1000	0
R_rxn00183_c0		8.34284152414975E-07 P_RPA1580[c] + 1 cpd00001[c] + 1 cpd00003[c] + 1 cpd00858[c] -> 2 cpd00067[c] + 1 cpd00023[c] + 1 cpd00004[c]		RPA1580		0	1000	0
R_rxn00183_c0_B		8.34284152414975E-07 P_RPA1580[c] + 2 cpd00067[c] + 1 cpd00023[c] + 1 cpd00004[c] -> 1 cpd00001[c] + 1 cpd00003[c] + 1 cpd00858[c]		RPA1580		0	1000	0
R_rxn00187_c0		1.83759959789821E-07 P_RPA0984[c] + 1.83759959789821E-07 P_RPA1401[c] + 1.83759959789821E-07 P_RPA2967[c] + 1.83759959789821E-07 P_RPA4209[c] + 1 cpd00002[c] + 1 cpd00023[c] + 1 cpd00013[c] -> 1 cpd00067[c] + 1 cpd00008[c] + 1 cpd00009[c] + 1 cpd00053[c]		RPA0984 and RPA1401 and RPA2967 and RPA4209		0	1000	0
R_rxn00189_c0		1.8892095547223E-06 P_RPA4211[c] + 1 cpd00001[c] + 1 cpd00053[c] -> 1 cpd00023[c] + 1 cpd00013[c]		RPA4211		0	1000	0
R_rxn00192_c0		8.33446443922151E-07 P_RPA0592[c] + 1 cpd00022[c] + 1 cpd00023[c] -> 1 cpd00067[c] + 1 cpd00010[c] + 1 cpd00477[c]		RPA0592		0	1000	0
R_rxn00193_c0_1		8.34166506784753E-07 P_RPA1592[c] + 1 cpd00023[c] -> 1 cpd00186[c]		RPA1592		0	1000	0
R_rxn00193_c0_2		1.07599165440378E-06 P_RPA0250[c] + 1 cpd00023[c] -> 1 cpd00186[c]		RPA0250		0	1000	0
R_rxn00193_c0_B_1		8.34166506784753E-07 P_RPA1592[c] + 1 cpd00186[c] -> 1 cpd00023[c]		RPA1592		0	1000	0
R_rxn00193_c0_B_2		1.07599165440378E-06 P_RPA0250[c] + 1 cpd00186[c] -> 1 cpd00023[c]		RPA0250		0	1000	0
R_rxn00198_c0		8.022358695702E-07 P_RPA3834[c] + 1 cpd00006[c] + 1 cpd00260[c] -> 1 cpd00005[c] + 1 cpd00024[c] + 1 cpd00011[c]		RPA3834		0	1000	0
R_rxn00199_c0		8.022358695702E-07 P_RPA3834[c] + 1 cpd00067[c] + 1 cpd03187[c] -> 1 cpd00024[c] + 1 cpd00011[c]		RPA3834		0	1000	0
R_rxn00202_c0		8.20630494316548E-07 P_RPA4607[c] + 1 cpd00067[c] + 1 cpd00010[c] + 1 cpd00919[c] -> 1 cpd00001[c] + 1 cpd00022[c] + 1 cpd00024[c]		RPA4607		0	1000	0
R_rxn00205_c0_1		1.0186188982909E-06 P_RPA3626[c] + 2 cpd00042[c] + 1 cpd00025[c] -> 2 cpd00001[c] + 1 cpd00111[c]		RPA3626		0	1000	0
R_rxn00205_c0_2		2.58652543416677E-06 P_RPA3627[c] + 2 cpd00042[c] + 1 cpd00025[c] -> 2 cpd00001[c] + 1 cpd00111[c]		RPA3627		0	1000	0
R_rxn00206_c0_1		1.34586396776079E-06 P_RPA0225[c] + 2 cpd00067[c] + 2 cpd00532[c] -> 1 cpd00007[c] + 1 cpd00025[c]		RPA0225		0	1000	0
R_rxn00206_c0_2		1.2031977558643E-06 P_RPA1693[c] + 2 cpd00067[c] + 2 cpd00532[c] -> 1 cpd00007[c] + 1 cpd00025[c]		RPA1693		0	1000	0
R_rxn00208_c0_1		1.29351364502906E-06 P_RPA1720[c] + 1 cpd00001[c] + 1 cpd00007[c] + 1 cpd00493[c] -> 1 cpd00013[c] + 1 cpd00025[c] + 1 cpd00016[c]		RPA1720		0	1000	0
R_rxn00208_c0_2		1.18040792649544E-06 P_RPA0687[c] + 1 cpd00001[c] + 1 cpd00007[c] + 1 cpd00493[c] -> 1 cpd00013[c] + 1 cpd00025[c] + 1 cpd00016[c]		RPA0687		0	1000	0
R_rxn00208_c0_3		1.02087494816629E-06 P_RPA0359[c] + 1 cpd00001[c] + 1 cpd00007[c] + 1 cpd00493[c] -> 1 cpd00013[c] + 1 cpd00025[c] + 1 cpd00016[c]		RPA0359		0	1000	0
R_rxn00209_c0_1		1.29351364502906E-06 P_RPA1720[c] + 1 cpd00478[c] + 1 cpd00007[c] -> 1 cpd00025[c] + 1 cpd00016[c]		RPA1720		0	1000	0
R_rxn00209_c0_2		1.02087494816629E-06 P_RPA0359[c] + 1 cpd00478[c] + 1 cpd00007[c] -> 1 cpd00025[c] + 1 cpd00016[c]		RPA0359		0	1000	0
R_rxn00209_c0_3		1.18040792649544E-06 P_RPA0687[c] + 1 cpd00478[c] + 1 cpd00007[c] -> 1 cpd00025[c] + 1 cpd00016[c]		RPA0687		0	1000	0
R_rxn00210_c0		8.97435897435897E-07 P_RPAAVG[c] + 1 cpd00001[c] + 1 cpd00007[c] + 1 cpd00186[c] -> 1 cpd00024[c] + 1 cpd00013[c] + 1 cpd00025[c]		RPAAVG		0	1000	0
R_rxn00211_c0		7.8484164324911E-07 P_RPA4018[c] + 1 cpd00001[c] + 2 cpd00003[c] + 1 cpd00026[c] -> 3 cpd00067[c] + 2 cpd00004[c] + 1 cpd00144[c]		RPA4018		0	1000	0
R_rxn00211_c0_B		7.8484164324911E-07 P_RPA4018[c] + 3 cpd00067[c] + 2 cpd00004[c] + 1 cpd00144[c] -> 1 cpd00001[c] + 2 cpd00003[c] + 1 cpd00026[c]		RPA4018		0	1000	0
R_rxn00213_c0		8.83939575574308E-07 P_RPA0887[c] + 1 cpd00089[c] + 1 cpd00062[c] -> 1 cpd00012[c] + 1 cpd00026[c]		RPA0887		0	1000	0
R_rxn00213_c0_B		8.83939575574308E-07 P_RPA0887[c] + 1 cpd00012[c] + 1 cpd00026[c] -> 1 cpd00089[c] + 1 cpd00062[c]		RPA0887		0	1000	0
R_rxn00216_c0		1.47290382990065E-06 P_RPA0157[c] + 1 cpd00002[c] + 1 cpd00027[c] -> 1 cpd00067[c] + 1 cpd00008[c] + 1 cpd00079[c]		RPA0157		0	1000	0
R_rxn00222_c0		1.13290973298936E-06 P_RPA1736[c] + 1 cpd00001[c] + 1 cpd00158[c] -> 2 cpd00027[c]		RPA1736		0	1000	0
R_rxn00223_c0		1.02840906586666E-06 P_RPA2386[c] + 1 cpd00027[c] -> 1 cpd00082[c]		RPA2386		0	1000	0
R_rxn00223_c0_B		1.02840906586666E-06 P_RPA2386[c] + 1 cpd00082[c] -> 1 cpd00027[c]		RPA2386		0	1000	0
R_rxn00224_c0		2.33756692676737E-06 P_RPA0875[c] + 1 cpd10515[c] + 1 cpd01476[c] -> 2 cpd00067[c] + 1 cpd00028[c]		RPA0875		0	1000	0
R_rxn00224_c0_B		2.33756692676737E-06 P_RPA0875[c] + 2 cpd00067[c] + 1 cpd00028[c] -> 1 cpd10515[c] + 1 cpd01476[c]		RPA0875		0	1000	0
R_rxn00225_c0		1.57866012349633E-06 P_RPA4566[c] + 1 cpd00002[c] + 1 cpd00029[c] -> 1 cpd00008[c] + 1 cpd00196[c]		RPA4566		0	1000	0
R_rxn00225_c0_B		1.57866012349633E-06 P_RPA4566[c] + 1 cpd00008[c] + 1 cpd00196[c] -> 1 cpd00002[c] + 1 cpd00029[c]		RPA4566		0	1000	0
R_rxn00227_c0		1.26390901781028E-06 P_RPA3173[c] + 1 cpd00001[c] + 1 cpd00196[c] -> 1 cpd00067[c] + 1 cpd00009[c] + 1 cpd00029[c]		RPA3173		0	1000	0
R_rxn00228_c0		7.36765068073584E-07 P_RPA3737[c] + 1 cpd00001[c] + 1 cpd03385[c] -> 1 cpd00009[c] + 1 cpd00029[c]		RPA3737		0	1000	0
R_rxn00231_c0_1		9.58772770853308E-07 P_RPA1700[c] + 1 cpd00001[c] + 1 cpd03734[c] -> 1 cpd00029[c] + 1 cpd00013[c]		RPA1700		0	1000	0
R_rxn00231_c0_2		6.11339117959921E-07 P_RPA3440[c] + 1 cpd00001[c] + 1 cpd03734[c] -> 1 cpd00029[c] + 1 cpd00013[c]		RPA3440		0	1000	0
R_rxn00231_c0_3		7.46014417971985E-07 P_RPA3628[c] + 1 cpd00001[c] + 1 cpd03734[c] -> 1 cpd00029[c] + 1 cpd00013[c]		RPA3628		0	1000	0
R_rxn00231_c0_4		7.86030221739126E-07 P_RPA1734[c] + 1 cpd00001[c] + 1 cpd03734[c] -> 1 cpd00029[c] + 1 cpd00013[c]		RPA1734		0	1000	0
R_rxn00237_c0_1		8.82913851152497E-07 P_RPA3056[c] + 1 cpd00002[c] + 1 cpd00031[c] -> 1 cpd00008[c] + 1 cpd00038[c]		RPA3056		0	1000	0
R_rxn00237_c0_2		1.80503863642224E-06 P_RPA0866[c] + 1 cpd00002[c] + 1 cpd00031[c] -> 1 cpd00008[c] + 1 cpd00038[c]		RPA0866		0	1000	0
R_rxn00237_c0_B_1		8.82913851152497E-07 P_RPA3056[c] + 1 cpd00008[c] + 1 cpd00038[c] -> 1 cpd00002[c] + 1 cpd00031[c]		RPA3056		0	1000	0
R_rxn00237_c0_B_2		1.80503863642224E-06 P_RPA0866[c] + 1 cpd00008[c] + 1 cpd00038[c] -> 1 cpd00002[c] + 1 cpd00031[c]		RPA0866		0	1000	0
R_rxn00239_c0		1.4851611187648E-06 P_RPA3069[c] + 1 cpd00067[c] + 1 cpd00002[c] + 1 cpd00126[c] -> 1 cpd00008[c] + 1 cpd00031[c]		RPA3069		0	1000	0
R_rxn00239_c0_B		1.4851611187648E-06 P_RPA3069[c] + 1 cpd00008[c] + 1 cpd00031[c] -> 1 cpd00067[c] + 1 cpd00002[c] + 1 cpd00126[c]		RPA3069		0	1000	0
R_rxn00242_c0		8.97435897435897E-07 P_RPAAVG[c] + 1 cpd00001[c] + 1 cpd00905[c] -> 1 cpd00012[c] + 1 cpd00031[c]		RPAAVG		0	1000	0
R_rxn00247_c0		6.61275070591114E-07 P_RPA0360[c] + 1 cpd00002[c] + 1 cpd00032[c] -> 1 cpd00008[c] + 1 cpd00011[c] + 1 cpd00061[c]		RPA0360		0	1000	0
R_rxn00248_c0		9.9690390131221E-07 P_RPA0192[c] + 1 cpd00130[c] + 1 cpd00003[c] -> 1 cpd00067[c] + 1 cpd00032[c] + 1 cpd00004[c]		RPA0192		0	1000	0
R_rxn00248_c0_B		9.9690390131221E-07 P_RPA0192[c] + 1 cpd00067[c] + 1 cpd00032[c] + 1 cpd00004[c] -> 1 cpd00130[c] + 1 cpd00003[c]		RPA0192		0	1000	0
R_rxn00251_c0		8.97435897435897E-07 P_RPAAVG[c] + 1 cpd00067[c] + 1 cpd00009[c] + 1 cpd00032[c] -> 1 cpd00001[c] + 1 cpd00011[c] + 1 cpd00061[c]		RPAAVG		0	1000	0
R_rxn00255_c0		7.05206066249744E-07 P_RPA4698[c] + 1 cpd02544[c] -> 1 cpd00032[c] + 1 cpd00020[c]		RPA4698		0	1000	0
R_rxn00255_c0_B		7.05206066249744E-07 P_RPA4698[c] + 1 cpd00032[c] + 1 cpd00020[c] -> 1 cpd02544[c]		RPA4698		0	1000	0
R_rxn00256_c0_1		8.68547775711185E-07 P_RPA4665[c] + 1 cpd00001[c] + 1 cpd00022[c] + 1 cpd00032[c] -> 1 cpd00067[c] + 1 cpd00010[c] + 1 cpd00137[c]		RPA4665		0	1000	0
R_rxn00256_c0_2		6.37155833449892E-07 P_RPA2046[c] + 1 cpd00001[c] + 1 cpd00022[c] + 1 cpd00032[c] -> 1 cpd00067[c] + 1 cpd00010[c] + 1 cpd00137[c]		RPA2046		0	1000	0
R_rxn00258_c0		6.95494125392954E-07 P_RPA3117[c] + 1 cpd00020[c] + 1 cpd00070[c] -> 1 cpd00022[c] + 1 cpd00032[c]		RPA3117		0	1000	0
R_rxn00258_c0_B		6.95494125392954E-07 P_RPA3117[c] + 1 cpd00022[c] + 1 cpd00032[c] -> 1 cpd00020[c] + 1 cpd00070[c]		RPA3117		0	1000	0
R_rxn00259_c0		9.37014342119999E-07 P_RPA3071[c] + 1 cpd00442[c] -> 1 cpd00067[c] + 1 cpd00022[c] + 1 cpd00032[c]		RPA3071		0	1000	0
R_rxn00259_c0_B		9.37014342119999E-07 P_RPA3071[c] + 1 cpd00067[c] + 1 cpd00022[c] + 1 cpd00032[c] -> 1 cpd00442[c]		RPA3071		0	1000	0
R_rxn00260_c0		7.35161809114186E-07 P_RPA4331[c] + 1 cpd00024[c] + 1 cpd00041[c] -> 1 cpd00023[c] + 1 cpd00032[c]		RPA4331		0	1000	0
R_rxn00260_c0_B		7.35161809114186E-07 P_RPA4331[c] + 1 cpd00023[c] + 1 cpd00032[c] -> 1 cpd00024[c] + 1 cpd00041[c]		RPA4331		0	1000	0
R_rxn00262_c0		6.92092611219283E-07 P_RPA1054[c] + 1 cpd00001[c] + 1 cpd00007[c] + 1 cpd00041[c] -> 1 cpd00032[c] + 1 cpd00013[c] + 1 cpd00025[c]		RPA1054		0	1000	0
R_rxn00263_c0		8.97435897435897E-07 P_RPAAVG[c] + 1 cpd00001[c] + 1 cpd00007[c] + 1 cpd00320[c] -> 1 cpd00032[c] + 1 cpd00013[c] + 1 cpd00025[c]		RPAAVG		0	1000	0
R_rxn00274_c0		8.97435897435897E-07 P_RPAAVG[c] + 1 cpd00033[c] + 1 cpd00022[c] -> 1 cpd00010[c] + 1 cpd02211[c]		RPAAVG		0	1000	0
R_rxn00274_c0_B		8.97435897435897E-07 P_RPAAVG[c] + 1 cpd00010[c] + 1 cpd02211[c] -> 1 cpd00033[c] + 1 cpd00022[c]		RPAAVG		0	1000	0
R_rxn00275_c0		1.20802612557834E-06 P_RPA0789[c] + 1 cpd00033[c] + 1 cpd00024[c] -> 1 cpd00023[c] + 1 cpd00040[c]		RPA0789		0	1000	0
R_rxn00275_c0_B		1.20802612557834E-06 P_RPA0789[c] + 1 cpd00023[c] + 1 cpd00040[c] -> 1 cpd00033[c] + 1 cpd00024[c]		RPA0789		0	1000	0
R_rxn00280_c0		1.19930508836594E-06 P_RPA3701[c] + 1 cpd00001[c] + 1 cpd00003[c] + 1 cpd02051[c] -> 1 cpd00067[c] + 1 cpd00004[c] + 1 cpd00020[c] + 1 cpd00035[c]		RPA3701		0	1000	0
R_rxn00280_c0_B		1.19930508836594E-06 P_RPA3701[c] + 1 cpd00067[c] + 1 cpd00004[c] + 1 cpd00020[c] + 1 cpd00035[c] -> 1 cpd00001[c] + 1 cpd00003[c] + 1 cpd02051[c]		RPA3701		0	1000	0
R_rxn00283_c0		1.31127477762965E-06 P_RPA3085[c] + 1 cpd00035[c] -> 1 cpd00117[c]		RPA3085		0	1000	0
R_rxn00283_c0_B		1.31127477762965E-06 P_RPA3085[c] + 1 cpd00117[c] -> 1 cpd00035[c]		RPA3085		0	1000	0
R_rxn00285_c0		8.45847513027059E-07 P_RPA0191[c] + 1 cpd00002[c] + 1 cpd00010[c] + 1 cpd00036[c] -> 1 cpd00008[c] + 1 cpd00009[c] + 1 cpd00078[c]		RPA0191		0	1000	0
R_rxn00285_c0_B		8.45847513027059E-07 P_RPA0191[c] + 1 cpd00008[c] + 1 cpd00009[c] + 1 cpd00078[c] -> 1 cpd00002[c] + 1 cpd00010[c] + 1 cpd00036[c]		RPA0191		0	1000	0
R_rxn00286_c0		8.97435897435897E-07 P_RPAAVG[c] + 1 cpd00130[c] + 1 cpd00078[c] -> 1 cpd00036[c] + 1 cpd02662[c]		RPAAVG		0	1000	0
R_rxn00286_c0_B		8.97435897435897E-07 P_RPAAVG[c] + 1 cpd00036[c] + 1 cpd02662[c] -> 1 cpd00130[c] + 1 cpd00078[c]		RPAAVG		0	1000	0										8.97435897435897E-07 P_RPAAVG[c] + 1 cpd00130[c] + 1 cpd00078[c] -> 1 cpd00036[c] + 1 cpd02662[c]
R_rxn00288_c0		8.97435897435897E-07 P_RPAAVG[c] + 1 cpd00067[c] + 1 cpd00015[c] + 1 cpd00036[c] -> 1 cpd00982[c] + 1 cpd00106[c]		RPAAVG		0	0	0
R_rxn00288_c0_B		8.97435897435897E-07 P_RPAAVG[c] + 1 cpd00982[c] + 1 cpd00106[c] -> 1 cpd00067[c] + 1 cpd00015[c] + 1 cpd00036[c]		RPAAVG		0	1000	0
R_rxn00289_c0		9.18357574329019E-07 P_RPA2395[c] + 1 cpd02799[c] -> 1 cpd00020[c] + 1 cpd00036[c]		RPA2395		0	1000	0
R_rxn00289_c0_B		9.18357574329019E-07 P_RPA2395[c] + 1 cpd00020[c] + 1 cpd00036[c] -> 1 cpd02799[c]		RPA2395		0	1000	0
R_rxn00290_c0		8.97435897435897E-07 P_RPAAVG[c] + 1 cpd00078[c] + 1 cpd00142[c] -> 1 cpd00279[c] + 1 cpd00036[c]		RPAAVG		0	1000	0
R_rxn00290_c0_B		8.97435897435897E-07 P_RPAAVG[c] + 1 cpd00279[c] + 1 cpd00036[c] -> 1 cpd00078[c] + 1 cpd00142[c]		RPAAVG		0	1000	0
R_rxn00293_c0		1.27837225469558E-06 P_RPA2659[c] + 1 cpd00062[c] + 1 cpd02611[c] -> 1 cpd00012[c] + 1 cpd00037[c]		RPA2659		0	1000	0
R_rxn00293_c0_B		1.27837225469558E-06 P_RPA2659[c] + 1 cpd00012[c] + 1 cpd00037[c] -> 1 cpd00062[c] + 1 cpd02611[c]		RPA2659		0	1000	0
R_rxn00295_c0_1		9.47648725570406E-07 P_RPA4582[c] + 1 cpd00037[c] -> 1 cpd00175[c]		RPA4582		0	1000	0
R_rxn00295_c0_2		1.02052171986096E-06 P_RPA3990[c] + 1 cpd00037[c] -> 1 cpd00175[c]		RPA3990		0	1000	0
R_rxn00295_c0_B_1		9.47648725570406E-07 P_RPA4582[c] + 1 cpd00175[c] -> 1 cpd00037[c]		RPA4582		0	1000	0
R_rxn00295_c0_B_2		1.02052171986096E-06 P_RPA3990[c] + 1 cpd00175[c] -> 1 cpd00037[c]		RPA3990		0	1000	0
R_rxn00299_c0		1.39230242399852E-06 P_RPA3391[c] + 1 cpd00001[c] + 1 cpd00038[c] -> 1 cpd00067[c] + 1 cpd00047[c] + 1 cpd02978[c]		RPA3391		0	1000	0
R_rxn00300_c0		1.38265960500707E-06 P_RPA1093[c] + 3 cpd00001[c] + 1 cpd00038[c] -> 1 cpd00012[c] + 3 cpd00067[c] + 1 cpd00047[c] + 1 cpd00957[c]		RPA1093		0	1000	0
R_rxn00303_c0		6.4620693453893E-07 P_RPA2693[c] + 1 cpd00002[c] + 1 cpd00038[c] -> 2 cpd00067[c] + 1 cpd00018[c] + 1 cpd02740[c]		RPA2693		0	1000	0
R_rxn00304_c0_1		9.65296665543552E-07 P_RPA2271[c] + 1 cpd00020[c] + 1 cpd00038[c] -> 1 cpd00067[c] + 1 cpd00061[c] + 1 cpd00031[c]		RPA2271		0	1000	0
R_rxn00304_c0_2		4.41818499697986E-07 P_RPA4193[c] + 1 cpd00020[c] + 1 cpd00038[c] -> 1 cpd00067[c] + 1 cpd00061[c] + 1 cpd00031[c]		RPA4193		0	1000	0
R_rxn00304_c0_B_1		9.65296665543552E-07 P_RPA2271[c] + 1 cpd00067[c] + 1 cpd00061[c] + 1 cpd00031[c] -> 1 cpd00020[c] + 1 cpd00038[c]		RPA2271		0	1000	0
R_rxn00304_c0_B_2		4.41818499697986E-07 P_RPA4193[c] + 1 cpd00067[c] + 1 cpd00061[c] + 1 cpd00031[c] -> 1 cpd00020[c] + 1 cpd00038[c]		RPA4193		0	1000	0
R_rxn00313_c0		1.01053604124912E-06 P_RPA4741[c] + 1 cpd00067[c] + 1 cpd00516[c] -> 1 cpd00011[c] + 1 cpd00039[c]		RPA4741		0	1000	0
R_rxn00314_c0		7.96339266313673E-07 P_RPA4366[c] + 1 cpd00001[c] + 1 cpd00006[c] + 1 cpd02490[c] -> 1 cpd00067[c] + 1 cpd00005[c] + 1 cpd00020[c] + 1 cpd00039[c]		RPA4366		0	1000	0
R_rxn00314_c0_B		7.96339266313673E-07 P_RPA4366[c] + 1 cpd00067[c] + 1 cpd00005[c] + 1 cpd00020[c] + 1 cpd00039[c] -> 1 cpd00001[c] + 1 cpd00006[c] + 1 cpd02490[c]		RPA4366		0	1000	0
R_rxn00321_c0		7.80770732251408E-07 P_RPA2515[c] + 1 cpd00039[c] -> 1 cpd00840[c]		RPA2515		0	1000	0
R_rxn00321_c0_B		7.80770732251408E-07 P_RPA2515[c] + 1 cpd00840[c] -> 1 cpd00039[c]		RPA2515		0	1000	0
R_rxn00324_c0		8.97435897435897E-07 P_RPAAVG[c] + 1 cpd00006[c] + 1 cpd00139[c] -> 1 cpd00067[c] + 1 cpd00005[c] + 1 cpd00040[c]		RPAAVG		0	1000	0
R_rxn00324_c0_B		8.97435897435897E-07 P_RPAAVG[c] + 1 cpd00067[c] + 1 cpd00005[c] + 1 cpd00040[c] -> 1 cpd00006[c] + 1 cpd00139[c]		RPAAVG		0	1000	0
R_rxn00327_c0		1.39079755617001E-06 P_RPA0554[c] + 2 cpd00067[c] + 1 cpd00001[c] + 1 cpd00465[c] -> 1 cpd00011[c] + 2 cpd00013[c] + 1 cpd00040[c]		RPA0554		0	1000	0
R_rxn00330_c0		5.31557425287705E-07 P_RPA4216[c] + 1 cpd00001[c] + 1 cpd00022[c] + 1 cpd00040[c] -> 1 cpd00067[c] + 1 cpd00010[c] + 1 cpd00130[c]		RPA4216		0	1000	0
R_rxn00333_c0		8.54747123063642E-07 P_RPA1130[c] + 1 cpd00007[c] + 1 cpd00139[c] -> 1 cpd00025[c] + 1 cpd00040[c]		RPA1130		0	1000	0
R_rxn00336_c0		6.4533536234966E-07 P_RPA4394[c] + 1 cpd00260[c] -> 1 cpd00040[c] + 1 cpd00036[c]		RPA4394		0	1000	0
R_rxn00336_c0_B		6.4533536234966E-07 P_RPA4394[c] + 1 cpd00040[c] + 1 cpd00036[c] -> 1 cpd00260[c]		RPA4394		0	1000	0
R_rxn00337_c0		1.36166107088808E-06 P_RPA0629[c] + 1 cpd00002[c] + 1 cpd00041[c] -> 1 cpd00008[c] + 1 cpd01977[c]		RPA0629		0	1000	0
R_rxn00337_c0_B		1.36166107088808E-06 P_RPA0629[c] + 1 cpd00008[c] + 1 cpd01977[c] -> 1 cpd00002[c] + 1 cpd00041[c]		RPA0629		0	1000	0
R_rxn00340_c0		8.97435897435897E-07 P_RPAAVG[c] + 1 cpd00002[c] + 1 cpd00013[c] + 1 cpd00041[c] -> 1 cpd00012[c] + 2 cpd00067[c] + 1 cpd00018[c] + 1 cpd00132[c]		RPAAVG		0	1000	0
R_rxn00351_c0		1.34447325458561E-06 P_RPA0322[c] + 1 cpd00002[c] + 1 cpd00033[c] + 1 cpd00506[c] -> 1 cpd00067[c] + 1 cpd00008[c] + 1 cpd00009[c] + 1 cpd00042[c]		RPA0322		0	1000	0
R_rxn00361_c0		1.11258278145695E-06 P_RPA0753[c] + 1 cpd00002[c] + 1 cpd00193[c] -> 1 cpd00067[c] + 1 cpd00008[c] + 1 cpd00044[c]		RPA0753		0	1000	0
R_rxn00361_c0_B		1.11258278145695E-06 P_RPA0753[c] + 1 cpd00067[c] + 1 cpd00008[c] + 1 cpd00044[c] -> 1 cpd00002[c] + 1 cpd00193[c]		RPA0753		0	1000	0
R_rxn00363_c0_1		1.15237149823111E-06 P_RPA0955[c] + 1 cpd00001[c] + 1 cpd00046[c] -> 1 cpd00009[c] + 1 cpd00367[c]		RPA0955		0	1000	0
R_rxn00363_c0_2		1.33514149638844E-06 P_RPA2841[c] + 1 cpd00001[c] + 1 cpd00046[c] -> 1 cpd00009[c] + 1 cpd00367[c]		RPA2841		0	1000	0
R_rxn00363_c0_B_1		1.15237149823111E-06 P_RPA0955[c] + 1 cpd00009[c] + 1 cpd00367[c] -> 1 cpd00001[c] + 1 cpd00046[c]		RPA0955		0	1000	0
R_rxn00363_c0_B_2		1.33514149638844E-06 P_RPA2841[c] + 1 cpd00009[c] + 1 cpd00367[c] -> 1 cpd00001[c] + 1 cpd00046[c]		RPA2841		0	1000	0
R_rxn00364_c0		9.00985162919569E-07 P_RPA0063[c] + 1 cpd00067[c] + 1 cpd00002[c] + 1 cpd00046[c] -> 1 cpd00008[c] + 1 cpd00096[c]		RPA0063		0	1000	0
R_rxn00364_c0_B		9.00985162919569E-07 P_RPA0063[c] + 1 cpd00008[c] + 1 cpd00096[c] -> 1 cpd00067[c] + 1 cpd00002[c] + 1 cpd00046[c]		RPA0063		0	1000	0
R_rxn00371_c0		1.7996821761277E-07 P_RPA0732[c] + 1.7996821761277E-07 P_RPA0733[c] + 1.7996821761277E-07 P_RPA0734[c] + 1.7996821761277E-07 P_RPA0735[c] + 1.7996821761277E-07 P_RPA0736[c] + 1 cpd00003[c] + 1 cpd00047[c] -> 1 cpd00004[c] + 1 cpd00011[c]		RPA0732 and RPA0733 and RPA0734 and RPA0735 and RPA0736		0	1000	0
R_rxn00379_c0_1		8.75662219553537E-07 P_RPA0752[c] + 1 cpd00002[c] + 1 cpd00048[c] -> 1 cpd00012[c] + 1 cpd00193[c]		RPA0752		0	1000	0
R_rxn00379_c0_2		1.11258278145695E-06 P_RPA0753[c] + 1 cpd00002[c] + 1 cpd00048[c] -> 1 cpd00012[c] + 1 cpd00193[c]		RPA0753		0	1000	0
R_rxn00379_c0_B_1		8.75662219553537E-07 P_RPA0752[c] + 1 cpd00012[c] + 1 cpd00193[c] -> 1 cpd00002[c] + 1 cpd00048[c]		RPA0752		0	1000	0
R_rxn00379_c0_B_2		1.11258278145695E-06 P_RPA0753[c] + 1 cpd00012[c] + 1 cpd00193[c] -> 1 cpd00002[c] + 1 cpd00048[c]		RPA0753		0	1000	0
R_rxn00392_c0		1.53789482703443E-06 P_RPA4379[c] + 1 cpd00002[c] + 1 cpd00220[c] -> 1 cpd00067[c] + 1 cpd00008[c] + 1 cpd00050[c]		RPA4379		0	1000	0
R_rxn00394_c0		6.93031110166535E-07 P_RPA4729[c] + 1 cpd00001[c] + 1 cpd00051[c] -> 1 cpd00064[c] + 1 cpd00073[c]		RPA4729		0	1000	0
R_rxn00404_c0		8.97435897435897E-07 P_RPAAVG[c] + 1 cpd00033[c] + 1 cpd00051[c] -> 1 cpd00064[c] + 1 cpd00451[c]		RPAAVG		0	1000	0
R_rxn00404_c0_B		8.97435897435897E-07 P_RPAAVG[c] + 1 cpd00064[c] + 1 cpd00451[c] -> 1 cpd00033[c] + 1 cpd00051[c]		RPAAVG		0	1000	0
R_rxn00405_c0		8.97435897435897E-07 P_RPAAVG[c] + 1 cpd00067[c] + 1 cpd00051[c] -> 1 cpd00011[c] + 1 cpd00152[c]		RPAAVG		0	1000	0
R_rxn00407_c0		1.07572543593773E-06 P_RPA4765[c] + 1 cpd00067[c] + 1 cpd00001[c] + 1 cpd00052[c] -> 1 cpd00013[c] + 1 cpd00062[c]		RPA4765		0	1000	0
R_rxn00409_c0_1		1.80503863642224E-06 P_RPA0866[c] + 1 cpd00002[c] + 1 cpd00096[c] -> 1 cpd00008[c] + 1 cpd00052[c]		RPA0866		0	1000	0
R_rxn00409_c0_2		8.82913851152497E-07 P_RPA3056[c] + 1 cpd00002[c] + 1 cpd00096[c] -> 1 cpd00008[c] + 1 cpd00052[c]		RPA3056		0	1000	0
R_rxn00409_c0_B_1		1.80503863642224E-06 P_RPA0866[c] + 1 cpd00008[c] + 1 cpd00052[c] -> 1 cpd00002[c] + 1 cpd00096[c]		RPA0866		0	1000	0
R_rxn00409_c0_B_2		8.82913851152497E-07 P_RPA3056[c] + 1 cpd00008[c] + 1 cpd00052[c] -> 1 cpd00002[c] + 1 cpd00096[c]		RPA3056		0	1000	0
R_rxn00410_c0		9.27727385982304E-07 P_RPA0392[c] + 1 cpd00002[c] + 1 cpd00013[c] + 1 cpd00062[c] -> 2 cpd00067[c] + 1 cpd00008[c] + 1 cpd00009[c] + 1 cpd00052[c]		RPA0392		0	1000	0
R_rxn00410_c0_B		9.27727385982304E-07 P_RPA0392[c] + 2 cpd00067[c] + 1 cpd00008[c] + 1 cpd00009[c] + 1 cpd00052[c] -> 1 cpd00002[c] + 1 cpd00013[c] + 1 cpd00062[c]		RPA0392		0	1000	0
R_rxn00412_c0		9.27727385982304E-07 P_RPA0392[c] + 1 cpd00002[c] + 1 cpd00001[c] + 1 cpd00053[c] + 1 cpd00062[c] -> 2 cpd00067[c] + 1 cpd00008[c] + 1 cpd00009[c] + 1 cpd00023[c] + 1 cpd00052[c]		RPA0392		0	1000	0
R_rxn00414_c0_1		3.83496291864784E-07 P_RPA1276[c] + 2 cpd00002[c] + 1 cpd00001[c] + 1 cpd00242[c] + 1 cpd00053[c] -> 2 cpd00067[c] + 2 cpd00008[c] + 1 cpd00009[c] + 1 cpd00023[c] + 1 cpd00146[c]		RPA1276		0	1000	0
R_rxn00414_c0_2		8.20375950952456E-07 P_RPA4071[c] + 2 cpd00002[c] + 1 cpd00001[c] + 1 cpd00242[c] + 1 cpd00053[c] -> 2 cpd00067[c] + 2 cpd00008[c] + 1 cpd00009[c] + 1 cpd00023[c] + 1 cpd00146[c]		RPA4071		0	1000	0
R_rxn00415_c0		7.50454024684934E-07 P_RPA2323[c] + 1 cpd00020[c] + 1 cpd00053[c] -> 1 cpd00035[c] + 1 cpd00695[c]		RPA2323		0	1000	0
R_rxn00415_c0_B		7.50454024684934E-07 P_RPA2323[c] + 1 cpd00035[c] + 1 cpd00695[c] -> 1 cpd00020[c] + 1 cpd00053[c]		RPA2323		0	1000	0
R_rxn00416_c0		8.97435897435897E-07 P_RPAAVG[c] + 1 cpd00002[c] + 1 cpd00001[c] + 1 cpd00041[c] + 1 cpd00053[c] -> 1 cpd00012[c] + 2 cpd00067[c] + 1 cpd00018[c] + 1 cpd00023[c] + 1 cpd00132[c]		RPAAVG		0	1000	0
R_rxn00420_c0		6.03266949072204E-07 P_RPA2029[c] + 1 cpd00001[c] + 1 cpd00738[c] -> 1 cpd00009[c] + 1 cpd00054[c]		RPA2029		0	1000	0
R_rxn00420_c0_B		6.03266949072204E-07 P_RPA2029[c] + 1 cpd00009[c] + 1 cpd00054[c] -> 1 cpd00001[c] + 1 cpd00738[c]		RPA2029		0	1000	0
R_rxn00423_c0		8.99246303134216E-07 P_RPA1425[c] + 1 cpd00022[c] + 1 cpd00054[c] -> 1 cpd00010[c] + 1 cpd00722[c]		RPA1425		0	1000	0
R_rxn00427_c0		8.97435897435897E-07 P_RPAAVG[c] + 1 cpd00025[c] + 1 cpd00116[c] -> 2 cpd00001[c] + 1 cpd00055[c]		RPAAVG		0	1000	0
R_rxn00428_c0_1		7.45832924901017E-07 P_RPA1796[c] + 1 cpd00001[c] + 1 cpd01530[c] -> 2 cpd00067[c] + 1 cpd00055[c] + 2 cpd00099[c]		RPA1796		0	1000	0
R_rxn00428_c0_2		8.24202348741208E-07 P_RPA0786[c] + 1 cpd00001[c] + 1 cpd01530[c] -> 2 cpd00067[c] + 1 cpd00055[c] + 2 cpd00099[c]		RPA0786		0	1000	0
R_rxn00428_c0_3		1.65029988306447E-06 P_RPA1202[c] + 1 cpd00001[c] + 1 cpd01530[c] -> 2 cpd00067[c] + 1 cpd00055[c] + 2 cpd00099[c]		RPA1202		0	1000	0
R_rxn00428_c0_B_1		7.45832924901017E-07 P_RPA1796[c] + 2 cpd00067[c] + 1 cpd00055[c] + 2 cpd00099[c] -> 1 cpd00001[c] + 1 cpd01530[c]		RPA1796		0	1000	0
R_rxn00428_c0_B_2		8.24202348741208E-07 P_RPA0786[c] + 2 cpd00067[c] + 1 cpd00055[c] + 2 cpd00099[c] -> 1 cpd00001[c] + 1 cpd01530[c]		RPA0786		0	1000	0
R_rxn00428_c0_B_3		1.65029988306447E-06 P_RPA1202[c] + 2 cpd00067[c] + 1 cpd00055[c] + 2 cpd00099[c] -> 1 cpd00001[c] + 1 cpd01530[c]		RPA1202		0	1000	0
R_rxn00438_c0		7.70775142868678E-07 P_RPA2730[c] + 1 cpd00067[c] + 1 cpd00002[c] + 1 cpd00793[c] -> 1 cpd00008[c] + 1 cpd00056[c]		RPA2730		0	1000	0
R_rxn00441_c0		8.16296702861003E-07 P_RPA0189[c] + 1 cpd00067[c] + 1 cpd00024[c] + 1 cpd00056[c] -> 1 cpd00011[c] + 1 cpd03189[c]		RPA0189		0	1000	0
R_rxn00459_c0		8.07854810794633E-07 P_RPA2874[c] + 1 cpd00482[c] -> 1 cpd00001[c] + 1 cpd00061[c]		RPA2874		0	1000	0
R_rxn00459_c0_B		8.07854810794633E-07 P_RPA2874[c] + 1 cpd00001[c] + 1 cpd00061[c] -> 1 cpd00482[c]		RPA2874		0	1000	0
R_rxn00461_c0		8.65874762348302E-07 P_RPA4533[c] + 1 cpd00037[c] + 1 cpd00061[c] -> 1 cpd00009[c] + 1 cpd02820[c]		RPA4533		0	1000	0
R_rxn00461_c0_B		8.65874762348302E-07 P_RPA4533[c] + 1 cpd00009[c] + 1 cpd02820[c] -> 1 cpd00037[c] + 1 cpd00061[c]		RPA4533		0	1000	0
R_rxn00463_c0		1.35958761765289E-06 P_RPA2811[c] + 1 cpd00001[c] + 1 cpd00062[c] -> 1 cpd00012[c] + 2 cpd00067[c] + 1 cpd00091[c]		RPA2811		0	1000	0
R_rxn00465_c0		1.09458176812484E-06 P_RPA1879[c] + 2 cpd00067[c] + 1 cpd00001[c] + 1 cpd00274[c] -> 1 cpd00011[c] + 1 cpd00013[c] + 1 cpd00064[c]		RPA1879		0	1000	0
R_rxn00469_c0_1		9.77084120428875E-07 P_RPA2325[c] + 1 cpd00001[c] + 1 cpd00342[c] -> 1 cpd00029[c] + 1 cpd00064[c]		RPA2325		0	1000	0
R_rxn00469_c0_2		7.761266402143E-07 P_RPA3033[c] + 1 cpd00001[c] + 1 cpd00342[c] -> 1 cpd00029[c] + 1 cpd00064[c]		RPA3033		0	1000	0
R_rxn00469_c0_3		7.38476080759744E-07 P_RPA0624[c] + 1 cpd00001[c] + 1 cpd00342[c] -> 1 cpd00029[c] + 1 cpd00064[c]		RPA0624		0	1000	0
R_rxn00469_c0_4		1.8892095547223E-06 P_RPA4211[c] + 1 cpd00001[c] + 1 cpd00342[c] -> 1 cpd00029[c] + 1 cpd00064[c]		RPA4211		0	1000	0
R_rxn00469_c0_B_1		9.77084120428875E-07 P_RPA2325[c] + 1 cpd00029[c] + 1 cpd00064[c] -> 1 cpd00001[c] + 1 cpd00342[c]		RPA2325		0	1000	0
R_rxn00469_c0_B_2		7.761266402143E-07 P_RPA3033[c] + 1 cpd00029[c] + 1 cpd00064[c] -> 1 cpd00001[c] + 1 cpd00342[c]		RPA3033		0	1000	0
R_rxn00469_c0_B_3		7.38476080759744E-07 P_RPA0624[c] + 1 cpd00029[c] + 1 cpd00064[c] -> 1 cpd00001[c] + 1 cpd00342[c]		RPA0624		0	1000	0
R_rxn00469_c0_B_4		1.8892095547223E-06 P_RPA4211[c] + 1 cpd00029[c] + 1 cpd00064[c] -> 1 cpd00001[c] + 1 cpd00342[c]		RPA4211		0	1000	0
R_rxn00470_c0_1		6.65720709239823E-07 P_RPA0870[c] + 1 cpd00067[c] + 1 cpd00064[c] -> 1 cpd00011[c] + 1 cpd00118[c]		RPA0870		0	1000	0
R_rxn00470_c0_2		1.01053604124912E-06 P_RPA4741[c] + 1 cpd00067[c] + 1 cpd00064[c] -> 1 cpd00011[c] + 1 cpd00118[c]		RPA4741		0	1000	0
R_rxn00473_c0		8.17403374163281E-07 P_RPA3564[c] + 1 cpd00001[c] + 1 cpd00065[c] -> 1 cpd00020[c] + 1 cpd00013[c] + 1 cpd00359[c]		RPA3564		0	1000	0
R_rxn00474_c0_1		1.12468769832663E-06 P_RPA0069[c] + 1 cpd00054[c] + 1 cpd00359[c] -> 1 cpd00001[c] + 1 cpd00065[c]		RPA0069		0	1000	0
R_rxn00474_c0_2		8.40398012498719E-07 P_RPA0070[c] + 1 cpd00054[c] + 1 cpd00359[c] -> 1 cpd00001[c] + 1 cpd00065[c]		RPA0070		0	1000	0
R_rxn00474_c0_B_1		1.12468769832663E-06 P_RPA0069[c] + 1 cpd00001[c] + 1 cpd00065[c] -> 1 cpd00054[c] + 1 cpd00359[c]		RPA0069		0	1000	0
R_rxn00474_c0_B_2		8.40398012498719E-07 P_RPA0070[c] + 1 cpd00001[c] + 1 cpd00065[c] -> 1 cpd00054[c] + 1 cpd00359[c]		RPA0070		0	1000	0
R_rxn00484_c0		4.30510747700816E-07 P_RPA1772[c] + 1 cpd00067[c] + 1 cpd00065[c] -> 1 cpd00011[c] + 1 cpd00318[c]		RPA1772		0	1000	0
R_rxn00490_c0		7.78459362197124E-07 P_RPA1712[c] + 1 cpd00067[c] + 1 cpd00616[c] -> 1 cpd00001[c] + 1 cpd00011[c] + 1 cpd00066[c]		RPA1712		0	1000	0
R_rxn00493_c0		7.35161809114186E-07 P_RPA4331[c] + 1 cpd00024[c] + 1 cpd00066[c] -> 1 cpd00023[c] + 1 cpd00143[c]		RPA4331		0	1000	0
R_rxn00493_c0_B		7.35161809114186E-07 P_RPA4331[c] + 1 cpd00023[c] + 1 cpd00143[c] -> 1 cpd00024[c] + 1 cpd00066[c]		RPA4331		0	1000	0
R_rxn00497_c0		4.30510747700816E-07 P_RPA1772[c] + 1 cpd00067[c] + 1 cpd00066[c] -> 1 cpd00011[c] + 1 cpd03161[c]		RPA1772		0	1000	0
R_rxn00506_c0_1		8.80503144654088E-07 P_RPA2153[c] + 1 cpd00001[c] + 1 cpd00003[c] + 1 cpd00071[c] -> 2 cpd00067[c] + 1 cpd00029[c] + 1 cpd00004[c]		RPA2153		0	1000	0
R_rxn00506_c0_2		6.88465901267433E-07 P_RPA0112[c] + 1 cpd00001[c] + 1 cpd00003[c] + 1 cpd00071[c] -> 2 cpd00067[c] + 1 cpd00029[c] + 1 cpd00004[c]		RPA0112		0	1000	0
R_rxn00506_c0_3		1.11855333768326E-06 P_RPA1206[c] + 1 cpd00001[c] + 1 cpd00003[c] + 1 cpd00071[c] -> 2 cpd00067[c] + 1 cpd00029[c] + 1 cpd00004[c]		RPA1206		0	1000	0
R_rxn00508_c0		9.37941753817088E-07 P_RPA3450[c] + 1 cpd00001[c] + 1 cpd00003[c] + 1 cpd00199[c] -> 2 cpd00067[c] + 1 cpd00004[c] + 1 cpd00036[c]		RPA3450		0	1000	0
R_rxn00508_c0_B		9.37941753817088E-07 P_RPA3450[c] + 2 cpd00067[c] + 1 cpd00004[c] + 1 cpd00036[c] -> 1 cpd00001[c] + 1 cpd00003[c] + 1 cpd00199[c]		RPA3450		0	1000	0
R_rxn00509_c0		3.97569901308005E-06 P_RPA2324[c] + 1 cpd00001[c] + 1 cpd00006[c] + 1 cpd00199[c] -> 2 cpd00067[c] + 1 cpd00005[c] + 1 cpd00036[c]		RPA2324		0	1000	0
R_rxn00509_c0_B		3.97569901308005E-06 P_RPA2324[c] + 2 cpd00067[c] + 1 cpd00005[c] + 1 cpd00036[c] -> 1 cpd00001[c] + 1 cpd00006[c] + 1 cpd00199[c]		RPA2324		0	1000	0
R_rxn00512_c0		7.95837994670159E-07 P_RPA0422[c] + 1 cpd00003[c] + 1 cpd00139[c] -> 1 cpd00067[c] + 1 cpd00004[c] + 1 cpd00040[c]		RPA0422		0	1000	0
R_rxn00512_c0_B		7.95837994670159E-07 P_RPA0422[c] + 1 cpd00067[c] + 1 cpd00004[c] + 1 cpd00040[c] -> 1 cpd00003[c] + 1 cpd00139[c]		RPA0422		0	1000	0
R_rxn00514_c0		9.90836180807786E-07 P_RPA0328[c] + 1 cpd00001[c] + 1 cpd00068[c] -> 1 cpd00012[c] + 2 cpd00067[c] + 1 cpd00114[c]		RPA0328		0	1000	0
R_rxn00515_c0_1		8.82913851152497E-07 P_RPA3056[c] + 1 cpd00002[c] + 1 cpd00090[c] -> 1 cpd00008[c] + 1 cpd00068[c]		RPA3056		0	1000	0
R_rxn00515_c0_2		1.80503863642224E-06 P_RPA0866[c] + 1 cpd00002[c] + 1 cpd00090[c] -> 1 cpd00008[c] + 1 cpd00068[c]		RPA0866		0	1000	0
R_rxn00515_c0_B_1		8.82913851152497E-07 P_RPA3056[c] + 1 cpd00008[c] + 1 cpd00068[c] -> 1 cpd00002[c] + 1 cpd00090[c]		RPA3056		0	1000	0
R_rxn00515_c0_B_2		1.80503863642224E-06 P_RPA0866[c] + 1 cpd00008[c] + 1 cpd00068[c] -> 1 cpd00002[c] + 1 cpd00090[c]		RPA0866		0	1000	0
R_rxn00527_c0		7.35161809114186E-07 P_RPA4331[c] + 1 cpd00024[c] + 1 cpd00069[c] -> 1 cpd00023[c] + 1 cpd00868[c]		RPA4331		0	1000	0
R_rxn00527_c0_B		7.35161809114186E-07 P_RPA4331[c] + 1 cpd00023[c] + 1 cpd00868[c] -> 1 cpd00024[c] + 1 cpd00069[c]		RPA4331		0	1000	0
R_rxn00529_c0		4.30510747700816E-07 P_RPA1772[c] + 1 cpd00067[c] + 1 cpd00069[c] -> 1 cpd00011[c] + 1 cpd00374[c]		RPA1772		0	1000	0
R_rxn00532_c0		7.99162477723346E-07 P_RPA0230[c] + 1 cpd00010[c] + 1 cpd00006[c] + 1 cpd00191[c] -> 1 cpd00067[c] + 1 cpd00005[c] + 1 cpd00070[c]		RPA0230		0	1000	0
R_rxn00532_c0_B		7.99162477723346E-07 P_RPA0230[c] + 1 cpd00067[c] + 1 cpd00005[c] + 1 cpd00070[c] -> 1 cpd00010[c] + 1 cpd00006[c] + 1 cpd00191[c]		RPA0230		0	1000	0
R_rxn00539_c0		8.82645178319544E-07 P_RPA3817[c] + 1 cpd00162[c] -> 1 cpd00013[c] + 1 cpd00071[c]		RPA3817		0	1000	0
R_rxn00543_c0_1		6.26111160968111E-07 P_RPA3655[c] + 1 cpd00003[c] + 1 cpd00363[c] -> 1 cpd00067[c] + 1 cpd00004[c] + 1 cpd00071[c]		RPA3655		0	1000	0
R_rxn00543_c0_2		9.78789172540955E-07 P_RPA0674[c] + 1 cpd00003[c] + 1 cpd00363[c] -> 1 cpd00067[c] + 1 cpd00004[c] + 1 cpd00071[c]		RPA0674		0	1000	0
R_rxn00543_c0_3		6.26111160968111E-07 P_RPA3655[c] + 1 cpd00003[c] + 1 cpd00363[c] -> 1 cpd00067[c] + 1 cpd00004[c] + 1 cpd00071[c]		RPA3655		0	1000	0
R_rxn00543_c0_4		9.78789172540955E-07 P_RPA0674[c] + 1 cpd00003[c] + 1 cpd00363[c] -> 1 cpd00067[c] + 1 cpd00004[c] + 1 cpd00071[c]		RPA0674		0	1000	0
R_rxn00543_c0_5		1.13438460175538E-06 P_RPA0374[c] + 1 cpd00003[c] + 1 cpd00363[c] -> 1 cpd00067[c] + 1 cpd00004[c] + 1 cpd00071[c]		RPA0374		0	1000	0
R_rxn00543_c0_6		7.32066463268391E-07 P_RPA1205[c] + 1 cpd00003[c] + 1 cpd00363[c] -> 1 cpd00067[c] + 1 cpd00004[c] + 1 cpd00071[c]		RPA1205		0	1000	0
R_rxn00543_c0_7		8.86931819861613E-07 P_RPA4658[c] + 1 cpd00003[c] + 1 cpd00363[c] -> 1 cpd00067[c] + 1 cpd00004[c] + 1 cpd00071[c]		RPA4658		0	1000	0
R_rxn00543_c0_B_1		6.26111160968111E-07 P_RPA3655[c] + 1 cpd00067[c] + 1 cpd00004[c] + 1 cpd00071[c] -> 1 cpd00003[c] + 1 cpd00363[c]		RPA3655		0	1000	0
R_rxn00543_c0_B_2		9.78789172540955E-07 P_RPA0674[c] + 1 cpd00067[c] + 1 cpd00004[c] + 1 cpd00071[c] -> 1 cpd00003[c] + 1 cpd00363[c]		RPA0674		0	1000	0
R_rxn00543_c0_B_3		6.26111160968111E-07 P_RPA3655[c] + 1 cpd00067[c] + 1 cpd00004[c] + 1 cpd00071[c] -> 1 cpd00003[c] + 1 cpd00363[c]		RPA3655		0	1000	0
R_rxn00543_c0_B_4		9.78789172540955E-07 P_RPA0674[c] + 1 cpd00067[c] + 1 cpd00004[c] + 1 cpd00071[c] -> 1 cpd00003[c] + 1 cpd00363[c]		RPA0674		0	1000	0
R_rxn00543_c0_B_5		1.13438460175538E-06 P_RPA0374[c] + 1 cpd00067[c] + 1 cpd00004[c] + 1 cpd00071[c] -> 1 cpd00003[c] + 1 cpd00363[c]		RPA0374		0	1000	0
R_rxn00543_c0_B_6		7.32066463268391E-07 P_RPA1205[c] + 1 cpd00067[c] + 1 cpd00004[c] + 1 cpd00071[c] -> 1 cpd00003[c] + 1 cpd00363[c]		RPA1205		0	1000	0
R_rxn00543_c0_B_7		8.86931819861613E-07 P_RPA4658[c] + 1 cpd00067[c] + 1 cpd00004[c] + 1 cpd00071[c] -> 1 cpd00003[c] + 1 cpd00363[c]		RPA4658		0	1000	0
R_rxn00545_c0		1.50852532311176E-06 P_RPA0379[c] + 1 cpd00002[c] + 1 cpd00072[c] -> 1 cpd00067[c] + 1 cpd00008[c] + 1 cpd00290[c]		RPA0379		0	1000	0
R_rxn00549_c0_1		8.97435897435897E-07 P_RPAAVG[c] + 1 cpd00001[c] + 1 cpd00290[c] -> 1 cpd00009[c] + 1 cpd00072[c]		RPAAVG		0	1000	0
R_rxn00549_c0_2		8.97435897435897E-07 P_RPAAVG[c] + 1 cpd00001[c] + 1 cpd00290[c] -> 1 cpd00009[c] + 1 cpd00072[c]		RPAAVG		0	1000	0
R_rxn00549_c0_B_1		8.97435897435897E-07 P_RPAAVG[c] + 1 cpd00009[c] + 1 cpd00072[c] -> 1 cpd00001[c] + 1 cpd00290[c]		RPAAVG		0	1000	0
R_rxn00549_c0_B_2		8.97435897435897E-07 P_RPAAVG[c] + 1 cpd00009[c] + 1 cpd00072[c] -> 1 cpd00001[c] + 1 cpd00290[c]		RPAAVG		0	1000	0
R_rxn00550_c0		8.97435897435897E-07 P_RPAAVG[c] + 1 cpd00001[c] + 1 cpd00503[c] -> 2 cpd00067[c] + 1 cpd00009[c] + 1 cpd00072[c]		RPAAVG		0	1000	0
R_rxn00550_c0_B		8.97435897435897E-07 P_RPAAVG[c] + 2 cpd00067[c] + 1 cpd00009[c] + 1 cpd00072[c] -> 1 cpd00001[c] + 1 cpd00503[c]		RPAAVG		0	1000	0
R_rxn00555_c0		8.47364273427504E-07 P_RPA2660[c] + 1 cpd00072[c] + 1 cpd00053[c] -> 1 cpd00023[c] + 1 cpd00288[c]		RPA2660		0	1000	0
R_rxn00555_c0_B		8.47364273427504E-07 P_RPA2660[c] + 1 cpd00023[c] + 1 cpd00288[c] -> 1 cpd00072[c] + 1 cpd00053[c]		RPA2660		0	1000	0
R_rxn00558_c0		4.30336951784023E-07 P_RPA3634[c] + 1 cpd00079[c] -> 1 cpd00072[c]		RPA3634		0	1000	0
R_rxn00558_c0_B		4.30336951784023E-07 P_RPA3634[c] + 1 cpd00072[c] -> 1 cpd00079[c]		RPA3634		0	1000	0
R_rxn00560_c0		4.27695002954151E-07 P_RPA1405[c] + 1 cpd00002[c] + 1 cpd00242[c] + 1 cpd00073[c] -> 1 cpd00067[c] + 1 cpd00008[c] + 1 cpd00009[c] + 1 cpd00742[c]		RPA1405		0	1000	0
R_rxn00566_c0_1		8.45598879299619E-07 P_RPA2559[c] + 1 cpd00001[c] + 1 cpd00084[c] -> 1 cpd00067[c] + 1 cpd00020[c] + 1 cpd00013[c] + 1 cpd00239[c]		RPA2559		0	1000	0
R_rxn00566_c0_2		6.87265429763437E-07 P_RPA2357[c] + 1 cpd00001[c] + 1 cpd00084[c] -> 1 cpd00067[c] + 1 cpd00020[c] + 1 cpd00013[c] + 1 cpd00239[c]		RPA2357		0	1000	0
R_rxn00567_c0_1		8.73755989909366E-07 P_RPA3306[c] + 2 cpd00067[c] + 1 cpd00075[c] + 1 cpd00110[c] -> 1 cpd00001[c] + 1 cpd00109[c] + 1 cpd00418[c]		RPA3306		0	1000	0
R_rxn00567_c0_2		6.36419564143516E-07 P_RPA4145[c] + 2 cpd00067[c] + 1 cpd00075[c] + 1 cpd00110[c] -> 1 cpd00001[c] + 1 cpd00109[c] + 1 cpd00418[c]		RPA4145		0	1000	0
R_rxn00588_c0		8.97435897435897E-07 P_RPAAVG[c] + 1 cpd00007[c] + 1 cpd00077[c] -> 2 cpd00067[c] + 1 cpd01630[c]		RPAAVG		0	1000	0
R_rxn00598_c0		8.11174429927856E-07 P_RPA0513[c] + 1 cpd00010[c] + 1 cpd01507[c] -> 5 cpd00067[c] + 1 cpd00022[c] + 1 cpd00078[c]		RPA0513		0	1000	0
R_rxn00599_c0_1		8.04000707520623E-07 P_RPA1554[c] + 1 cpd00067[c] + 1 cpd00033[c] + 1 cpd00078[c] -> 1 cpd00010[c] + 1 cpd00011[c] + 1 cpd00338[c]		RPA1554		0	1000	0
R_rxn00599_c0_2		1.40052472993215E-06 P_RPA0854[c] + 1 cpd00067[c] + 1 cpd00033[c] + 1 cpd00078[c] -> 1 cpd00010[c] + 1 cpd00011[c] + 1 cpd00338[c]		RPA0854		0	1000	0
R_rxn00602_c0_1		6.05764978765053E-07 P_RPA1835[c] + 1 cpd00891[c] -> 1 cpd00078[c]		RPA1835		0	1000	0
R_rxn00602_c0_2		6.40788377197332E-07 P_RPA1837[c] + 1 cpd00891[c] -> 1 cpd00078[c]		RPA1837		0	1000	0
R_rxn00602_c0_B_1		6.05764978765053E-07 P_RPA1835[c] + 1 cpd00078[c] -> 1 cpd00891[c]		RPA1835		0	1000	0
R_rxn00602_c0_B_2		6.40788377197332E-07 P_RPA1837[c] + 1 cpd00078[c] -> 1 cpd00891[c]		RPA1837		0	1000	0
R_rxn00604_c0		6.85216007820599E-07 P_RPA3636[c] + 1 cpd00006[c] + 1 cpd00079[c] -> 1 cpd00067[c] + 1 cpd00005[c] + 1 cpd00911[c]		RPA3636		0	1000	0
R_rxn00604_c0_B		6.85216007820599E-07 P_RPA3636[c] + 1 cpd00067[c] + 1 cpd00005[c] + 1 cpd00911[c] -> 1 cpd00006[c] + 1 cpd00079[c]		RPA3636		0	1000	0
R_rxn00612_c0		1.31619851783512E-06 P_RPA0254[c] + 1 cpd00006[c] + 1 cpd00080[c] -> 1 cpd00067[c] + 1 cpd00005[c] + 1 cpd00095[c]		RPA0254		0	1000	0
R_rxn00612_c0_B		1.31619851783512E-06 P_RPA0254[c] + 1 cpd00067[c] + 1 cpd00005[c] + 1 cpd00095[c] -> 1 cpd00006[c] + 1 cpd00080[c]		RPA0254		0	1000	0
R_rxn00615_c0		9.17603569040929E-07 P_RPA3705[c] + 1 cpd00002[c] + 1 cpd00100[c] -> 1 cpd00067[c] + 1 cpd00008[c] + 1 cpd00080[c]		RPA3705		0	1000	0
R_rxn00616_c0		8.01888179366348E-07 P_RPA4410[c] + 1 cpd00067[c] + 1 cpd00015[c] + 1 cpd00080[c] -> 1 cpd00982[c] + 1 cpd00095[c]		RPA4410		0	1000	0
R_rxn00623_c0_1		6.58742310359852E-07 P_RPA4213[c] + 3 cpd00067[c] + 3 cpd00005[c] + 1 cpd00081[c] -> 3 cpd00001[c] + 3 cpd00006[c] + 1 cpd00239[c]		RPA4213		0	1000	0
R_rxn00623_c0_2		9.22484505554894E-07 P_RPA3711[c] + 3 cpd00067[c] + 3 cpd00005[c] + 1 cpd00081[c] -> 3 cpd00001[c] + 3 cpd00006[c] + 1 cpd00239[c]		RPA3711		0	1000	0
R_rxn00632_c0		1.15597963494163E-06 P_RPA4661[c] + 1 cpd00001[c] + 1 cpd02085[c] -> 1 cpd00067[c] + 1 cpd00009[c] + 1 cpd00082[c]		RPA4661		0	1000	0
R_rxn00632_c0_B		1.15597963494163E-06 P_RPA4661[c] + 1 cpd00067[c] + 1 cpd00009[c] + 1 cpd00082[c] -> 1 cpd00001[c] + 1 cpd02085[c]		RPA4661		0	1000	0
R_rxn00641_c0		8.97435897435897E-07 P_RPA0076[c] + 1 cpd00038[c] + 1 cpd00485[c] -> 1 cpd00012[c] + 1 cpd00083[c]		RPA0076		0	1000	0
R_rxn00641_c0_B		8.97435897435897E-07 P_RPA0076[c] + 1 cpd00012[c] + 1 cpd00083[c] -> 1 cpd00038[c] + 1 cpd00485[c]		RPA0076		0	1000	0
R_rxn00642_c0		9.38774050497103E-07 P_RPA3951[c] + 1 cpd00083[c] -> 1 cpd00001[c] + 1 cpd00900[c]		RPA3951		0	1000	0
R_rxn00646_c0		9.34763729564841E-07 P_RPA0822[c] + 1 cpd00002[c] + 1 cpd00023[c] + 1 cpd00084[c] -> 1 cpd00067[c] + 1 cpd00506[c] + 1 cpd00008[c] + 1 cpd00009[c]		RPA0822		0	1000	0
R_rxn00647_c0		7.35161809114186E-07 P_RPA4331[c] + 1 cpd00084[c] + 1 cpd00024[c] -> 1 cpd00023[c] + 1 cpd00706[c]		RPA4331		0	1000	0
R_rxn00647_c0_B		7.35161809114186E-07 P_RPA4331[c] + 1 cpd00023[c] + 1 cpd00706[c] -> 1 cpd00084[c] + 1 cpd00024[c]		RPA4331		0	1000	0
R_rxn00649_c0		8.58864793414388E-07 P_RPA2565[c] + 1 cpd00722[c] + 1 cpd00239[c] -> 1 cpd00084[c] + 1 cpd00029[c]		RPA2565		0	1000	0
R_rxn00649_c0_B		8.58864793414388E-07 P_RPA2565[c] + 1 cpd00084[c] + 1 cpd00029[c] -> 1 cpd00722[c] + 1 cpd00239[c]		RPA2565		0	1000	0
R_rxn00650_c0		6.3218889081556E-07 P_RPA3630[c] + 1 cpd00001[c] + 1 cpd01017[c] -> 1 cpd00033[c] + 1 cpd00084[c]		RPA3630		0	1000	0
R_rxn00650_c0_B		6.3218889081556E-07 P_RPA3630[c] + 1 cpd00033[c] + 1 cpd00084[c] -> 1 cpd00001[c] + 1 cpd01017[c]		RPA3630		0	1000	0
R_rxn00653_c0		8.80503144654088E-07 P_RPA2153[c] + 2 cpd00067[c] + 1 cpd00004[c] + 1 cpd00085[c] -> 1 cpd00001[c] + 1 cpd00003[c] + 1 cpd01504[c]		RPA2153		0	1000	0
R_rxn00653_c0_B		8.80503144654088E-07 P_RPA2153[c] + 1 cpd00001[c] + 1 cpd00003[c] + 1 cpd01504[c] -> 2 cpd00067[c] + 1 cpd00004[c] + 1 cpd00085[c]		RPA2153		0	1000	0
R_rxn00654_c0		6.91719426742466E-07 P_RPA1745[c] + 2 cpd00067[c] + 1 cpd00001[c] + 1 cpd01720[c] -> 1 cpd00011[c] + 1 cpd00013[c] + 1 cpd00085[c]		RPA1745		0	1000	0
R_rxn00655_c0_1		1.46366044750373E-06 P_RPA0467[c] + 1 cpd00001[c] + 1 cpd00003[c] + 1 cpd01489[c] -> 1 cpd00067[c] + 1 cpd00004[c] + 1 cpd00020[c] + 1 cpd00085[c]		RPA0467		0	1000	0
R_rxn00655_c0_2		8.22319473464925E-07 P_RPA3040[c] + 1 cpd00001[c] + 1 cpd00003[c] + 1 cpd01489[c] -> 1 cpd00067[c] + 1 cpd00004[c] + 1 cpd00020[c] + 1 cpd00085[c]		RPA3040		0	1000	0
R_rxn00655_c0_B_1		1.46366044750373E-06 P_RPA0467[c] + 1 cpd00067[c] + 1 cpd00004[c] + 1 cpd00020[c] + 1 cpd00085[c] -> 1 cpd00001[c] + 1 cpd00003[c] + 1 cpd01489[c]		RPA0467		0	1000	0
R_rxn00655_c0_B_2		8.22319473464925E-07 P_RPA3040[c] + 1 cpd00067[c] + 1 cpd00004[c] + 1 cpd00020[c] + 1 cpd00085[c] -> 1 cpd00001[c] + 1 cpd00003[c] + 1 cpd01489[c]		RPA3040		0	1000	0
R_rxn00656_c0		8.17740450738536E-07 P_RPA2596[c] + 1 cpd00035[c] + 1 cpd00191[c] -> 1 cpd00020[c] + 1 cpd00085[c]		RPA2596		0	1000	0
R_rxn00656_c0_B		8.17740450738536E-07 P_RPA2596[c] + 1 cpd00020[c] + 1 cpd00085[c] -> 1 cpd00035[c] + 1 cpd00191[c]		RPA2596		0	1000	0
R_rxn00669_c0		8.97435897435897E-07 P_RPAAVG[c] + 1 cpd00002[c] + 1 cpd00010[c] + 1 cpd00141[c] -> 1 cpd00008[c] + 1 cpd00009[c] + 1 cpd00086[c]		RPAAVG		0	1000	0
R_rxn00669_c0_B		8.97435897435897E-07 P_RPAAVG[c] + 1 cpd00008[c] + 1 cpd00009[c] + 1 cpd00086[c] -> 1 cpd00002[c] + 1 cpd00010[c] + 1 cpd00141[c]		RPAAVG		0	1000	0
R_rxn00675_c0_1		7.62477397991417E-07 P_RPA0211[c] + 1 cpd00010[c] + 1 cpd03560[c] -> 1 cpd00067[c] + 1 cpd00018[c] + 1 cpd00086[c]		RPA0211		0	1000	0
R_rxn00675_c0_2		6.25576983056694E-07 P_RPA2302[c] + 1 cpd00010[c] + 1 cpd03560[c] -> 1 cpd00067[c] + 1 cpd00018[c] + 1 cpd00086[c]		RPA2302		0	1000	0
R_rxn00675_c0_3		1.32835054285259E-06 P_RPA3445[c] + 1 cpd00010[c] + 1 cpd03560[c] -> 1 cpd00067[c] + 1 cpd00018[c] + 1 cpd00086[c]		RPA3445		0	1000	0
R_rxn00676_c0		8.43872022387523E-07 P_RPA1703[c] + 1 cpd00022[c] + 1 cpd00086[c] -> 1 cpd00010[c] + 1 cpd02124[c]		RPA1703		0	1000	0
R_rxn00676_c0_B		8.43872022387523E-07 P_RPA1703[c] + 1 cpd00010[c] + 1 cpd02124[c] -> 1 cpd00022[c] + 1 cpd00086[c]		RPA1703		0	1000	0
R_rxn00678_c0		6.95494125392954E-07 P_RPA3117[c] + 1 cpd00020[c] + 1 cpd00519[c] -> 1 cpd00032[c] + 1 cpd00086[c]		RPA3117		0	1000	0
R_rxn00678_c0_B		6.95494125392954E-07 P_RPA3117[c] + 1 cpd00032[c] + 1 cpd00086[c] -> 1 cpd00020[c] + 1 cpd00519[c]		RPA3117		0	1000	0
R_rxn00686_c0_1		1.46366044750373E-06 P_RPA0467[c] + 1 cpd00006[c] + 1 cpd00087[c] -> 1 cpd00067[c] + 1 cpd00005[c] + 1 cpd00330[c]		RPA0467		0	1000	0
R_rxn00686_c0_2		8.22319473464925E-07 P_RPA3040[c] + 1 cpd00006[c] + 1 cpd00087[c] -> 1 cpd00067[c] + 1 cpd00005[c] + 1 cpd00330[c]		RPA3040		0	1000	0
R_rxn00686_c0_B_1		1.46366044750373E-06 P_RPA0467[c] + 1 cpd00067[c] + 1 cpd00005[c] + 1 cpd00330[c] -> 1 cpd00006[c] + 1 cpd00087[c]		RPA0467		0	1000	0
R_rxn00686_c0_B_2		8.22319473464925E-07 P_RPA3040[c] + 1 cpd00067[c] + 1 cpd00005[c] + 1 cpd00330[c] -> 1 cpd00006[c] + 1 cpd00087[c]		RPA3040		0	1000	0
R_rxn00691_c0		9.85702155542861E-07 P_RPA4032[c] + 1 cpd00001[c] + 1 cpd00201[c] -> 1 cpd00067[c] + 1 cpd00047[c] + 1 cpd00087[c]		RPA4032		0	1000	0
R_rxn00692_c0_1		7.95917323140538E-07 P_RPA2724[c] + 1 cpd00033[c] + 1 cpd00001[c] + 1 cpd00125[c] -> 1 cpd00054[c] + 1 cpd00087[c]		RPA2724		0	1000	0
R_rxn00692_c0_2		5.19489771988518E-07 P_RPA2796[c] + 1 cpd00033[c] + 1 cpd00001[c] + 1 cpd00125[c] -> 1 cpd00054[c] + 1 cpd00087[c]		RPA2796		0	1000	0
R_rxn00692_c0_B_1		7.95917323140538E-07 P_RPA2724[c] + 1 cpd00054[c] + 1 cpd00087[c] -> 1 cpd00033[c] + 1 cpd00001[c] + 1 cpd00125[c]		RPA2724		0	1000	0
R_rxn00692_c0_B_2		5.19489771988518E-07 P_RPA2796[c] + 1 cpd00054[c] + 1 cpd00087[c] -> 1 cpd00033[c] + 1 cpd00001[c] + 1 cpd00125[c]		RPA2796		0	1000	0
R_rxn00693_c0		9.93017197639267E-07 P_RPA3702[c] + 1 cpd00135[c] + 1 cpd00345[c] -> 1 cpd00060[c] + 1 cpd00087[c]		RPA3702		0	1000	0
R_rxn00693_c0_B		9.93017197639267E-07 P_RPA3702[c] + 1 cpd00060[c] + 1 cpd00087[c] -> 1 cpd00135[c] + 1 cpd00345[c]		RPA3702		0	1000	0
R_rxn00695_c0		9.68451984842343E-07 P_RPA0381[c] + 1 cpd00002[c] + 1 cpd00089[c] -> 1 cpd00012[c] + 1 cpd00387[c]		RPA0381		0	1000	0
R_rxn00695_c0_B		9.68451984842343E-07 P_RPA0381[c] + 1 cpd00012[c] + 1 cpd00387[c] -> 1 cpd00002[c] + 1 cpd00089[c]		RPA0381		0	1000	0
R_rxn00700_c0		7.4615039691648E-07 P_RPA3694[c] + 1 cpd00089[c] + 1 cpd00038[c] -> 1 cpd00012[c] + 1 cpd00315[c]		RPA3694		0	1000	0
R_rxn00700_c0_B		7.4615039691648E-07 P_RPA3694[c] + 1 cpd00012[c] + 1 cpd00315[c] -> 1 cpd00089[c] + 1 cpd00038[c]		RPA3694		0	1000	0
R_rxn00702_c0		1.43813650380798E-06 P_RPA4048[c] + 1 cpd00052[c] + 1 cpd00089[c] -> 1 cpd00012[c] + 1 cpd00390[c]		RPA4048		0	1000	0
R_rxn00702_c0_B		1.43813650380798E-06 P_RPA4048[c] + 1 cpd00012[c] + 1 cpd00390[c] -> 1 cpd00052[c] + 1 cpd00089[c]		RPA4048		0	1000	0
R_rxn00704_c0		8.27795969579681E-07 P_RPA3321[c] + 1 cpd00089[c] -> 1 cpd00079[c]		RPA3321		0	1000	0
R_rxn00704_c0_B		8.27795969579681E-07 P_RPA3321[c] + 1 cpd00079[c] -> 1 cpd00089[c]		RPA3321		0	1000	0
R_rxn00707_c0		9.00985162919569E-07 P_RPA0063[c] + 1 cpd00068[c] + 1 cpd00367[c] -> 1 cpd00067[c] + 1 cpd00046[c] + 1 cpd00090[c]		RPA0063		0	1000	0
R_rxn00708_c0_1		1.15237149823111E-06 P_RPA0955[c] + 1 cpd00001[c] + 1 cpd00091[c] -> 1 cpd00009[c] + 1 cpd00249[c]		RPA0955		0	1000	0
R_rxn00708_c0_2		1.33514149638844E-06 P_RPA2841[c] + 1 cpd00001[c] + 1 cpd00091[c] -> 1 cpd00009[c] + 1 cpd00249[c]		RPA2841		0	1000	0
R_rxn00708_c0_B_1		1.15237149823111E-06 P_RPA0955[c] + 1 cpd00009[c] + 1 cpd00249[c] -> 1 cpd00001[c] + 1 cpd00091[c]		RPA0955		0	1000	0
R_rxn00708_c0_B_2		1.33514149638844E-06 P_RPA2841[c] + 1 cpd00009[c] + 1 cpd00249[c] -> 1 cpd00001[c] + 1 cpd00091[c]		RPA2841		0	1000	0
R_rxn00710_c0		9.86658961330016E-07 P_RPA0337[c] + 1 cpd00067[c] + 1 cpd00810[c] -> 1 cpd00011[c] + 1 cpd00091[c]		RPA0337		0	1000	0
R_rxn00711_c0		8.97435897435897E-07 P_RPAAVG[c] + 1 cpd00103[c] + 1 cpd00092[c] -> 1 cpd00012[c] + 1 cpd00067[c] + 1 cpd00091[c]		RPAAVG		0	1000	0
R_rxn00716_c0		7.65256202310418E-07 P_RPA1609[c] + 1 cpd00067[c] + 1 cpd01938[c] -> 1 cpd00011[c] + 1 cpd00092[c]		RPA1609		0	1000	0
R_rxn00721_c0		8.97435897435897E-07 P_RPAAVG[c] + 1 cpd00002[c] + 1 cpd00093[c] -> 1 cpd00012[c] + 1 cpd00067[c] + 1 cpd02102[c]		RPAAVG		0	1000	0
R_rxn00726_c0		9.18357574329019E-07 P_RPA2395[c] + 1 cpd00013[c] + 1 cpd00216[c] -> 1 cpd00067[c] + 1 cpd00001[c] + 1 cpd00020[c] + 1 cpd00093[c]		RPA2395		0	1000	0
R_rxn00727_c0		9.18357574329019E-07 P_RPA2395[c] + 1 cpd00053[c] + 1 cpd00216[c] -> 1 cpd00067[c] + 1 cpd00023[c] + 1 cpd00020[c] + 1 cpd00093[c]		RPA2395		0	1000	0
R_rxn00730_c0		9.76935029168489E-07 P_RPA0626[c] + 1 cpd00070[c] + 1 cpd00093[c] -> 1 cpd00010[c] + 1 cpd02014[c]		RPA0626		0	1000	0
R_rxn00735_c0		7.01216844964962E-07 P_RPA0227[c] + 1 cpd00003[c] + 1 cpd03593[c] -> 1 cpd00004[c] + 1 cpd00011[c] + 1 cpd00094[c]		RPA0227		0	1000	0
R_rxn00737_c0		8.72659817256723E-07 P_RPA3967[c] + 1 cpd00161[c] -> 1 cpd00013[c] + 1 cpd00094[c]		RPA3967		0	1000	0
R_rxn00740_c0		8.85204564451955E-07 P_RPA2625[c] + 1 cpd00001[c] + 1 cpd00822[c] -> 1 cpd00067[c] + 1 cpd00013[c] + 1 cpd00036[c] + 1 cpd00094[c]		RPA2625		0	1000	0
R_rxn00742_c0_1		6.87265429763437E-07 P_RPA2357[c] + 1 cpd00001[c] + 1 cpd00424[c] -> 1 cpd00084[c] + 1 cpd00013[c] + 1 cpd00094[c]		RPA2357		0	1000	0
R_rxn00742_c0_2		7.34712984372655E-07 P_RPA0371[c] + 1 cpd00001[c] + 1 cpd00424[c] -> 1 cpd00084[c] + 1 cpd00013[c] + 1 cpd00094[c]		RPA0371		0	1000	0
R_rxn00743_c0_1		6.6283296703921E-07 P_RPA0391[c] + 1 cpd00001[c] + 1 cpd00095[c] -> 1 cpd00009[c] + 1 cpd00157[c]		RPA0391		0	1000	0
R_rxn00743_c0_2		6.29483382987582E-07 P_RPA4191[c] + 1 cpd00001[c] + 1 cpd00095[c] -> 1 cpd00009[c] + 1 cpd00157[c]		RPA4191		0	1000	0
R_rxn00743_c0_B_1		6.6283296703921E-07 P_RPA0391[c] + 1 cpd00009[c] + 1 cpd00157[c] -> 1 cpd00001[c] + 1 cpd00095[c]		RPA0391		0	1000	0
R_rxn00743_c0_B_2		6.29483382987582E-07 P_RPA4191[c] + 1 cpd00009[c] + 1 cpd00157[c] -> 1 cpd00001[c] + 1 cpd00095[c]		RPA4191		0	1000	0
R_rxn00747_c0		1.14814642694098E-06 P_RPA2888[c] + 1 cpd00102[c] -> 1 cpd00095[c]		RPA2888		0	1000	0
R_rxn00747_c0_B		1.14814642694098E-06 P_RPA2888[c] + 1 cpd00095[c] -> 1 cpd00102[c]		RPA2888		0	1000	0
R_rxn00758_c0		8.36838757908126E-07 P_RPA3138[c] + 1 cpd00001[c] + 1 cpd00507[c] -> 1 cpd00067[c] + 1 cpd00080[c] + 1 cpd00098[c]		RPA3138		0	1000	0
R_rxn00763_c0_1		7.32066463268391E-07 P_RPA1205[c] + 1 cpd00003[c] + 1 cpd00100[c] -> 1 cpd00067[c] + 1 cpd00004[c] + 1 cpd00448[c]		RPA1205		0	1000	0
R_rxn00763_c0_2		8.86931819861613E-07 P_RPA4658[c] + 1 cpd00003[c] + 1 cpd00100[c] -> 1 cpd00067[c] + 1 cpd00004[c] + 1 cpd00448[c]		RPA4658		0	1000	0
R_rxn00763_c0_3		8.8028648714132E-07 P_RPA3188[c] + 1 cpd00003[c] + 1 cpd00100[c] -> 1 cpd00067[c] + 1 cpd00004[c] + 1 cpd00448[c]		RPA3188		0	1000	0
R_rxn00763_c0_4		9.78789172540955E-07 P_RPA0674[c] + 1 cpd00003[c] + 1 cpd00100[c] -> 1 cpd00067[c] + 1 cpd00004[c] + 1 cpd00448[c]		RPA0674		0	1000	0
R_rxn00763_c0_5		1.13438460175538E-06 P_RPA0374[c] + 1 cpd00003[c] + 1 cpd00100[c] -> 1 cpd00067[c] + 1 cpd00004[c] + 1 cpd00448[c]		RPA0374		0	1000	0
R_rxn00763_c0_6		1.64842410655413E-06 P_RPA1056[c] + 1 cpd00003[c] + 1 cpd00100[c] -> 1 cpd00067[c] + 1 cpd00004[c] + 1 cpd00448[c]		RPA1056		0	1000	0
R_rxn00763_c0_7		6.26111160968111E-07 P_RPA3655[c] + 1 cpd00003[c] + 1 cpd00100[c] -> 1 cpd00067[c] + 1 cpd00004[c] + 1 cpd00448[c]		RPA3655		0	1000	0
R_rxn00763_c0_B_1		7.32066463268391E-07 P_RPA1205[c] + 1 cpd00067[c] + 1 cpd00004[c] + 1 cpd00448[c] -> 1 cpd00003[c] + 1 cpd00100[c]		RPA1205		0	1000	0
R_rxn00763_c0_B_2		8.86931819861613E-07 P_RPA4658[c] + 1 cpd00067[c] + 1 cpd00004[c] + 1 cpd00448[c] -> 1 cpd00003[c] + 1 cpd00100[c]		RPA4658		0	1000	0
R_rxn00763_c0_B_3		8.8028648714132E-07 P_RPA3188[c] + 1 cpd00067[c] + 1 cpd00004[c] + 1 cpd00448[c] -> 1 cpd00003[c] + 1 cpd00100[c]		RPA3188		0	1000	0
R_rxn00763_c0_B_4		9.78789172540955E-07 P_RPA0674[c] + 1 cpd00067[c] + 1 cpd00004[c] + 1 cpd00448[c] -> 1 cpd00003[c] + 1 cpd00100[c]		RPA0674		0	1000	0
R_rxn00763_c0_B_5		1.13438460175538E-06 P_RPA0374[c] + 1 cpd00067[c] + 1 cpd00004[c] + 1 cpd00448[c] -> 1 cpd00003[c] + 1 cpd00100[c]		RPA0374		0	1000	0
R_rxn00763_c0_B_6		1.64842410655413E-06 P_RPA1056[c] + 1 cpd00067[c] + 1 cpd00004[c] + 1 cpd00448[c] -> 1 cpd00003[c] + 1 cpd00100[c]		RPA1056		0	1000	0
R_rxn00763_c0_B_7		6.26111160968111E-07 P_RPA3655[c] + 1 cpd00067[c] + 1 cpd00004[c] + 1 cpd00448[c] -> 1 cpd00003[c] + 1 cpd00100[c]		RPA3655		0	1000	0
R_rxn00770_c0		1.7821318370215E-06 P_RPA4362[c] + 1 cpd00002[c] + 1 cpd00101[c] -> 1 cpd00067[c] + 1 cpd00018[c] + 1 cpd00103[c]		RPA4362		0	1000	0
R_rxn00772_c0_1		1.45132965985671E-06 P_RPA0612[c] + 1 cpd00002[c] + 1 cpd00105[c] -> 1 cpd00067[c] + 1 cpd00008[c] + 1 cpd00101[c]		RPA0612		0	1000	0
R_rxn00772_c0_2		1.02611411561667E-06 P_RPA3781[c] + 1 cpd00002[c] + 1 cpd00105[c] -> 1 cpd00067[c] + 1 cpd00008[c] + 1 cpd00101[c]		RPA3781		0	1000	0
R_rxn00775_c0		6.79761902064437E-07 P_RPA3687[c] + 1 cpd00001[c] + 1 cpd00251[c] -> 2 cpd00067[c] + 1 cpd00018[c] + 1 cpd00101[c]		RPA3687		0	1000	0
R_rxn00776_c0		8.97435897435897E-07 P_RPAAVG[c] + 1 cpd00092[c] + 1 cpd00101[c] -> 1 cpd00001[c] + 1 cpd00859[c]		RPAAVG		0	1000	0
R_rxn00776_c0_B		8.97435897435897E-07 P_RPAAVG[c] + 1 cpd00001[c] + 1 cpd00859[c] -> 1 cpd00092[c] + 1 cpd00101[c]		RPAAVG		0	1000	0
R_rxn00777_c0		1.26772934582147E-06 P_RPA1981[c] + 1 cpd00101[c] -> 1 cpd00171[c]		RPA1981		0	1000	0
R_rxn00777_c0_B		1.26772934582147E-06 P_RPA1981[c] + 1 cpd00171[c] -> 1 cpd00101[c]		RPA1981		0	1000	0
R_rxn00778_c0		7.80770732251408E-07 P_RPA2515[c] + 1 cpd00475[c] -> 1 cpd00101[c]		RPA2515		0	1000	0
R_rxn00778_c0_B		7.80770732251408E-07 P_RPA2515[c] + 1 cpd00101[c] -> 1 cpd00475[c]		RPA2515		0	1000	0
R_rxn00781_c0		8.97435897435897E-07 P_RPAAVG[c] + 1 cpd00009[c] + 1 cpd00003[c] + 1 cpd00102[c] -> 1 cpd00067[c] + 1 cpd00004[c] + 1 cpd00203[c]		RPAAVG		0	1000	0
R_rxn00781_c0_B		8.97435897435897E-07 P_RPAAVG[c] + 1 cpd00067[c] + 1 cpd00004[c] + 1 cpd00203[c] -> 1 cpd00009[c] + 1 cpd00003[c] + 1 cpd00102[c]		RPAAVG		0	1000	0
R_rxn00783_c0		1.3409447913873E-06 P_RPA1839[c] + 1 cpd00945[c] -> 1 cpd00020[c] + 1 cpd00102[c]		RPA1839		0	1000	0
R_rxn00783_c0_B		1.3409447913873E-06 P_RPA1839[c] + 1 cpd00020[c] + 1 cpd00102[c] -> 1 cpd00945[c]		RPA1839		0	1000	0
R_rxn00785_c0_1		8.44976914023599E-07 P_RPA4643[c] + 1 cpd00102[c] + 1 cpd00072[c] -> 1 cpd00198[c] + 1 cpd00236[c]		RPA4643		0	1000	0
R_rxn00785_c0_2		7.15240584794326E-07 P_RPA0945[c] + 1 cpd00102[c] + 1 cpd00072[c] -> 1 cpd00198[c] + 1 cpd00236[c]		RPA0945		0	1000	0
R_rxn00785_c0_B_1		8.44976914023599E-07 P_RPA4643[c] + 1 cpd00198[c] + 1 cpd00236[c] -> 1 cpd00102[c] + 1 cpd00072[c]		RPA4643		0	1000	0
R_rxn00785_c0_B_2		7.15240584794326E-07 P_RPA0945[c] + 1 cpd00198[c] + 1 cpd00236[c] -> 1 cpd00102[c] + 1 cpd00072[c]		RPA0945		0	1000	0
R_rxn00786_c0_1		8.38502434651712E-07 P_RPA0940[c] + 1 cpd00290[c] -> 1 cpd00095[c] + 1 cpd00102[c]		RPA0940		0	1000	0
R_rxn00786_c0_2		9.34265107066781E-07 P_RPA4642[c] + 1 cpd00290[c] -> 1 cpd00095[c] + 1 cpd00102[c]		RPA4642		0	1000	0
R_rxn00786_c0_B_1		8.38502434651712E-07 P_RPA0940[c] + 1 cpd00095[c] + 1 cpd00102[c] -> 1 cpd00290[c]		RPA0940		0	1000	0
R_rxn00786_c0_B_2		9.34265107066781E-07 P_RPA4642[c] + 1 cpd00095[c] + 1 cpd00102[c] -> 1 cpd00290[c]		RPA4642		0	1000	0
R_rxn00787_c0		8.04459925828795E-07 P_RPA0676[c] + 1 cpd02371[c] -> 1 cpd00095[c] + 1 cpd00102[c]		RPA0676		0	1000	0
R_rxn00787_c0_B		8.04459925828795E-07 P_RPA0676[c] + 1 cpd00095[c] + 1 cpd00102[c] -> 1 cpd02371[c]		RPA0676		0	1000	0
R_rxn00789_c0		9.25172489599519E-07 P_RPA1149[c] + 1 cpd00002[c] + 1 cpd00103[c] -> 1 cpd00012[c] + 1 cpd00067[c] + 1 cpd01775[c]		RPA1149		0	1000	0
R_rxn00790_c0_1		9.23024178838132E-07 P_RPA3091[c] + 1 cpd00001[c] + 1 cpd00103[c] + 1 cpd00053[c] -> 1 cpd00012[c] + 1 cpd00067[c] + 1 cpd00023[c] + 1 cpd01982[c]		RPA3091		0	1000	0
R_rxn00790_c0_2		7.95100966464156E-07 P_RPA2890[c] + 1 cpd00001[c] + 1 cpd00103[c] + 1 cpd00053[c] -> 1 cpd00012[c] + 1 cpd00067[c] + 1 cpd00023[c] + 1 cpd01982[c]		RPA2890		0	1000	0
R_rxn00791_c0		7.95100966464156E-07 P_RPA2890[c] + 1 cpd00093[c] + 1 cpd00103[c] -> 1 cpd00012[c] + 1 cpd00067[c] + 1 cpd02642[c]		RPA2890		0	1000	0
R_rxn00794_c0_1		9.77084120428875E-07 P_RPA2325[c] + 1 cpd00001[c] + 1 cpd01301[c] -> 1 cpd00104[c] + 1 cpd00013[c]		RPA2325		0	1000	0
R_rxn00794_c0_2		7.761266402143E-07 P_RPA3033[c] + 1 cpd00001[c] + 1 cpd01301[c] -> 1 cpd00104[c] + 1 cpd00013[c]		RPA3033		0	1000	0
R_rxn00795_c0_1		9.77084120428875E-07 P_RPA2325[c] + 1 cpd00001[c] + 1 cpd03293[c] -> 1 cpd00104[c] + 1 cpd00039[c]		RPA2325		0	1000	0
R_rxn00795_c0_2		7.761266402143E-07 P_RPA3033[c] + 1 cpd00001[c] + 1 cpd03293[c] -> 1 cpd00104[c] + 1 cpd00039[c]		RPA3033		0	1000	0
R_rxn00795_c0_B_1		9.77084120428875E-07 P_RPA2325[c] + 1 cpd00104[c] + 1 cpd00039[c] -> 1 cpd00001[c] + 1 cpd03293[c]		RPA2325		0	1000	0
R_rxn00795_c0_B_2		7.761266402143E-07 P_RPA3033[c] + 1 cpd00104[c] + 1 cpd00039[c] -> 1 cpd00001[c] + 1 cpd03293[c]		RPA3033		0	1000	0
R_rxn00799_c0_1		8.97435897435897E-07 P_RPA3876[c] + 1 P_RPA1329 + 1 cpd00130[c] -> 1 cpd00001[c] + 1 cpd00106[c]		RPA3876		0	1000	0
R_rxn00799_c0_1_B		8.97435897435897E-07 P_RPA3876[c] + 1 cpd00001[c] + 1 cpd00106[c] -> 1 cpd00130[c]		RPA3876		0	1000	0
R_rxn00799_c0_2		8.97435897435897E-07 P_RPA3876[c] + 1 P_RPA3500 + 1 cpd00130[c] -> 1 cpd00001[c] + 1 cpd00106[c]		RPA3876		0	1000	0
R_rxn00799_c0_2_B		8.97435897435897E-07 P_RPA3876[c] + 1 cpd00001[c] + 1 cpd00106[c] -> 1 cpd00130[c]		RPA3876		0	1000	0
R_rxn00800_c0		8.82645178319544E-07 P_RPA3817[c] + 1 cpd02375[c] -> 1 cpd00018[c] + 1 cpd00106[c]		RPA3817		0	1000	0
R_rxn00800_c0_B		8.82645178319544E-07 P_RPA3817[c] + 1 cpd00018[c] + 1 cpd00106[c] -> 1 cpd02375[c]		RPA3817		0	1000	0
R_rxn00802_c0		7.42755481358606E-07 P_RPA4743[c] + 1 cpd02152[c] -> 1 cpd00106[c] + 1 cpd00051[c]		RPA4743		0	1000	0
R_rxn00802_c0_B		7.42755481358606E-07 P_RPA4743[c] + 1 cpd00106[c] + 1 cpd00051[c] -> 1 cpd02152[c]		RPA4743		0	1000	0
R_rxn00806_c0		1.01576810691298E-06 P_RPA4370[c] + 1 cpd00024[c] + 1 cpd00107[c] -> 1 cpd00023[c] + 1 cpd00200[c]		RPA4370		0	1000	0
R_rxn00806_c0_B		1.01576810691298E-06 P_RPA4370[c] + 1 cpd00023[c] + 1 cpd00200[c] -> 1 cpd00024[c] + 1 cpd00107[c]		RPA4370		0	1000	0
R_rxn00829_c0		8.97435897435897E-07 P_RPAAVG[c] + 1 cpd00002[c] + 1 cpd00841[c] -> 1 cpd00008[c] + 1 cpd00009[c] + 1 cpd00011[c] + 1 cpd00113[c]		RPAAVG		0	1000	0
R_rxn00831_c0_1		1.33514149638844E-06 P_RPA2841[c] + 1 cpd00001[c] + 1 cpd00114[c] -> 1 cpd00009[c] + 1 cpd00246[c]		RPA2841		0	1000	0
R_rxn00831_c0_2		1.15237149823111E-06 P_RPA0955[c] + 1 cpd00001[c] + 1 cpd00114[c] -> 1 cpd00009[c] + 1 cpd00246[c]		RPA0955		0	1000	0
R_rxn00831_c0_B_1		1.33514149638844E-06 P_RPA2841[c] + 1 cpd00009[c] + 1 cpd00246[c] -> 1 cpd00001[c] + 1 cpd00114[c]		RPA2841		0	1000	0
R_rxn00831_c0_B_2		1.15237149823111E-06 P_RPA0955[c] + 1 cpd00009[c] + 1 cpd00246[c] -> 1 cpd00001[c] + 1 cpd00114[c]		RPA0955		0	1000	0
R_rxn00832_c0		9.09223947053725E-07 P_RPA0028[c] + 1 cpd00001[c] + 1 cpd00114[c] -> 1 cpd02884[c]		RPA0028		0	1000	0
R_rxn00832_c0_B		9.09223947053725E-07 P_RPA0028[c] + 1 cpd02884[c] -> 1 cpd00001[c] + 1 cpd00114[c]		RPA0028		0	1000	0
R_rxn00834_c0		4.82294398472091E-07 P_RPA2200[c] + 1 cpd00001[c] + 1 cpd00003[c] + 1 cpd00114[c] -> 1 cpd00067[c] + 1 cpd00004[c] + 1 cpd00497[c]		RPA2200		0	1000	0
R_rxn00834_c0_B		4.82294398472091E-07 P_RPA2200[c] + 1 cpd00067[c] + 1 cpd00004[c] + 1 cpd00497[c] -> 1 cpd00001[c] + 1 cpd00003[c] + 1 cpd00114[c]		RPA2200		0	1000	0
R_rxn00837_c0		1.11939940490595E-06 P_RPA4561[c] + 2 cpd00067[c] + 1 cpd00005[c] + 1 cpd00126[c] -> 1 cpd00006[c] + 1 cpd00013[c] + 1 cpd00114[c]		RPA4561		0	1000	0
R_rxn00838_c0		8.99789963314278E-07 P_RPA4295[c] + 1 cpd00041[c] + 1 cpd00038[c] + 1 cpd00114[c] -> 2 cpd00067[c] + 1 cpd00009[c] + 1 cpd02375[c] + 1 cpd00031[c]		RPA4295		0	1000	0
R_rxn00839_c0_1		8.82913851152497E-07 P_RPA3056[c] + 1 cpd00002[c] + 1 cpd00177[c] -> 1 cpd00008[c] + 1 cpd00115[c]		RPA3056		0	1000	0
R_rxn00839_c0_2		1.80503863642224E-06 P_RPA0866[c] + 1 cpd00002[c] + 1 cpd00177[c] -> 1 cpd00008[c] + 1 cpd00115[c]		RPA0866		0	1000	0
R_rxn00839_c0_B_1		8.82913851152497E-07 P_RPA3056[c] + 1 cpd00008[c] + 1 cpd00115[c] -> 1 cpd00002[c] + 1 cpd00177[c]		RPA3056		0	1000	0
R_rxn00839_c0_B_2		1.80503863642224E-06 P_RPA0866[c] + 1 cpd00008[c] + 1 cpd00115[c] -> 1 cpd00002[c] + 1 cpd00177[c]		RPA0866		0	1000	0
R_rxn00840_c0_1		9.65296665543552E-07 P_RPA2271[c] + 1 cpd00020[c] + 1 cpd00115[c] -> 1 cpd00067[c] + 1 cpd00061[c] + 1 cpd00177[c]		RPA2271		0	1000	0
R_rxn00840_c0_2		4.41818499697986E-07 P_RPA4193[c] + 1 cpd00020[c] + 1 cpd00115[c] -> 1 cpd00067[c] + 1 cpd00061[c] + 1 cpd00177[c]		RPA4193		0	1000	0
R_rxn00840_c0_B_1		9.65296665543552E-07 P_RPA2271[c] + 1 cpd00067[c] + 1 cpd00061[c] + 1 cpd00177[c] -> 1 cpd00020[c] + 1 cpd00115[c]		RPA2271		0	1000	0
R_rxn00840_c0_B_2		4.41818499697986E-07 P_RPA4193[c] + 1 cpd00067[c] + 1 cpd00061[c] + 1 cpd00177[c] -> 1 cpd00020[c] + 1 cpd00115[c]		RPA4193		0	1000	0
R_rxn00849_c0		8.17740450738536E-07 P_RPA2596[c] + 1 cpd00024[c] + 1 cpd00117[c] -> 1 cpd00020[c] + 1 cpd00186[c]		RPA2596		0	1000	0
R_rxn00849_c0_B		8.17740450738536E-07 P_RPA2596[c] + 1 cpd00020[c] + 1 cpd00186[c] -> 1 cpd00024[c] + 1 cpd00117[c]		RPA2596		0	1000	0
R_rxn00851_c0		6.75325410372741E-07 P_RPA3525[c] + 1 cpd00002[c] + 2 cpd00117[c] -> 1 cpd00067[c] + 1 cpd00008[c] + 1 cpd00009[c] + 1 cpd00731[c]		RPA3525		0	1000	0
R_rxn00856_c0		8.97435897435897E-07 P_RPAAVG[c] + 1 cpd00024[c] + 1 cpd00118[c] -> 1 cpd00023[c] + 1 cpd00434[c]		RPAAVG		0	1000	0
R_rxn00856_c0_B		8.97435897435897E-07 P_RPAAVG[c] + 1 cpd00023[c] + 1 cpd00434[c] -> 1 cpd00024[c] + 1 cpd00118[c]		RPAAVG		0	1000	0
R_rxn00859_c0		8.63204313062008E-07 P_RPA4531[c] + 1 cpd00001[c] + 2 cpd00003[c] + 1 cpd00641[c] -> 3 cpd00067[c] + 2 cpd00004[c] + 1 cpd00119[c]		RPA4531		0	1000	0
R_rxn00859_c0_B		8.63204313062008E-07 P_RPA4531[c] + 3 cpd00067[c] + 2 cpd00004[c] + 1 cpd00119[c] -> 1 cpd00001[c] + 2 cpd00003[c] + 1 cpd00641[c]		RPA4531		0	1000	0
R_rxn00861_c0_1		1.40052472993215E-06 P_RPA0854[c] + 1 cpd00022[c] + 1 cpd00119[c] -> 1 cpd00067[c] + 1 cpd00010[c] + 1 cpd01921[c]		RPA0854		0	1000	0
R_rxn00861_c0_2		8.04000707520623E-07 P_RPA1554[c] + 1 cpd00022[c] + 1 cpd00119[c] -> 1 cpd00067[c] + 1 cpd00010[c] + 1 cpd01921[c]		RPA1554		0	1000	0
R_rxn00863_c0		8.63204313062008E-07 P_RPA4531[c] + 1 cpd00001[c] + 1 cpd00003[c] + 1 cpd01324[c] -> 2 cpd00067[c] + 1 cpd00004[c] + 1 cpd00119[c]		RPA4531		0	1000	0
R_rxn00863_c0_B		8.63204313062008E-07 P_RPA4531[c] + 2 cpd00067[c] + 1 cpd00004[c] + 1 cpd00119[c] -> 1 cpd00001[c] + 1 cpd00003[c] + 1 cpd01324[c]		RPA4531		0	1000	0
R_rxn00866_c0		4.30510747700816E-07 P_RPA1772[c] + 1 cpd00067[c] + 1 cpd00119[c] -> 1 cpd00011[c] + 1 cpd00312[c]		RPA1772		0	1000	0
R_rxn00872_c0_1		1.86126486242151E-06 P_RPA1614[c] + 1 cpd00067[c] + 1 cpd00015[c] + 1 cpd00120[c] -> 1 cpd00982[c] + 1 cpd00650[c]		RPA1614		0	1000	0
R_rxn00872_c0_2		8.41102180297061E-07 P_RPA1699[c] + 1 cpd00067[c] + 1 cpd00015[c] + 1 cpd00120[c] -> 1 cpd00982[c] + 1 cpd00650[c]		RPA1699		0	1000	0
R_rxn00872_c0_B_1		1.86126486242151E-06 P_RPA1614[c] + 1 cpd00982[c] + 1 cpd00650[c] -> 1 cpd00067[c] + 1 cpd00015[c] + 1 cpd00120[c]		RPA1614		0	1000	0
R_rxn00872_c0_B_2		8.41102180297061E-07 P_RPA1699[c] + 1 cpd00982[c] + 1 cpd00650[c] -> 1 cpd00067[c] + 1 cpd00015[c] + 1 cpd00120[c]		RPA1699		0	1000	0
R_rxn00873_c0		8.97435897435897E-07 P_RPAAVG[c] + 1 cpd00002[c] + 1 cpd00010[c] + 1 cpd00211[c] -> 1 cpd00012[c] + 1 cpd00018[c] + 1 cpd00067[c] + 1 cpd00120[c]		RPAAVG		0	1000	0
R_rxn00874_c0_1		8.39979168516621E-07 P_RPA2304[c] + 1 cpd00022[c] + 1 cpd00120[c] -> 1 cpd00010[c] + 1 cpd03123[c]		RPA2304		0	1000	0
R_rxn00874_c0_10		8.6142431177325E-07 P_RPA3466[c] + 1 cpd00022[c] + 1 cpd00120[c] -> 1 cpd00010[c] + 1 cpd03123[c]		RPA3466		0	1000	0
R_rxn00874_c0_2		8.5767006167873E-07 P_RPA1756[c] + 1 cpd00022[c] + 1 cpd00120[c] -> 1 cpd00010[c] + 1 cpd03123[c]		RPA1756		0	1000	0
R_rxn00874_c0_3		8.56463629048473E-07 P_RPA3715[c] + 1 cpd00022[c] + 1 cpd00120[c] -> 1 cpd00010[c] + 1 cpd03123[c]		RPA3715		0	1000	0
R_rxn00874_c0_4		1.46694552602571E-06 P_RPA0531[c] + 1 cpd00022[c] + 1 cpd00120[c] -> 1 cpd00010[c] + 1 cpd03123[c]		RPA0531		0	1000	0
R_rxn00874_c0_5		8.65537867899962E-07 P_RPA3194[c] + 1 cpd00022[c] + 1 cpd00120[c] -> 1 cpd00010[c] + 1 cpd03123[c]		RPA3194		0	1000	0
R_rxn00874_c0_6		8.16548720740337E-07 P_RPA0817[c] + 1 cpd00022[c] + 1 cpd00120[c] -> 1 cpd00010[c] + 1 cpd03123[c]		RPA0817		0	1000	0
R_rxn00874_c0_7		8.69681174881289E-07 P_RPA4346[c] + 1 cpd00022[c] + 1 cpd00120[c] -> 1 cpd00010[c] + 1 cpd03123[c]		RPA4346		0	1000	0
R_rxn00874_c0_8		8.43872022387523E-07 P_RPA1703[c] + 1 cpd00022[c] + 1 cpd00120[c] -> 1 cpd00010[c] + 1 cpd03123[c]		RPA1703		0	1000	0
R_rxn00874_c0_9		8.11174429927856E-07 P_RPA0513[c] + 1 cpd00022[c] + 1 cpd00120[c] -> 1 cpd00010[c] + 1 cpd03123[c]		RPA0513		0	1000	0
R_rxn00874_c0_B_1		8.39979168516621E-07 P_RPA2304[c] + 1 cpd00010[c] + 1 cpd03123[c] -> 1 cpd00022[c] + 1 cpd00120[c]		RPA2304		0	1000	0
R_rxn00874_c0_B_10		8.6142431177325E-07 P_RPA3466[c] + 1 cpd00010[c] + 1 cpd03123[c] -> 1 cpd00022[c] + 1 cpd00120[c]		RPA3466		0	1000	0
R_rxn00874_c0_B_2		8.5767006167873E-07 P_RPA1756[c] + 1 cpd00010[c] + 1 cpd03123[c] -> 1 cpd00022[c] + 1 cpd00120[c]		RPA1756		0	1000	0
R_rxn00874_c0_B_3		8.56463629048473E-07 P_RPA3715[c] + 1 cpd00010[c] + 1 cpd03123[c] -> 1 cpd00022[c] + 1 cpd00120[c]		RPA3715		0	1000	0
R_rxn00874_c0_B_4		1.46694552602571E-06 P_RPA0531[c] + 1 cpd00010[c] + 1 cpd03123[c] -> 1 cpd00022[c] + 1 cpd00120[c]		RPA0531		0	1000	0
R_rxn00874_c0_B_5		8.65537867899962E-07 P_RPA3194[c] + 1 cpd00010[c] + 1 cpd03123[c] -> 1 cpd00022[c] + 1 cpd00120[c]		RPA3194		0	1000	0
R_rxn00874_c0_B_6		8.16548720740337E-07 P_RPA0817[c] + 1 cpd00010[c] + 1 cpd03123[c] -> 1 cpd00022[c] + 1 cpd00120[c]		RPA0817		0	1000	0
R_rxn00874_c0_B_7		8.69681174881289E-07 P_RPA4346[c] + 1 cpd00010[c] + 1 cpd03123[c] -> 1 cpd00022[c] + 1 cpd00120[c]		RPA4346		0	1000	0
R_rxn00874_c0_B_8		8.43872022387523E-07 P_RPA1703[c] + 1 cpd00010[c] + 1 cpd03123[c] -> 1 cpd00022[c] + 1 cpd00120[c]		RPA1703		0	1000	0
R_rxn00874_c0_B_9		8.11174429927856E-07 P_RPA0513[c] + 1 cpd00010[c] + 1 cpd03123[c] -> 1 cpd00022[c] + 1 cpd00120[c]		RPA0513		0	1000	0
R_rxn00884_c0		8.35123878697064E-07 P_RPA1604[c] + 1 cpd00017[c] + 1 cpd00121[c] -> 1 cpd00067[c] + 1 cpd00019[c] + 1 cpd02296[c]		RPA1604		0	1000	0
R_rxn00884_c0_B		8.35123878697064E-07 P_RPA1604[c] + 1 cpd00067[c] + 1 cpd00019[c] + 1 cpd02296[c] -> 1 cpd00017[c] + 1 cpd00121[c]		RPA1604		0	1000	0
R_rxn00898_c0_1		6.51361935773232E-07 P_RPA2155[c] + 1 cpd02498[c] -> 1 cpd00001[c] + 1 cpd00123[c]		RPA2155		0	1000	0
R_rxn00898_c0_2		6.0921092100507E-07 P_RPA2341[c] + 1 cpd02498[c] -> 1 cpd00001[c] + 1 cpd00123[c]		RPA2341		0	1000	0
R_rxn00898_c0_3		1.22534289178588E-06 P_RPA1463[c] + 1 cpd02498[c] -> 1 cpd00001[c] + 1 cpd00123[c]		RPA1463		0	1000	0
R_rxn00898_c0_4		5.29252544192587E-07 P_RPA3472[c] + 1 cpd02498[c] -> 1 cpd00001[c] + 1 cpd00123[c]		RPA3472		0	1000	0
R_rxn00902_c0_1		6.37155833449892E-07 P_RPA2046[c] + 1 cpd00001[c] + 1 cpd00022[c] + 1 cpd00123[c] -> 1 cpd00067[c] + 1 cpd00010[c] + 1 cpd01646[c]		RPA2046		0	1000	0
R_rxn00902_c0_2		8.68547775711185E-07 P_RPA4665[c] + 1 cpd00001[c] + 1 cpd00022[c] + 1 cpd00123[c] -> 1 cpd00067[c] + 1 cpd00010[c] + 1 cpd01646[c]		RPA4665		0	1000	0
R_rxn00903_c0		1.01576810691298E-06 P_RPA4370[c] + 1 cpd00024[c] + 1 cpd00156[c] -> 1 cpd00023[c] + 1 cpd00123[c]		RPA4370		0	1000	0
R_rxn00903_c0_B		1.01576810691298E-06 P_RPA4370[c] + 1 cpd00023[c] + 1 cpd00123[c] -> 1 cpd00024[c] + 1 cpd00156[c]		RPA4370		0	1000	0
R_rxn00907_c0		6.58301844561768E-07 P_RPA0413[c] + 1 cpd00006[c] + 1 cpd00125[c] -> 1 cpd00005[c] + 1 cpd00347[c]		RPA0413		0	1000	0
R_rxn00907_c0_B		6.58301844561768E-07 P_RPA0413[c] + 1 cpd00005[c] + 1 cpd00347[c] -> 1 cpd00006[c] + 1 cpd00125[c]		RPA0413		0	1000	0
R_rxn00908_c0_1		8.08497695781567E-07 P_RPA3774[c] + 1 cpd00033[c] + 1 cpd00003[c] + 1 cpd00087[c] -> 1 cpd00004[c] + 1 cpd00011[c] + 1 cpd00013[c] + 1 cpd00125[c]		RPA3774		0	1000	0
R_rxn00908_c0_2		7.21435780878654E-07 P_RPA3052[c] + 1 cpd00033[c] + 1 cpd00003[c] + 1 cpd00087[c] -> 1 cpd00004[c] + 1 cpd00011[c] + 1 cpd00013[c] + 1 cpd00125[c]		RPA3052		0	1000	0
R_rxn00912_c0		5.89200295273519E-07 P_RPA3098[c] + 1 cpd00001[c] + 1 cpd00123[c] + 1 cpd00125[c] -> 1 cpd00087[c] + 1 cpd00712[c]		RPA3098		0	1000	0
R_rxn00912_c0_B		5.89200295273519E-07 P_RPA3098[c] + 1 cpd00087[c] + 1 cpd00712[c] -> 1 cpd00001[c] + 1 cpd00123[c] + 1 cpd00125[c]		RPA3098		0	1000	0
R_rxn00913_c0_1		1.15237149823111E-06 P_RPA0955[c] + 1 cpd00001[c] + 1 cpd00126[c] -> 1 cpd00009[c] + 1 cpd00311[c]		RPA0955		0	1000	0
R_rxn00913_c0_2		1.33514149638844E-06 P_RPA2841[c] + 1 cpd00001[c] + 1 cpd00126[c] -> 1 cpd00009[c] + 1 cpd00311[c]		RPA2841		0	1000	0
R_rxn00913_c0_B_1		1.15237149823111E-06 P_RPA0955[c] + 1 cpd00009[c] + 1 cpd00311[c] -> 1 cpd00001[c] + 1 cpd00126[c]		RPA0955		0	1000	0
R_rxn00913_c0_B_2		1.33514149638844E-06 P_RPA2841[c] + 1 cpd00009[c] + 1 cpd00311[c] -> 1 cpd00001[c] + 1 cpd00126[c]		RPA2841		0	1000	0
R_rxn00915_c0_1		1.58186132349064E-06 P_RPA2179[c] + 1 cpd00103[c] + 1 cpd00207[c] -> 1 cpd00012[c] + 1 cpd00067[c] + 1 cpd00126[c]		RPA2179		0	1000	0
R_rxn00915_c0_2		3.81211293439027E-07 P_RPA4492[c] + 1 cpd00103[c] + 1 cpd00207[c] -> 1 cpd00012[c] + 1 cpd00067[c] + 1 cpd00126[c]		RPA4492		0	1000	0
R_rxn00916_c0		1.27567059269478E-06 P_RPA2203[c] + 1 cpd00002[c] + 1 cpd00013[c] + 1 cpd00497[c] -> 1 cpd00012[c] + 3 cpd00067[c] + 1 cpd00018[c] + 1 cpd00126[c]		RPA2203		0	1000	0
R_rxn00917_c0		1.27567059269478E-06 P_RPA2203[c] + 1 cpd00002[c] + 1 cpd00001[c] + 1 cpd00053[c] + 1 cpd00497[c] -> 1 cpd00012[c] + 3 cpd00067[c] + 1 cpd00018[c] + 1 cpd00023[c] + 1 cpd00126[c]		RPA2203		0	1000	0
R_rxn00927_c0		7.51455408099329E-07 P_RPA4015[c] + 1 cpd00001[c] + 1 cpd00182[c] -> 1 cpd00128[c] + 1 cpd00105[c]		RPA4015		0	1000	0
R_rxn00927_c0_B		7.51455408099329E-07 P_RPA4015[c] + 1 cpd00128[c] + 1 cpd00105[c] -> 1 cpd00001[c] + 1 cpd00182[c]		RPA4015		0	1000	0
R_rxn00929_c0		7.96339266313673E-07 P_RPA4366[c] + 1 cpd00003[c] + 1 cpd00129[c] -> 2 cpd00067[c] + 1 cpd00004[c] + 1 cpd02431[c]		RPA4366		0	1000	0
R_rxn00931_c0		7.96339266313673E-07 P_RPA4366[c] + 1 cpd00006[c] + 1 cpd00129[c] -> 2 cpd00067[c] + 1 cpd00005[c] + 1 cpd02431[c]		RPA4366		0	1000	0
R_rxn00943_c0		1.48003850919245E-06 P_RPA1788[c] + 1 cpd00001[c] + 1 cpd00134[c] -> 1 cpd00067[c] + 1 cpd00010[c] + 1 cpd00214[c]		RPA1788		0	1000	0
R_rxn00946_c0_1		8.20758146024599E-07 P_RPA0995[c] + 1 cpd00067[c] + 1 cpd00015[c] + 1 cpd00134[c] -> 1 cpd00982[c] + 1 cpd03126[c]		RPA0995		0	1000	0
R_rxn00946_c0_10		8.26771653543307E-07 P_RPA1236[c] + 1 cpd00067[c] + 1 cpd00015[c] + 1 cpd00134[c] -> 1 cpd00982[c] + 1 cpd03126[c]		RPA1236		0	1000	0
R_rxn00946_c0_11		8.70460187430804E-07 P_RPA1612[c] + 1 cpd00067[c] + 1 cpd00015[c] + 1 cpd00134[c] -> 1 cpd00982[c] + 1 cpd03126[c]		RPA1612		0	1000	0
R_rxn00946_c0_12		8.41102180297061E-07 P_RPA1699[c] + 1 cpd00067[c] + 1 cpd00015[c] + 1 cpd00134[c] -> 1 cpd00982[c] + 1 cpd03126[c]		RPA1699		0	1000	0
R_rxn00946_c0_13		7.95548263450732E-07 P_RPA1708[c] + 1 cpd00067[c] + 1 cpd00015[c] + 1 cpd00134[c] -> 1 cpd00982[c] + 1 cpd03126[c]		RPA1708		0	1000	0
R_rxn00946_c0_14		7.99242166189849E-07 P_RPA1709[c] + 1 cpd00067[c] + 1 cpd00015[c] + 1 cpd00134[c] -> 1 cpd00982[c] + 1 cpd03126[c]		RPA1709		0	1000	0
R_rxn00946_c0_15		7.34319652841642E-07 P_RPA1710[c] + 1 cpd00067[c] + 1 cpd00015[c] + 1 cpd00134[c] -> 1 cpd00982[c] + 1 cpd03126[c]		RPA1710		0	1000	0
R_rxn00946_c0_16		8.61376964400931E-07 P_RPA1762[c] + 1 cpd00067[c] + 1 cpd00015[c] + 1 cpd00134[c] -> 1 cpd00982[c] + 1 cpd03126[c]		RPA1762		0	1000	0
R_rxn00946_c0_17		9.31020677969258E-07 P_RPA2137[c] + 1 cpd00067[c] + 1 cpd00015[c] + 1 cpd00134[c] -> 1 cpd00982[c] + 1 cpd03126[c]		RPA2137		0	1000	0
R_rxn00946_c0_18		8.28388968856914E-07 P_RPA0480[c] + 1 cpd00067[c] + 1 cpd00015[c] + 1 cpd00134[c] -> 1 cpd00982[c] + 1 cpd03126[c]		RPA0480		0	1000	0
R_rxn00946_c0_19		8.93367258600468E-07 P_RPA0481[c] + 1 cpd00067[c] + 1 cpd00015[c] + 1 cpd00134[c] -> 1 cpd00982[c] + 1 cpd03126[c]		RPA0481		0	1000	0
R_rxn00946_c0_2		7.73822684059253E-07 P_RPA0740[c] + 1 cpd00067[c] + 1 cpd00015[c] + 1 cpd00134[c] -> 1 cpd00982[c] + 1 cpd03126[c]		RPA0740		0	1000	0
R_rxn00946_c0_20		6.15756505247565E-07 P_RPA0780[c] + 1 cpd00067[c] + 1 cpd00015[c] + 1 cpd00134[c] -> 1 cpd00982[c] + 1 cpd03126[c]		RPA0780		0	1000	0
R_rxn00946_c0_3		8.32727953329167E-07 P_RPA0816[c] + 1 cpd00067[c] + 1 cpd00015[c] + 1 cpd00134[c] -> 1 cpd00982[c] + 1 cpd03126[c]		RPA0816		0	1000	0
R_rxn00946_c0_4		8.18696214582617E-07 P_RPA4553[c] + 1 cpd00067[c] + 1 cpd00015[c] + 1 cpd00134[c] -> 1 cpd00982[c] + 1 cpd03126[c]		RPA4553		0	1000	0
R_rxn00946_c0_5		8.7498723976942E-07 P_RPA4598[c] + 1 cpd00067[c] + 1 cpd00015[c] + 1 cpd00134[c] -> 1 cpd00982[c] + 1 cpd03126[c]		RPA4598		0	1000	0
R_rxn00946_c0_6		8.21878563919844E-07 P_RPA4798[c] + 1 cpd00067[c] + 1 cpd00015[c] + 1 cpd00134[c] -> 1 cpd00982[c] + 1 cpd03126[c]		RPA4798		0	1000	0
R_rxn00946_c0_7		7.2527511239174E-07 P_RPA4799[c] + 1 cpd00067[c] + 1 cpd00015[c] + 1 cpd00134[c] -> 1 cpd00982[c] + 1 cpd03126[c]		RPA4799		0	1000	0
R_rxn00946_c0_8		7.88523602201107E-07 P_RPA4002[c] + 1 cpd00067[c] + 1 cpd00015[c] + 1 cpd00134[c] -> 1 cpd00982[c] + 1 cpd03126[c]		RPA4002		0	1000	0
R_rxn00946_c0_9		1.3517314714627E-06 P_RPA3289[c] + 1 cpd00067[c] + 1 cpd00015[c] + 1 cpd00134[c] -> 1 cpd00982[c] + 1 cpd03126[c]		RPA3289		0	1000	0
R_rxn00946_c0_B_1		8.20758146024599E-07 P_RPA0995[c] + 1 cpd00982[c] + 1 cpd03126[c] -> 1 cpd00067[c] + 1 cpd00015[c] + 1 cpd00134[c]		RPA0995		0	1000	0
R_rxn00946_c0_B_10		8.26771653543307E-07 P_RPA1236[c] + 1 cpd00982[c] + 1 cpd03126[c] -> 1 cpd00067[c] + 1 cpd00015[c] + 1 cpd00134[c]		RPA1236		0	1000	0
R_rxn00946_c0_B_11		8.70460187430804E-07 P_RPA1612[c] + 1 cpd00982[c] + 1 cpd03126[c] -> 1 cpd00067[c] + 1 cpd00015[c] + 1 cpd00134[c]		RPA1612		0	1000	0
R_rxn00946_c0_B_12		8.41102180297061E-07 P_RPA1699[c] + 1 cpd00982[c] + 1 cpd03126[c] -> 1 cpd00067[c] + 1 cpd00015[c] + 1 cpd00134[c]		RPA1699		0	1000	0
R_rxn00946_c0_B_13		7.95548263450732E-07 P_RPA1708[c] + 1 cpd00982[c] + 1 cpd03126[c] -> 1 cpd00067[c] + 1 cpd00015[c] + 1 cpd00134[c]		RPA1708		0	1000	0
R_rxn00946_c0_B_14		7.99242166189849E-07 P_RPA1709[c] + 1 cpd00982[c] + 1 cpd03126[c] -> 1 cpd00067[c] + 1 cpd00015[c] + 1 cpd00134[c]		RPA1709		0	1000	0
R_rxn00946_c0_B_15		7.34319652841642E-07 P_RPA1710[c] + 1 cpd00982[c] + 1 cpd03126[c] -> 1 cpd00067[c] + 1 cpd00015[c] + 1 cpd00134[c]		RPA1710		0	1000	0
R_rxn00946_c0_B_16		8.61376964400931E-07 P_RPA1762[c] + 1 cpd00982[c] + 1 cpd03126[c] -> 1 cpd00067[c] + 1 cpd00015[c] + 1 cpd00134[c]		RPA1762		0	1000	0
R_rxn00946_c0_B_17		9.31020677969258E-07 P_RPA2137[c] + 1 cpd00982[c] + 1 cpd03126[c] -> 1 cpd00067[c] + 1 cpd00015[c] + 1 cpd00134[c]		RPA2137		0	1000	0
R_rxn00946_c0_B_18		8.28388968856914E-07 P_RPA0480[c] + 1 cpd00982[c] + 1 cpd03126[c] -> 1 cpd00067[c] + 1 cpd00015[c] + 1 cpd00134[c]		RPA0480		0	1000	0
R_rxn00946_c0_B_19		8.93367258600468E-07 P_RPA0481[c] + 1 cpd00982[c] + 1 cpd03126[c] -> 1 cpd00067[c] + 1 cpd00015[c] + 1 cpd00134[c]		RPA0481		0	1000	0
R_rxn00946_c0_B_2		7.73822684059253E-07 P_RPA0740[c] + 1 cpd00982[c] + 1 cpd03126[c] -> 1 cpd00067[c] + 1 cpd00015[c] + 1 cpd00134[c]		RPA0740		0	1000	0
R_rxn00946_c0_B_20		6.15756505247565E-07 P_RPA0780[c] + 1 cpd00982[c] + 1 cpd03126[c] -> 1 cpd00067[c] + 1 cpd00015[c] + 1 cpd00134[c]		RPA0780		0	1000	0
R_rxn00946_c0_B_3		8.32727953329167E-07 P_RPA0816[c] + 1 cpd00982[c] + 1 cpd03126[c] -> 1 cpd00067[c] + 1 cpd00015[c] + 1 cpd00134[c]		RPA0816		0	1000	0
R_rxn00946_c0_B_4		8.18696214582617E-07 P_RPA4553[c] + 1 cpd00982[c] + 1 cpd03126[c] -> 1 cpd00067[c] + 1 cpd00015[c] + 1 cpd00134[c]		RPA4553		0	1000	0
R_rxn00946_c0_B_5		8.7498723976942E-07 P_RPA4598[c] + 1 cpd00982[c] + 1 cpd03126[c] -> 1 cpd00067[c] + 1 cpd00015[c] + 1 cpd00134[c]		RPA4598		0	1000	0
R_rxn00946_c0_B_6		8.21878563919844E-07 P_RPA4798[c] + 1 cpd00982[c] + 1 cpd03126[c] -> 1 cpd00067[c] + 1 cpd00015[c] + 1 cpd00134[c]		RPA4798		0	1000	0
R_rxn00946_c0_B_7		7.2527511239174E-07 P_RPA4799[c] + 1 cpd00982[c] + 1 cpd03126[c] -> 1 cpd00067[c] + 1 cpd00015[c] + 1 cpd00134[c]		RPA4799		0	1000	0
R_rxn00946_c0_B_8		7.88523602201107E-07 P_RPA4002[c] + 1 cpd00982[c] + 1 cpd03126[c] -> 1 cpd00067[c] + 1 cpd00015[c] + 1 cpd00134[c]		RPA4002		0	1000	0
R_rxn00946_c0_B_9		1.3517314714627E-06 P_RPA3289[c] + 1 cpd00982[c] + 1 cpd03126[c] -> 1 cpd00067[c] + 1 cpd00015[c] + 1 cpd00134[c]		RPA3289		0	1000	0
R_rxn00947_c0_1		9.19574455973183E-07 P_RPA1234[c] + 1 cpd00002[c] + 1 cpd00010[c] + 1 cpd00214[c] -> 1 cpd00012[c] + 1 cpd00067[c] + 1 cpd00018[c] + 1 cpd00134[c]		RPA1234		0	1000	0
R_rxn00947_c0_2		6.34657177836683E-07 P_RPA2146[c] + 1 cpd00002[c] + 1 cpd00010[c] + 1 cpd00214[c] -> 1 cpd00012[c] + 1 cpd00067[c] + 1 cpd00018[c] + 1 cpd00134[c]		RPA2146		0	1000	0
R_rxn00947_c0_3		6.77345065379926E-07 P_RPA4443[c] + 1 cpd00002[c] + 1 cpd00010[c] + 1 cpd00214[c] -> 1 cpd00012[c] + 1 cpd00067[c] + 1 cpd00018[c] + 1 cpd00134[c]		RPA4443		0	1000	0
R_rxn00947_c0_4		6.58674539813896E-07 P_RPA4267[c] + 1 cpd00002[c] + 1 cpd00010[c] + 1 cpd00214[c] -> 1 cpd00012[c] + 1 cpd00067[c] + 1 cpd00018[c] + 1 cpd00134[c]		RPA4267		0	1000	0
R_rxn00947_c0_5		6.40153149020032E-07 P_RPA0464[c] + 1 cpd00002[c] + 1 cpd00010[c] + 1 cpd00214[c] -> 1 cpd00012[c] + 1 cpd00067[c] + 1 cpd00018[c] + 1 cpd00134[c]		RPA0464		0	1000	0
R_rxn00950_c0_1		8.45598879299619E-07 P_RPA2559[c] + 1 cpd00001[c] + 1 cpd00424[c] -> 1 cpd00020[c] + 1 cpd00013[c] + 1 cpd00135[c]		RPA2559		0	1000	0
R_rxn00950_c0_2		6.87265429763437E-07 P_RPA2357[c] + 1 cpd00001[c] + 1 cpd00424[c] -> 1 cpd00020[c] + 1 cpd00013[c] + 1 cpd00135[c]		RPA2357		0	1000	0
R_rxn00952_c0		7.4850619549271E-07 P_RPA2349[c] + 1 cpd00239[c] + 1 cpd00790[c] -> 1 cpd00029[c] + 1 cpd00135[c]		RPA2349		0	1000	0
R_rxn00952_c0_B		7.4850619549271E-07 P_RPA2349[c] + 1 cpd00029[c] + 1 cpd00135[c] -> 1 cpd00239[c] + 1 cpd00790[c]		RPA2349		0	1000	0
R_rxn00953_c0		6.77580444124942E-07 P_RPA2356[c] + 1 cpd00054[c] + 1 cpd00135[c] -> 1 cpd00001[c] + 1 cpd00424[c]		RPA2356		0	1000	0
R_rxn00953_c0_B		6.77580444124942E-07 P_RPA2356[c] + 1 cpd00001[c] + 1 cpd00424[c] -> 1 cpd00054[c] + 1 cpd00135[c]		RPA2356		0	1000	0
R_rxn00957_c0		8.97435897435897E-07 P_RPAAVG[c] + 1 cpd00001[c] + 1 cpd00003[c] + 1 cpd00484[c] -> 2 cpd00067[c] + 1 cpd00004[c] + 1 cpd00136[c]		RPAAVG		0	1000	0
R_rxn00957_c0_B		8.97435897435897E-07 P_RPAAVG[c] + 2 cpd00067[c] + 1 cpd00004[c] + 1 cpd00136[c] -> 1 cpd00001[c] + 1 cpd00003[c] + 1 cpd00484[c]		RPAAVG		0	1000	0
R_rxn00962_c0		1.10637302472902E-06 P_RPA1781[c] + 1 cpd00067[c] + 1 cpd00005[c] + 1 cpd00007[c] + 1 cpd00136[c] -> 1 cpd00001[c] + 1 cpd00006[c] + 1 cpd00197[c]		RPA1781		0	1000	0
R_rxn00964_c0		6.54125522949994E-07 P_RPA0669[c] + 1 cpd00002[c] + 1 cpd00010[c] + 1 cpd00136[c] -> 1 cpd00012[c] + 1 cpd00018[c] + 1 cpd01892[c]		RPA0669		0	1000	0
R_rxn00965_c0		1.48003850919245E-06 P_RPA1788[c] + 1 cpd00001[c] + 1 cpd01892[c] -> 2 cpd00067[c] + 1 cpd00010[c] + 1 cpd00136[c]		RPA1788		0	1000	0
R_rxn00973_c0		4.48653814230402E-07 P_RPA0202[c] + 1 cpd00137[c] -> 1 cpd00260[c]		RPA0202		0	1000	0
R_rxn00973_c0_B		4.48653814230402E-07 P_RPA0202[c] + 1 cpd00260[c] -> 1 cpd00137[c]		RPA0202		0	1000	0
R_rxn00974_c0		4.48653814230402E-07 P_RPA0202[c] + 1 cpd00137[c] -> 1 cpd00001[c] + 1 cpd00331[c]		RPA0202		0	1000	0
R_rxn00974_c0_B		4.48653814230402E-07 P_RPA0202[c] + 1 cpd00001[c] + 1 cpd00331[c] -> 1 cpd00137[c]		RPA0202		0	1000	0
R_rxn00979_c0		8.97435897435897E-07 P_RPAAVG[c] + 1 cpd00001[c] + 1 cpd00003[c] + 1 cpd00229[c] -> 2 cpd00067[c] + 1 cpd00004[c] + 1 cpd00139[c]		RPAAVG		0	1000	0
R_rxn00979_c0_B		8.97435897435897E-07 P_RPAAVG[c] + 2 cpd00067[c] + 1 cpd00004[c] + 1 cpd00139[c] -> 1 cpd00001[c] + 1 cpd00003[c] + 1 cpd00229[c]		RPAAVG		0	1000	0
R_rxn00980_c0		9.62945843925738E-07 P_RPA1980[c] + 1 cpd00001[c] + 1 cpd00727[c] -> 1 cpd00009[c] + 1 cpd00139[c]		RPA1980		0	1000	0
R_rxn00980_c0_B		9.62945843925738E-07 P_RPA1980[c] + 1 cpd00009[c] + 1 cpd00139[c] -> 1 cpd00001[c] + 1 cpd00727[c]		RPA1980		0	1000	0
R_rxn00985_c0		1.57866012349633E-06 P_RPA4566[c] + 1 cpd00002[c] + 1 cpd00141[c] -> 1 cpd00008[c] + 1 cpd01844[c]		RPA4566		0	1000	0
R_rxn00985_c0_B		1.57866012349633E-06 P_RPA4566[c] + 1 cpd00008[c] + 1 cpd01844[c] -> 1 cpd00002[c] + 1 cpd00141[c]		RPA4566		0	1000	0
R_rxn00986_c0		8.97435897435897E-07 P_RPAAVG[c] + 1 cpd00002[c] + 1 cpd00141[c] -> 1 cpd00012[c] + 1 cpd03560[c]		RPAAVG		0	1000	0
R_rxn00988_c0		8.97435897435897E-07 P_RPAAVG[c] + 1 cpd00002[c] + 1 cpd00010[c] + 1 cpd00142[c] -> 1 cpd00012[c] + 1 cpd00067[c] + 1 cpd00018[c] + 1 cpd00279[c]		RPAAVG		0	1000	0
R_rxn00991_c0		2.00756949297398E-06 P_RPA2540[c] + 1 cpd00292[c] -> 1 cpd00022[c] + 1 cpd00142[c]		RPA2540		0	1000	0
R_rxn00991_c0_B		2.00756949297398E-06 P_RPA2540[c] + 1 cpd00022[c] + 1 cpd00142[c] -> 1 cpd00292[c]		RPA2540		0	1000	0
R_rxn00992_c0		2.25347034433027E-06 P_RPA4206[c] + 1 cpd00003[c] + 1 cpd00797[c] -> 1 cpd00067[c] + 1 cpd00004[c] + 1 cpd00142[c]		RPA4206		0	1000	0
R_rxn00992_c0_B		2.25347034433027E-06 P_RPA4206[c] + 1 cpd00067[c] + 1 cpd00004[c] + 1 cpd00142[c] -> 1 cpd00003[c] + 1 cpd00797[c]		RPA4206		0	1000	0
R_rxn00999_c0		1.06867129045112E-06 P_RPA0005[c] + 1 cpd00007[c] + 1 cpd00143[c] -> 1 cpd00011[c] + 1 cpd03480[c]		RPA0005		0	1000	0
R_rxn01000_c0_1		7.85927849577901E-07 P_RPA3695[c] + 1 cpd00067[c] + 1 cpd00219[c] -> 1 cpd00001[c] + 1 cpd00011[c] + 1 cpd00143[c]		RPA3695		0	1000	0
R_rxn01000_c0_2		7.78459362197124E-07 P_RPA1712[c] + 1 cpd00067[c] + 1 cpd00219[c] -> 1 cpd00001[c] + 1 cpd00011[c] + 1 cpd00143[c]		RPA1712		0	1000	0
R_rxn01007_c0		9.75385451429288E-07 P_RPA0173[c] + 1 cpd00067[c] + 1 cpd00144[c] -> 1 cpd00011[c] + 1 cpd00163[c]		RPA0173		0	1000	0
R_rxn01008_c0		9.78725308158654E-07 P_RPA2934[c] + 1 cpd00144[c] -> 1 cpd00472[c]		RPA2934		0	1000	0
R_rxn01008_c0_B		9.78725308158654E-07 P_RPA2934[c] + 1 cpd00472[c] -> 1 cpd00144[c]		RPA2934		0	1000	0
R_rxn01011_c0		1.75320544395336E-06 P_RPA1797[c] + 1 cpd00003[c] + 1 cpd00223[c] -> 1 cpd00067[c] + 1 cpd00004[c] + 1 cpd00145[c]		RPA1797		0	1000	0
R_rxn01011_c0_B		1.75320544395336E-06 P_RPA1797[c] + 1 cpd00067[c] + 1 cpd00004[c] + 1 cpd00145[c] -> 1 cpd00003[c] + 1 cpd00223[c]		RPA1797		0	1000	0
R_rxn01013_c0		1.75320544395336E-06 P_RPA1797[c] + 1 cpd00006[c] + 1 cpd00223[c] -> 1 cpd00067[c] + 1 cpd00005[c] + 1 cpd00145[c]		RPA1797		0	1000	0
R_rxn01013_c0_B		1.75320544395336E-06 P_RPA1797[c] + 1 cpd00067[c] + 1 cpd00005[c] + 1 cpd00145[c] -> 1 cpd00006[c] + 1 cpd00223[c]		RPA1797		0	1000	0
R_rxn01014_c0_1		1.90663481678601E-06 P_RPA1311[c] + 1 cpd00067[c] + 1 cpd00145[c] -> 1 cpd00011[c] + 1 cpd00229[c]		RPA1311		0	1000	0
R_rxn01014_c0_2		6.7576612571052E-07 P_RPA4740[c] + 1 cpd00067[c] + 1 cpd00145[c] -> 1 cpd00011[c] + 1 cpd00229[c]		RPA4740		0	1000	0
R_rxn01015_c0		1.78490379368552E-06 P_RPA1753[c] + 1 cpd00145[c] -> 1 cpd00843[c]		RPA1753		0	1000	0
R_rxn01015_c0_B		1.78490379368552E-06 P_RPA1753[c] + 1 cpd00843[c] -> 1 cpd00145[c]		RPA1753		0	1000	0
R_rxn01018_c0		6.95494125392954E-07 P_RPA3117[c] + 1 cpd00041[c] + 1 cpd00146[c] -> 1 cpd00067[c] + 1 cpd00009[c] + 1 cpd00343[c]		RPA3117		0	1000	0
R_rxn01018_c0_B		6.95494125392954E-07 P_RPA3117[c] + 1 cpd00067[c] + 1 cpd00009[c] + 1 cpd00343[c] -> 1 cpd00041[c] + 1 cpd00146[c]		RPA3117		0	1000	0
R_rxn01019_c0		8.44235020557123E-07 P_RPA4772[c] + 1 cpd00064[c] + 1 cpd00146[c] -> 1 cpd00067[c] + 1 cpd00009[c] + 1 cpd00274[c]		RPA4772		0	1000	0
R_rxn01019_c0_B		8.44235020557123E-07 P_RPA4772[c] + 1 cpd00067[c] + 1 cpd00009[c] + 1 cpd00274[c] -> 1 cpd00064[c] + 1 cpd00146[c]		RPA4772		0	1000	0
R_rxn01022_c0		1.0166542489612E-06 P_RPA4821[c] + 1 cpd00009[c] + 1 cpd00147[c] -> 1 cpd00128[c] + 1 cpd02574[c]		RPA4821		0	1000	0
R_rxn01022_c0_B		1.0166542489612E-06 P_RPA4821[c] + 1 cpd00128[c] + 1 cpd02574[c] -> 1 cpd00009[c] + 1 cpd00147[c]		RPA4821		0	1000	0
R_rxn01035_c0_1		1.3107673294364E-06 P_RPA0661[c] + 1 cpd00002[c] + 1 cpd00010[c] + 1 cpd00153[c] -> 1 cpd00012[c] + 1 cpd00067[c] + 1 cpd00018[c] + 1 cpd00401[c]		RPA0661		0	1000	0
R_rxn01035_c0_2		6.54125522949994E-07 P_RPA0669[c] + 1 cpd00002[c] + 1 cpd00010[c] + 1 cpd00153[c] -> 1 cpd00012[c] + 1 cpd00067[c] + 1 cpd00018[c] + 1 cpd00401[c]		RPA0669		0	1000	0
R_rxn01044_c0		1.02840906586666E-06 P_RPA2386[c] + 1 cpd00154[c] -> 1 cpd00259[c]		RPA2386		0	1000	0
R_rxn01044_c0_B		1.02840906586666E-06 P_RPA2386[c] + 1 cpd00259[c] -> 1 cpd00154[c]		RPA2386		0	1000	0
R_rxn01048_c0		1.2109309002464E-06 P_RPA0952[c] + 1 cpd00055[c] + 1 cpd00198[c] -> 1 cpd00102[c] + 1 cpd00157[c]		RPA0952		0	1000	0
R_rxn01048_c0_B		1.2109309002464E-06 P_RPA0952[c] + 1 cpd00102[c] + 1 cpd00157[c] -> 1 cpd00055[c] + 1 cpd00198[c]		RPA0952		0	1000	0
R_rxn01066_c0		2.04227906673682E-06 P_RPA3624[c] + 1 cpd00001[c] + 1 cpd01664[c] -> 1 cpd00067[c] + 1 cpd00049[c] + 1 cpd00160[c]		RPA3624		0	1000	0
R_rxn01066_c0_B		2.04227906673682E-06 P_RPA3624[c] + 1 cpd00067[c] + 1 cpd00049[c] + 1 cpd00160[c] -> 1 cpd00001[c] + 1 cpd01664[c]		RPA3624		0	1000	0
R_rxn01069_c0		9.78810614595185E-07 P_RPA0839[c] + 1 cpd00001[c] + 1 cpd00809[c] -> 1 cpd00009[c] + 1 cpd00161[c]		RPA0839		0	1000	0
R_rxn01069_c0_B		9.78810614595185E-07 P_RPA0839[c] + 1 cpd00009[c] + 1 cpd00161[c] -> 1 cpd00001[c] + 1 cpd00809[c]		RPA0839		0	1000	0
R_rxn01073_c0		8.36838757908126E-07 P_RPA3138[c] + 1 cpd00001[c] + 1 cpd00908[c] -> 1 cpd00067[c] + 1 cpd00080[c] + 1 cpd00162[c]		RPA3138		0	1000	0
R_rxn01083_c0		5.26838534776737E-07 P_RPA2907[c] + 1 cpd00067[c] + 1 cpd00132[c] + 1 cpd00165[c] -> 1 cpd00013[c] + 1 cpd02003[c]		RPA2907		0	1000	0
R_rxn01100_c0_1		1.39503089993443E-06 P_RPA3286[c] + 1 cpd00002[c] + 1 cpd00169[c] -> 1 cpd00008[c] + 1 cpd00203[c]		RPA3286		0	1000	0
R_rxn01100_c0_2		1.32747977963836E-06 P_RPA1200[c] + 1 cpd00002[c] + 1 cpd00169[c] -> 1 cpd00008[c] + 1 cpd00203[c]		RPA1200		0	1000	0
R_rxn01100_c0_3		9.47252898932175E-07 P_RPA0943[c] + 1 cpd00002[c] + 1 cpd00169[c] -> 1 cpd00008[c] + 1 cpd00203[c]		RPA0943		0	1000	0
R_rxn01100_c0_B_1		1.39503089993443E-06 P_RPA3286[c] + 1 cpd00008[c] + 1 cpd00203[c] -> 1 cpd00002[c] + 1 cpd00169[c]		RPA3286		0	1000	0
R_rxn01100_c0_B_2		1.32747977963836E-06 P_RPA1200[c] + 1 cpd00008[c] + 1 cpd00203[c] -> 1 cpd00002[c] + 1 cpd00169[c]		RPA1200		0	1000	0
R_rxn01100_c0_B_3		9.47252898932175E-07 P_RPA0943[c] + 1 cpd00008[c] + 1 cpd00203[c] -> 1 cpd00002[c] + 1 cpd00169[c]		RPA0943		0	1000	0
R_rxn01101_c0		1.32930911374328E-06 P_RPA4308[c] + 1 cpd00003[c] + 1 cpd00169[c] -> 1 cpd00067[c] + 1 cpd00004[c] + 1 cpd02069[c]		RPA4308		0	1000	0
R_rxn01101_c0_B		1.32930911374328E-06 P_RPA4308[c] + 1 cpd00067[c] + 1 cpd00004[c] + 1 cpd02069[c] -> 1 cpd00003[c] + 1 cpd00169[c]		RPA4308		0	1000	0
R_rxn01102_c0		9.71904553419114E-07 P_RPA2799[c] + 1 cpd00002[c] + 1 cpd00223[c] -> 1 cpd00067[c] + 1 cpd00008[c] + 1 cpd00169[c]		RPA2799		0	1000	0
R_rxn01103_c0		1.26390901781028E-06 P_RPA3173[c] + 1 cpd00001[c] + 1 cpd00203[c] -> 1 cpd00067[c] + 1 cpd00009[c] + 1 cpd00169[c]		RPA3173		0	1000	0
R_rxn01106_c0		7.11201904124565E-07 P_RPA0340[c] + 1 cpd00482[c] -> 1 cpd00169[c]		RPA0340		0	1000	0
R_rxn01106_c0_B		7.11201904124565E-07 P_RPA0340[c] + 1 cpd00169[c] -> 1 cpd00482[c]		RPA0340		0	1000	0
R_rxn01107_c0		2.04227906673682E-06 P_RPA3624[c] + 1 cpd00001[c] + 1 cpd00170[c] -> 1 cpd00067[c] + 1 cpd00222[c]		RPA3624		0	1000	0
R_rxn01107_c0_B		2.04227906673682E-06 P_RPA3624[c] + 1 cpd00067[c] + 1 cpd00222[c] -> 1 cpd00001[c] + 1 cpd00170[c]		RPA3624		0	1000	0
R_rxn01111_c0		1.01366076828728E-06 P_RPA4644[c] + 1 cpd00002[c] + 1 cpd00171[c] -> 1 cpd00067[c] + 1 cpd00008[c] + 1 cpd00871[c]		RPA4644		0	1000	0
R_rxn01115_c0		9.20647627381463E-07 P_RPA3635[c] + 1 cpd00006[c] + 1 cpd00284[c] -> 1 cpd00005[c] + 1 cpd00011[c] + 1 cpd00171[c]		RPA3635		0	1000	0
R_rxn01116_c0_1		6.79132960651036E-07 P_RPA3815[c] + 1 cpd00171[c] -> 1 cpd00198[c]		RPA3815		0	1000	0
R_rxn01116_c0_2		1.57392029068059E-06 P_RPA0118[c] + 1 cpd00171[c] -> 1 cpd00198[c]		RPA0118		0	1000	0
R_rxn01116_c0_B_1		6.79132960651036E-07 P_RPA3815[c] + 1 cpd00198[c] -> 1 cpd00171[c]		RPA3815		0	1000	0
R_rxn01116_c0_B_2		1.57392029068059E-06 P_RPA0118[c] + 1 cpd00198[c] -> 1 cpd00171[c]		RPA0118		0	1000	0
R_rxn01117_c0		1.4585470509915E-06 P_RPA0879[c] + 1 cpd00817[c] -> 1 cpd00171[c]		RPA0879		0	1000	0
R_rxn01117_c0_B		1.4585470509915E-06 P_RPA0879[c] + 1 cpd00171[c] -> 1 cpd00817[c]		RPA0879		0	1000	0
R_rxn01118_c0		7.36765068073584E-07 P_RPA3737[c] + 1 cpd00001[c] + 1 cpd00174[c] -> 2 cpd00067[c] + 1 cpd00552[c] + 1 cpd01996[c]		RPA3737		0	1000	0
R_rxn01118_c0_B		7.36765068073584E-07 P_RPA3737[c] + 2 cpd00067[c] + 1 cpd00552[c] + 1 cpd01996[c] -> 1 cpd00001[c] + 1 cpd00174[c]		RPA3737		0	1000	0
R_rxn01124_c0		8.427855748821E-07 P_RPA1757[c] + 1 cpd00003[c] + 1 cpd00176[c] -> 1 cpd00067[c] + 1 cpd00004[c] + 1 cpd02663[c]		RPA1757		0	1000	0
R_rxn01124_c0_B		1.18462492236476E-06 P_RPA1684[c] + 1 cpd00067[c] + 1 cpd00004[c] + 1 cpd02663[c] -> 1 cpd00003[c] + 1 cpd00176[c]		RPA1684		0	1000	0
R_rxn01127_c0		7.74625911015402E-07 P_RPA3229[c] + 1 cpd00067[c] + 1 cpd00002[c] + 1 cpd00294[c] -> 1 cpd00008[c] + 1 cpd00177[c]		RPA3229		0	1000	0
R_rxn01127_c0_B		7.74625911015402E-07 P_RPA3229[c] + 1 cpd00008[c] + 1 cpd00177[c] -> 1 cpd00067[c] + 1 cpd00002[c] + 1 cpd00294[c]		RPA3229		0	1000	0
R_rxn01133_c0		8.32771873248948E-07 P_RPA4378[c] + 1 cpd00022[c] + 1 cpd00179[c] -> 1 cpd00010[c] + 1 cpd01441[c]		RPA4378		0	1000	0
R_rxn01134_c0_1		6.05764978765053E-07 P_RPA1835[c] + 1 cpd00179[c] -> 1 cpd00794[c]		RPA1835		0	1000	0
R_rxn01134_c0_2		6.40788377197332E-07 P_RPA1837[c] + 1 cpd00179[c] -> 1 cpd00794[c]		RPA1837		0	1000	0
R_rxn01134_c0_B_1		6.05764978765053E-07 P_RPA1835[c] + 1 cpd00794[c] -> 1 cpd00179[c]		RPA1835		0	1000	0
R_rxn01134_c0_B_2		6.40788377197332E-07 P_RPA1837[c] + 1 cpd00794[c] -> 1 cpd00179[c]		RPA1837		0	1000	0
R_rxn01138_c0		8.97435897435897E-07 P_RPAAVG[c] + 1 cpd00009[c] + 1 cpd00182[c] -> 1 cpd00475[c] + 1 cpd00128[c]		RPAAVG		0	1000	0
R_rxn01138_c0_B		8.97435897435897E-07 P_RPAAVG[c] + 1 cpd00475[c] + 1 cpd00128[c] -> 1 cpd00009[c] + 1 cpd00182[c]		RPAAVG		0	1000	0
R_rxn01143_c0		1.11258278145695E-06 P_RPA0753[c] + 1 cpd00002[c] + 1 cpd00184[c] -> 1 cpd00067[c] + 1 cpd00008[c] + 1 cpd00298[c]		RPA0753		0	1000	0
R_rxn01145_c0_1		1.15237149823111E-06 P_RPA0955[c] + 1 cpd00001[c] + 1 cpd00298[c] -> 1 cpd00009[c] + 1 cpd00184[c]		RPA0955		0	1000	0
R_rxn01145_c0_2		1.33514149638844E-06 P_RPA2841[c] + 1 cpd00001[c] + 1 cpd00298[c] -> 1 cpd00009[c] + 1 cpd00184[c]		RPA2841		0	1000	0
R_rxn01145_c0_B_1		1.15237149823111E-06 P_RPA0955[c] + 1 cpd00009[c] + 1 cpd00184[c] -> 1 cpd00001[c] + 1 cpd00298[c]		RPA0955		0	1000	0
R_rxn01145_c0_B_2		1.33514149638844E-06 P_RPA2841[c] + 1 cpd00009[c] + 1 cpd00184[c] -> 1 cpd00001[c] + 1 cpd00298[c]		RPA2841		0	1000	0
R_rxn01146_c0		9.61529656321829E-07 P_RPA4147[c] + 1 cpd00009[c] + 1 cpd00184[c] -> 1 cpd00151[c] + 1 cpd00509[c]		RPA4147		0	1000	0
R_rxn01146_c0_B		9.61529656321829E-07 P_RPA4147[c] + 1 cpd00151[c] + 1 cpd00509[c] -> 1 cpd00009[c] + 1 cpd00184[c]		RPA4147		0	1000	0
R_rxn01156_c0		8.17740450738536E-07 P_RPA2596[c] + 1 cpd00024[c] + 1 cpd01526[c] -> 1 cpd00143[c] + 1 cpd00186[c]		RPA2596		0	1000	0
R_rxn01156_c0_B		8.17740450738536E-07 P_RPA2596[c] + 1 cpd00143[c] + 1 cpd00186[c] -> 1 cpd00024[c] + 1 cpd01526[c]		RPA2596		0	1000	0
R_rxn01157_c0		7.85927849577901E-07 P_RPA3695[c] + 1 cpd00186[c] -> 1 cpd00001[c] + 1 cpd01512[c]		RPA3695		0	1000	0
R_rxn01157_c0_B		7.85927849577901E-07 P_RPA3695[c] + 1 cpd00001[c] + 1 cpd01512[c] -> 1 cpd00186[c]		RPA3695		0	1000	0
R_rxn01161_c0_1		6.11339117959921E-07 P_RPA3440[c] + 1 cpd00001[c] + 1 cpd02277[c] -> 1 cpd00024[c] + 1 cpd00187[c]		RPA3440		0	1000	0
R_rxn01161_c0_2		7.46014417971985E-07 P_RPA3628[c] + 1 cpd00001[c] + 1 cpd02277[c] -> 1 cpd00024[c] + 1 cpd00187[c]		RPA3628		0	1000	0
R_rxn01161_c0_3		7.16208026372826E-07 P_RPA0756[c] + 1 cpd00001[c] + 1 cpd02277[c] -> 1 cpd00024[c] + 1 cpd00187[c]		RPA0756		0	1000	0
R_rxn01161_c0_4		8.11960722753305E-07 P_RPA3959[c] + 1 cpd00001[c] + 1 cpd02277[c] -> 1 cpd00024[c] + 1 cpd00187[c]		RPA3959		0	1000	0
R_rxn01161_c0_5		7.36522945320186E-07 P_RPA2500[c] + 1 cpd00001[c] + 1 cpd02277[c] -> 1 cpd00024[c] + 1 cpd00187[c]		RPA2500		0	1000	0
R_rxn01161_c0_6		7.86030221739126E-07 P_RPA1734[c] + 1 cpd00001[c] + 1 cpd02277[c] -> 1 cpd00024[c] + 1 cpd00187[c]		RPA1734		0	1000	0
R_rxn01161_c0_B_1		6.11339117959921E-07 P_RPA3440[c] + 1 cpd00024[c] + 1 cpd00187[c] -> 1 cpd00001[c] + 1 cpd02277[c]		RPA3440		0	1000	0
R_rxn01161_c0_B_2		7.46014417971985E-07 P_RPA3628[c] + 1 cpd00024[c] + 1 cpd00187[c] -> 1 cpd00001[c] + 1 cpd02277[c]		RPA3628		0	1000	0
R_rxn01161_c0_B_3		7.16208026372826E-07 P_RPA0756[c] + 1 cpd00024[c] + 1 cpd00187[c] -> 1 cpd00001[c] + 1 cpd02277[c]		RPA0756		0	1000	0
R_rxn01161_c0_B_4		8.11960722753305E-07 P_RPA3959[c] + 1 cpd00024[c] + 1 cpd00187[c] -> 1 cpd00001[c] + 1 cpd02277[c]		RPA3959		0	1000	0
R_rxn01161_c0_B_5		7.36522945320186E-07 P_RPA2500[c] + 1 cpd00024[c] + 1 cpd00187[c] -> 1 cpd00001[c] + 1 cpd02277[c]		RPA2500		0	1000	0
R_rxn01161_c0_B_6		7.86030221739126E-07 P_RPA1734[c] + 1 cpd00024[c] + 1 cpd00187[c] -> 1 cpd00001[c] + 1 cpd02277[c]		RPA1734		0	1000	0
R_rxn01169_c0		1.47290382990065E-06 P_RPA0157[c] + 1 cpd00002[c] + 1 cpd00190[c] -> 1 cpd00067[c] + 1 cpd00008[c] + 1 cpd00863[c]		RPA0157		0	1000	0
R_rxn01182_c0		8.97435897435897E-07 P_RPAAVG[c] + 1 cpd00002[c] + 1 cpd00010[c] + 1 cpd00604[c] -> 1 cpd00012[c] + 1 cpd00067[c] + 1 cpd00018[c] + 1 cpd00192[c]		RPAAVG		0	1000	0
R_rxn01187_c0		7.46184333113742E-07 P_RPA1673[c] + 1 cpd00009[c] + 1 cpd00198[c] -> 1 cpd00001[c] + 1 cpd00102[c] + 1 cpd00196[c]		RPA1673		0	1000	0
R_rxn01193_c0		5.06894366834626E-07 P_RPA4701[c] + 5.06894366834626E-07 P_RPA4702[c] + 1 cpd00007[c] + 1 cpd00197[c] -> 1 cpd00067[c] + 1 cpd02734[c]		RPA4701 and RPA4702		0	1000	0
R_rxn01200_c0_1		8.44976914023599E-07 P_RPA4643[c] + 1 cpd00102[c] + 1 cpd00238[c] -> 1 cpd00198[c] + 1 cpd00101[c]		RPA4643		0	1000	0
R_rxn01200_c0_2		7.15240584794326E-07 P_RPA0945[c] + 1 cpd00102[c] + 1 cpd00238[c] -> 1 cpd00198[c] + 1 cpd00101[c]		RPA0945		0	1000	0
R_rxn01200_c0_B_1		8.44976914023599E-07 P_RPA4643[c] + 1 cpd00198[c] + 1 cpd00101[c] -> 1 cpd00102[c] + 1 cpd00238[c]		RPA4643		0	1000	0
R_rxn01200_c0_B_2		7.15240584794326E-07 P_RPA0945[c] + 1 cpd00198[c] + 1 cpd00101[c] -> 1 cpd00102[c] + 1 cpd00238[c]		RPA0945		0	1000	0
R_rxn01203_c0		1.04671332017465E-06 P_RPA3755[c] + 1 cpd03708[c] -> 1 cpd00020[c] + 1 cpd00199[c]		RPA3755		0	1000	0
R_rxn01204_c0		7.50454024684934E-07 P_RPA2323[c] + 1 cpd00024[c] + 1 cpd00281[c] -> 1 cpd00023[c] + 1 cpd00199[c]		RPA2323		0	1000	0
R_rxn01204_c0_B		7.50454024684934E-07 P_RPA2323[c] + 1 cpd00023[c] + 1 cpd00199[c] -> 1 cpd00024[c] + 1 cpd00281[c]		RPA2323		0	1000	0
R_rxn01208_c0		7.01216844964962E-07 P_RPA0227[c] + 1 cpd00067[c] + 1 cpd02605[c] -> 1 cpd00011[c] + 1 cpd00200[c]		RPA0227		0	1000	0
R_rxn01211_c0		6.58301844561768E-07 P_RPA0413[c] + 1 cpd00067[c] + 1 cpd00201[c] -> 1 cpd00001[c] + 1 cpd00347[c]		RPA0413		0	1000	0
R_rxn01213_c0		8.97435897435897E-07 P_RPAAVG[c] + 1 cpd00202[c] + 1 cpd00113[c] -> 1 cpd00012[c] + 1 cpd00067[c] + 1 cpd00283[c]		RPAAVG		0	1000	0
R_rxn01218_c0_1		1.15237149823111E-06 P_RPA0955[c] + 1 cpd00001[c] + 1 cpd00206[c] -> 1 cpd00009[c] + 1 cpd00654[c]		RPA0955		0	1000	0
R_rxn01218_c0_2		1.33514149638844E-06 P_RPA2841[c] + 1 cpd00001[c] + 1 cpd00206[c] -> 1 cpd00009[c] + 1 cpd00654[c]		RPA2841		0	1000	0
R_rxn01218_c0_3		1.77825047250655E-06 P_RPA1065[c] + 1 cpd00001[c] + 1 cpd00206[c] -> 1 cpd00009[c] + 1 cpd00654[c]		RPA1065		0	1000	0
R_rxn01218_c0_B_1		1.15237149823111E-06 P_RPA0955[c] + 1 cpd00009[c] + 1 cpd00654[c] -> 1 cpd00001[c] + 1 cpd00206[c]		RPA0955		0	1000	0
R_rxn01218_c0_B_2		1.33514149638844E-06 P_RPA2841[c] + 1 cpd00009[c] + 1 cpd00654[c] -> 1 cpd00001[c] + 1 cpd00206[c]		RPA2841		0	1000	0
R_rxn01218_c0_B_3		1.77825047250655E-06 P_RPA1065[c] + 1 cpd00009[c] + 1 cpd00654[c] -> 1 cpd00001[c] + 1 cpd00206[c]		RPA1065		0	1000	0
R_rxn01219_c0		9.00985162919569E-07 P_RPA0063[c] + 1 cpd00067[c] + 1 cpd00002[c] + 1 cpd00206[c] -> 1 cpd00008[c] + 1 cpd00533[c]		RPA0063		0	1000	0
R_rxn01219_c0_B		9.00985162919569E-07 P_RPA0063[c] + 1 cpd00008[c] + 1 cpd00533[c] -> 1 cpd00067[c] + 1 cpd00002[c] + 1 cpd00206[c]		RPA0063		0	1000	0
R_rxn01230_c0		1.08893147820893E-06 P_RPA1983[c] + 1 cpd00001[c] + 1 cpd00003[c] + 1 cpd00406[c] -> 1 cpd00067[c] + 1 cpd00004[c] + 1 cpd00210[c]		RPA1983		0	1000	0
R_rxn01230_c0_B		1.08893147820893E-06 P_RPA1983[c] + 1 cpd00067[c] + 1 cpd00004[c] + 1 cpd00210[c] -> 1 cpd00001[c] + 1 cpd00003[c] + 1 cpd00406[c]		RPA1983		0	1000	0
R_rxn01255_c0		7.04491367296974E-07 P_RPA1201[c] + 1 cpd00932[c] -> 1 cpd00009[c] + 1 cpd00216[c]		RPA1201		0	1000	0
R_rxn01256_c0		8.97435897435897E-07 P_RPAAVG[c] + 1 cpd00216[c] -> 1 cpd00219[c]		RPAAVG		0	1000	0
R_rxn01258_c0		8.97435897435897E-07 P_RPAAVG[c] + 1 cpd00216[c] -> 1 cpd00658[c]		RPAAVG		0	1000	0
R_rxn01268_c0		1.03697814692005E-06 P_RPA4440[c] + 1 cpd00003[c] + 1 cpd00219[c] -> 1 cpd00004[c] + 1 cpd00011[c] + 1 cpd00868[c]		RPA4440		0	1000	0
R_rxn01269_c0		1.03697814692005E-06 P_RPA4440[c] + 1 cpd00006[c] + 1 cpd00219[c] -> 1 cpd00005[c] + 1 cpd00011[c] + 1 cpd00868[c]		RPA4440		0	1000	0
R_rxn01274_c0		1.70846855319561E-06 P_RPA0610[c] + 1 cpd00001[c] + 1 cpd02182[c] -> 1 cpd00067[c] + 1 cpd00042[c] + 1 cpd00221[c]		RPA0610		0	1000	0
R_rxn01275_c0		3.45393089407962E-07 P_RPA3638[c] + 1 cpd00002[c] + 1 cpd00222[c] -> 1 cpd00067[c] + 1 cpd00008[c] + 1 cpd00284[c]		RPA3638		0	1000	0
R_rxn01285_c0		1.75587339651133E-06 P_RPA1742[c] + 1 cpd00067[c] + 1 cpd00666[c] -> 1 cpd00011[c] + 1 cpd00223[c]		RPA1742		0	1000	0
R_rxn01286_c0_1		8.80503144654088E-07 P_RPA2153[c] + 1 cpd00001[c] + 1 cpd00003[c] + 1 cpd00448[c] -> 2 cpd00067[c] + 1 cpd00004[c] + 1 cpd00223[c]		RPA2153		0	1000	0
R_rxn01286_c0_2		6.88465901267433E-07 P_RPA0112[c] + 1 cpd00001[c] + 1 cpd00003[c] + 1 cpd00448[c] -> 2 cpd00067[c] + 1 cpd00004[c] + 1 cpd00223[c]		RPA0112		0	1000	0
R_rxn01286_c0_3		1.11855333768326E-06 P_RPA1206[c] + 1 cpd00001[c] + 1 cpd00003[c] + 1 cpd00448[c] -> 2 cpd00067[c] + 1 cpd00004[c] + 1 cpd00223[c]		RPA1206		0	1000	0
R_rxn01286_c0_B_1		8.80503144654088E-07 P_RPA2153[c] + 2 cpd00067[c] + 1 cpd00004[c] + 1 cpd00223[c] -> 1 cpd00001[c] + 1 cpd00003[c] + 1 cpd00448[c]		RPA2153		0	1000	0
R_rxn01286_c0_B_2		6.88465901267433E-07 P_RPA0112[c] + 2 cpd00067[c] + 1 cpd00004[c] + 1 cpd00223[c] -> 1 cpd00001[c] + 1 cpd00003[c] + 1 cpd00448[c]		RPA0112		0	1000	0
R_rxn01286_c0_B_3		1.11855333768326E-06 P_RPA1206[c] + 2 cpd00067[c] + 1 cpd00004[c] + 1 cpd00223[c] -> 1 cpd00001[c] + 1 cpd00003[c] + 1 cpd00448[c]		RPA1206		0	1000	0
R_rxn01300_c0		8.82175764699359E-07 P_RPA4270[c] + 1 cpd00002[c] + 1 cpd00227[c] -> 1 cpd00067[c] + 1 cpd00008[c] + 1 cpd00809[c]		RPA4270		0	1000	0
R_rxn01301_c0		1.67890938046645E-06 P_RPA2504[c] + 1 cpd00003[c] + 1 cpd00227[c] -> 1 cpd00067[c] + 1 cpd00004[c] + 1 cpd00346[c]		RPA2504		0	1000	0
R_rxn01301_c0_B		1.67890938046645E-06 P_RPA2504[c] + 1 cpd00067[c] + 1 cpd00004[c] + 1 cpd00346[c] -> 1 cpd00003[c] + 1 cpd00227[c]		RPA2504		0	1000	0
R_rxn01302_c0		1.67890938046645E-06 P_RPA2504[c] + 1 cpd00006[c] + 1 cpd00227[c] -> 1 cpd00067[c] + 1 cpd00005[c] + 1 cpd00346[c]		RPA2504		0	1000	0
R_rxn01302_c0_B		1.67890938046645E-06 P_RPA2504[c] + 1 cpd00067[c] + 1 cpd00005[c] + 1 cpd00346[c] -> 1 cpd00006[c] + 1 cpd00227[c]		RPA2504		0	1000	0
R_rxn01303_c0		1.14532543604176E-06 P_RPA4437[c] + 1 cpd00022[c] + 1 cpd00227[c] -> 1 cpd00010[c] + 1 cpd00790[c]		RPA4437		0	1000	0
R_rxn01304_c0		8.02613308933889E-07 P_RPA4590[c] + 1 cpd00078[c] + 1 cpd00227[c] -> 1 cpd00010[c] + 1 cpd00822[c]		RPA4590		0	1000	0
R_rxn01316_c0		4.18395453436073E-07 P_RPA4016[c] + 1 cpd00001[c] + 1 cpd00061[c] + 1 cpd00492[c] -> 1 cpd00009[c] + 1 cpd00232[c]		RPA4016		0	1000	0
R_rxn01332_c0_1		8.99948060140529E-07 P_RPA1984[c] + 1 cpd00001[c] + 1 cpd00061[c] + 1 cpd00236[c] -> 1 cpd00009[c] + 1 cpd02857[c]		RPA1984		0	1000	0
R_rxn01332_c0_2		7.55796146663322E-07 P_RPA0027[c] + 1 cpd00001[c] + 1 cpd00061[c] + 1 cpd00236[c] -> 1 cpd00009[c] + 1 cpd02857[c]		RPA0027		0	1000	0
R_rxn01333_c0_1		6.1220955758239E-07 P_RPA4054[c] + 1 cpd00102[c] + 1 cpd00238[c] -> 1 cpd00072[c] + 1 cpd00236[c]		RPA4054		0	1000	0
R_rxn01333_c0_2		1.20312882244053E-06 P_RPA3917[c] + 1 cpd00102[c] + 1 cpd00238[c] -> 1 cpd00072[c] + 1 cpd00236[c]		RPA3917		0	1000	0
R_rxn01333_c0_B_1		6.1220955758239E-07 P_RPA4054[c] + 1 cpd00072[c] + 1 cpd00236[c] -> 1 cpd00102[c] + 1 cpd00238[c]		RPA4054		0	1000	0
R_rxn01333_c0_B_2		1.20312882244053E-06 P_RPA3917[c] + 1 cpd00072[c] + 1 cpd00236[c] -> 1 cpd00102[c] + 1 cpd00238[c]		RPA3917		0	1000	0
R_rxn01334_c0_1		8.38502434651712E-07 P_RPA0940[c] + 1 cpd00349[c] -> 1 cpd00095[c] + 1 cpd00236[c]		RPA0940		0	1000	0
R_rxn01334_c0_2		9.34265107066781E-07 P_RPA4642[c] + 1 cpd00349[c] -> 1 cpd00095[c] + 1 cpd00236[c]		RPA4642		0	1000	0
R_rxn01334_c0_B_1		8.38502434651712E-07 P_RPA0940[c] + 1 cpd00095[c] + 1 cpd00236[c] -> 1 cpd00349[c]		RPA0940		0	1000	0
R_rxn01334_c0_B_2		9.34265107066781E-07 P_RPA4642[c] + 1 cpd00095[c] + 1 cpd00236[c] -> 1 cpd00349[c]		RPA4642		0	1000	0
R_rxn01345_c0		8.97435897435897E-07 P_RPAAVG[c] + 1 cpd00001[c] + 1 cpd00349[c] -> 1 cpd00009[c] + 1 cpd00238[c]		RPAAVG		0	1000	0
R_rxn01345_c0_B		8.97435897435897E-07 P_RPAAVG[c] + 1 cpd00009[c] + 1 cpd00238[c] -> 1 cpd00001[c] + 1 cpd00349[c]		RPAAVG		0	1000	0
R_rxn01351_c0		8.97435897435897E-07 P_RPAAVG[c] + 1 cpd00001[c] + 1 cpd00241[c] -> 1 cpd00012[c] + 2 cpd00067[c] + 1 cpd00296[c]		RPAAVG		0	1000	0
R_rxn01352_c0		1.01332913847239E-06 P_RPA2855[c] + 1 cpd00001[c] + 1 cpd00241[c] -> 1 cpd00277[c] + 1 cpd00421[c]		RPA2855		0	1000	0
R_rxn01352_c0_B		1.01332913847239E-06 P_RPA2855[c] + 1 cpd00277[c] + 1 cpd00421[c] -> 1 cpd00001[c] + 1 cpd00241[c]		RPA2855		0	1000	0
R_rxn01353_c0_1		8.82913851152497E-07 P_RPA3056[c] + 1 cpd00002[c] + 1 cpd00295[c] -> 1 cpd00008[c] + 1 cpd00241[c]		RPA3056		0	1000	0
R_rxn01353_c0_2		1.80503863642224E-06 P_RPA0866[c] + 1 cpd00002[c] + 1 cpd00295[c] -> 1 cpd00008[c] + 1 cpd00241[c]		RPA0866		0	1000	0
R_rxn01353_c0_B_1		8.82913851152497E-07 P_RPA3056[c] + 1 cpd00008[c] + 1 cpd00241[c] -> 1 cpd00002[c] + 1 cpd00295[c]		RPA3056		0	1000	0
R_rxn01353_c0_B_2		1.80503863642224E-06 P_RPA0866[c] + 1 cpd00008[c] + 1 cpd00241[c] -> 1 cpd00002[c] + 1 cpd00295[c]		RPA0866		0	1000	0
R_rxn01354_c0_1		9.65296665543552E-07 P_RPA2271[c] + 1 cpd00020[c] + 1 cpd00241[c] -> 1 cpd00067[c] + 1 cpd00061[c] + 1 cpd00295[c]		RPA2271		0	1000	0
R_rxn01354_c0_2		4.41818499697986E-07 P_RPA4193[c] + 1 cpd00020[c] + 1 cpd00241[c] -> 1 cpd00067[c] + 1 cpd00061[c] + 1 cpd00295[c]		RPA4193		0	1000	0
R_rxn01354_c0_B_1		9.65296665543552E-07 P_RPA2271[c] + 1 cpd00067[c] + 1 cpd00061[c] + 1 cpd00295[c] -> 1 cpd00020[c] + 1 cpd00241[c]		RPA2271		0	1000	0
R_rxn01354_c0_B_2		4.41818499697986E-07 P_RPA4193[c] + 1 cpd00067[c] + 1 cpd00061[c] + 1 cpd00295[c] -> 1 cpd00020[c] + 1 cpd00241[c]		RPA4193		0	1000	0
R_rxn01358_c0		1.13713464811368E-06 P_RPA1053[c] + 1 cpd00009[c] + 1 cpd00246[c] -> 1 cpd00226[c] + 1 cpd00475[c]		RPA1053		0	1000	0
R_rxn01358_c0_B		1.13713464811368E-06 P_RPA1053[c] + 1 cpd00226[c] + 1 cpd00475[c] -> 1 cpd00009[c] + 1 cpd00246[c]		RPA1053		0	1000	0
R_rxn01360_c0		8.97435897435897E-07 P_RPAAVG[c] + 1 cpd00007[c] + 1 cpd00282[c] -> 1 cpd00025[c] + 1 cpd00247[c]		RPAAVG		0	1000	0
R_rxn01362_c0_1		1.10291742667306E-06 P_RPA4724[c] + 1 cpd00103[c] + 1 cpd00247[c] -> 1 cpd00012[c] + 1 cpd00067[c] + 1 cpd00810[c]		RPA4724		0	1000	0
R_rxn01362_c0_2		7.08453981359564E-07 P_RPA0597[c] + 1 cpd00103[c] + 1 cpd00247[c] -> 1 cpd00012[c] + 1 cpd00067[c] + 1 cpd00810[c]		RPA0597		0	1000	0
R_rxn01362_c0_3		9.23024178838132E-07 P_RPA3091[c] + 1 cpd00103[c] + 1 cpd00247[c] -> 1 cpd00012[c] + 1 cpd00067[c] + 1 cpd00810[c]		RPA3091		0	1000	0
R_rxn01368_c0		1.10856727182122E-06 P_RPA1101[c] + 1 cpd00067[c] + 1 cpd00001[c] + 1 cpd00367[c] -> 1 cpd00013[c] + 1 cpd00249[c]		RPA1101		0	1000	0
R_rxn01387_c0		8.022358695702E-07 P_RPA3834[c] + 1 cpd00006[c] + 1 cpd00260[c] -> 1 cpd00067[c] + 1 cpd00005[c] + 1 cpd03187[c]		RPA3834		0	1000	0
R_rxn01387_c0_B		8.022358695702E-07 P_RPA3834[c] + 1 cpd00067[c] + 1 cpd00005[c] + 1 cpd03187[c] -> 1 cpd00006[c] + 1 cpd00260[c]		RPA3834		0	1000	0
R_rxn01388_c0		4.48653814230402E-07 P_RPA0202[c] + 1 cpd00260[c] -> 1 cpd00001[c] + 1 cpd00331[c]		RPA0202		0	1000	0
R_rxn01388_c0_B		4.48653814230402E-07 P_RPA0202[c] + 1 cpd00001[c] + 1 cpd00331[c] -> 1 cpd00260[c]		RPA0202		0	1000	0
R_rxn01396_c0_1		9.71904553419114E-07 P_RPA2799[c] + 1 cpd00002[c] + 1 cpd00263[c] -> 1 cpd00067[c] + 1 cpd00008[c] + 1 cpd00478[c]		RPA2799		0	1000	0
R_rxn01396_c0_2		8.82175764699359E-07 P_RPA4270[c] + 1 cpd00002[c] + 1 cpd00263[c] -> 1 cpd00067[c] + 1 cpd00008[c] + 1 cpd00478[c]		RPA4270		0	1000	0
R_rxn01405_c0_1		8.85204564451955E-07 P_RPA2625[c] + 1 cpd00118[c] + 1 cpd00264[c] -> 1 cpd00726[c] + 1 cpd03802[c]		RPA2625		0	1000	0
R_rxn01405_c0_2		7.75704348783271E-07 P_RPA4251[c] + 1 cpd00118[c] + 1 cpd00264[c] -> 1 cpd00726[c] + 1 cpd03802[c]		RPA4251		0	1000	0
R_rxn01405_c0_3		7.83402900754417E-07 P_RPA4591[c] + 1 cpd00118[c] + 1 cpd00264[c] -> 1 cpd00726[c] + 1 cpd03802[c]		RPA4591		0	1000	0
R_rxn01405_c0_4		7.98630614705984E-07 P_RPA2350[c] + 1 cpd00118[c] + 1 cpd00264[c] -> 1 cpd00726[c] + 1 cpd03802[c]		RPA2350		0	1000	0
R_rxn01405_c0_5		7.79437402083176E-07 P_RPA2763[c] + 1 cpd00118[c] + 1 cpd00264[c] -> 1 cpd00726[c] + 1 cpd03802[c]		RPA2763		0	1000	0
R_rxn01405_c0_6		7.90424868422489E-07 P_RPA2362[c] + 1 cpd00118[c] + 1 cpd00264[c] -> 1 cpd00726[c] + 1 cpd03802[c]		RPA2362		0	1000	0
R_rxn01405_c0_7		7.77122692130634E-07 P_RPA1569[c] + 1 cpd00118[c] + 1 cpd00264[c] -> 1 cpd00726[c] + 1 cpd03802[c]		RPA1569		0	1000	0
R_rxn01405_c0_B_1		8.85204564451955E-07 P_RPA2625[c] + 1 cpd00726[c] + 1 cpd03802[c] -> 1 cpd00118[c] + 1 cpd00264[c]		RPA2625		0	1000	0
R_rxn01405_c0_B_2		7.75704348783271E-07 P_RPA4251[c] + 1 cpd00726[c] + 1 cpd03802[c] -> 1 cpd00118[c] + 1 cpd00264[c]		RPA4251		0	1000	0
R_rxn01405_c0_B_3		7.83402900754417E-07 P_RPA4591[c] + 1 cpd00726[c] + 1 cpd03802[c] -> 1 cpd00118[c] + 1 cpd00264[c]		RPA4591		0	1000	0
R_rxn01405_c0_B_4		7.98630614705984E-07 P_RPA2350[c] + 1 cpd00726[c] + 1 cpd03802[c] -> 1 cpd00118[c] + 1 cpd00264[c]		RPA2350		0	1000	0
R_rxn01405_c0_B_5		7.79437402083176E-07 P_RPA2763[c] + 1 cpd00726[c] + 1 cpd03802[c] -> 1 cpd00118[c] + 1 cpd00264[c]		RPA2763		0	1000	0
R_rxn01405_c0_B_6		7.90424868422489E-07 P_RPA2362[c] + 1 cpd00726[c] + 1 cpd03802[c] -> 1 cpd00118[c] + 1 cpd00264[c]		RPA2362		0	1000	0
R_rxn01405_c0_B_7		7.77122692130634E-07 P_RPA1569[c] + 1 cpd00726[c] + 1 cpd03802[c] -> 1 cpd00118[c] + 1 cpd00264[c]		RPA1569		0	1000	0
R_rxn01406_c0		9.94544214594226E-07 P_RPA2431[c] + 1 cpd00118[c] + 1 cpd00837[c] -> 1 cpd00067[c] + 1 cpd00264[c] + 1 cpd00147[c]		RPA2431		0	1000	0
R_rxn01406_c0_B		9.94544214594226E-07 P_RPA2431[c] + 1 cpd00067[c] + 1 cpd00264[c] + 1 cpd00147[c] -> 1 cpd00118[c] + 1 cpd00837[c]		RPA2431		0	1000	0
R_rxn01418_c0		4.77633123174759E-07 P_RPA0190[c] + 8.45847513027059E-07 P_RPA0191[c] + 1 cpd00067[c] + 1 cpd00010[c] + 1 cpd00003[c] + 1 cpd00269[c] -> 1 cpd00004[c] + 1 cpd00011[c] + 1 cpd00413[c]		RPA0190 and RPA0191		0	1000	0
R_rxn01434_c0		9.27727385982304E-07 P_RPA0392[c] + 1 cpd00002[c] + 1 cpd00041[c] + 1 cpd00274[c] -> 1 cpd00012[c] + 2 cpd00067[c] + 1 cpd00018[c] + 1 cpd02152[c]		RPA0392		0	1000	0
R_rxn01445_c0_1		1.15237149823111E-06 P_RPA0955[c] + 1 cpd00001[c] + 1 cpd00296[c] -> 1 cpd00009[c] + 1 cpd00277[c]		RPA0955		0	1000	0
R_rxn01445_c0_2		1.33514149638844E-06 P_RPA2841[c] + 1 cpd00001[c] + 1 cpd00296[c] -> 1 cpd00009[c] + 1 cpd00277[c]		RPA2841		0	1000	0
R_rxn01445_c0_3		1.77825047250655E-06 P_RPA1065[c] + 1 cpd00001[c] + 1 cpd00296[c] -> 1 cpd00009[c] + 1 cpd00277[c]		RPA1065		0	1000	0
R_rxn01445_c0_B_1		1.15237149823111E-06 P_RPA0955[c] + 1 cpd00009[c] + 1 cpd00277[c] -> 1 cpd00001[c] + 1 cpd00296[c]		RPA0955		0	1000	0
R_rxn01445_c0_B_2		1.33514149638844E-06 P_RPA2841[c] + 1 cpd00009[c] + 1 cpd00277[c] -> 1 cpd00001[c] + 1 cpd00296[c]		RPA2841		0	1000	0
R_rxn01445_c0_B_3		1.77825047250655E-06 P_RPA1065[c] + 1 cpd00009[c] + 1 cpd00277[c] -> 1 cpd00001[c] + 1 cpd00296[c]		RPA1065		0	1000	0
R_rxn01446_c0		9.61529656321829E-07 P_RPA4147[c] + 1 cpd00009[c] + 1 cpd00277[c] -> 1 cpd00509[c] + 1 cpd00207[c]		RPA4147		0	1000	0
R_rxn01446_c0_B		9.61529656321829E-07 P_RPA4147[c] + 1 cpd00509[c] + 1 cpd00207[c] -> 1 cpd00009[c] + 1 cpd00277[c]		RPA4147		0	1000	0
R_rxn01451_c0_1		5.52528343388472E-07 P_RPA3717[c] + 1 cpd00842[c] + 1 cpd00003[c] -> 1 cpd00067[c] + 1 cpd00279[c] + 1 cpd00004[c]		RPA3717		0	1000	0
R_rxn01451_c0_2		4.91297483901819E-07 P_RPA0818[c] + 1 cpd00842[c] + 1 cpd00003[c] -> 1 cpd00067[c] + 1 cpd00279[c] + 1 cpd00004[c]		RPA0818		0	1000	0
R_rxn01451_c0_B_1		5.52528343388472E-07 P_RPA3717[c] + 1 cpd00067[c] + 1 cpd00279[c] + 1 cpd00004[c] -> 1 cpd00842[c] + 1 cpd00003[c]		RPA3717		0	1000	0
R_rxn01451_c0_B_2		4.91297483901819E-07 P_RPA0818[c] + 1 cpd00067[c] + 1 cpd00279[c] + 1 cpd00004[c] -> 1 cpd00842[c] + 1 cpd00003[c]		RPA0818		0	1000	0
R_rxn01452_c0		1.03802995754457E-06 P_RPA4748[c] + 1 cpd00006[c] + 1 cpd00842[c] -> 1 cpd00067[c] + 1 cpd00005[c] + 1 cpd00279[c]		RPA4748		0	1000	0
R_rxn01452_c0_B		1.03802995754457E-06 P_RPA4748[c] + 1 cpd00067[c] + 1 cpd00005[c] + 1 cpd00279[c] -> 1 cpd00006[c] + 1 cpd00842[c]		RPA4748		0	1000	0
R_rxn01454_c0		8.20630494316548E-07 P_RPA4607[c] + 1 cpd00001[c] + 1 cpd00022[c] + 1 cpd00279[c] -> 1 cpd00067[c] + 1 cpd00010[c] + 1 cpd00292[c]		RPA4607		0	1000	0
R_rxn01459_c0		8.80503144654088E-07 P_RPA2153[c] + 1 cpd00001[c] + 1 cpd00006[c] + 1 cpd00434[c] -> 2 cpd00067[c] + 1 cpd00005[c] + 1 cpd00281[c]		RPA2153		0	1000	0
R_rxn01459_c0_B		8.80503144654088E-07 P_RPA2153[c] + 2 cpd00067[c] + 1 cpd00005[c] + 1 cpd00281[c] -> 1 cpd00001[c] + 1 cpd00006[c] + 1 cpd00434[c]		RPA2153		0	1000	0
R_rxn01461_c0		8.97435897435897E-07 P_RPAAVG[c] + 1 cpd00051[c] + 1 cpd00281[c] -> 1 cpd00064[c] + 1 cpd00762[c]		RPAAVG		0	1000	0
R_rxn01461_c0_B		8.97435897435897E-07 P_RPAAVG[c] + 1 cpd00064[c] + 1 cpd00762[c] -> 1 cpd00051[c] + 1 cpd00281[c]		RPAAVG		0	1000	0
R_rxn01465_c0_1		7.55573977168713E-07 P_RPA3118[c] + 1 cpd00001[c] + 1 cpd00282[c] -> 1 cpd00067[c] + 1 cpd00343[c]		RPA3118		0	1000	0
R_rxn01465_c0_2		9.13655230023581E-07 P_RPA1069[c] + 1 cpd00001[c] + 1 cpd00282[c] -> 1 cpd00067[c] + 1 cpd00343[c]		RPA1069		0	1000	0
R_rxn01465_c0_B_1		7.55573977168713E-07 P_RPA3118[c] + 1 cpd00067[c] + 1 cpd00343[c] -> 1 cpd00001[c] + 1 cpd00282[c]		RPA3118		0	1000	0
R_rxn01465_c0_B_2		9.13655230023581E-07 P_RPA1069[c] + 1 cpd00067[c] + 1 cpd00343[c] -> 1 cpd00001[c] + 1 cpd00282[c]		RPA1069		0	1000	0
R_rxn01466_c0_1		1.07751266975314E-06 P_RPA0524[c] + 1 cpd00113[c] + 1 cpd00283[c] -> 1 cpd00012[c] + 1 cpd00067[c] + 1 cpd00350[c]		RPA0524		0	1000	0
R_rxn01466_c0_2		1.68829832392174E-06 P_RPA1519[c] + 1 cpd00113[c] + 1 cpd00283[c] -> 1 cpd00012[c] + 1 cpd00067[c] + 1 cpd00350[c]		RPA1519		0	1000	0
R_rxn01476_c0		1.20238346757086E-06 P_RPA3637[c] + 1 cpd00001[c] + 1 cpd00911[c] -> 1 cpd00067[c] + 1 cpd00284[c]		RPA3637		0	1000	0
R_rxn01476_c0_B		1.20238346757086E-06 P_RPA3637[c] + 1 cpd00067[c] + 1 cpd00284[c] -> 1 cpd00001[c] + 1 cpd00911[c]		RPA3637		0	1000	0
R_rxn01480_c0_1		7.91685641989197E-07 P_RPA3446[c] + 1 cpd00003[c] + 1 cpd00876[c] -> 1 cpd00067[c] + 1 cpd00004[c] + 1 cpd00287[c]		RPA3446		0	1000	0
R_rxn01480_c0_2		1.19680623707022E-06 P_RPA1775[c] + 1 cpd00003[c] + 1 cpd00876[c] -> 1 cpd00067[c] + 1 cpd00004[c] + 1 cpd00287[c]		RPA1775		0	1000	0
R_rxn01480_c0_3		5.52528343388472E-07 P_RPA3717[c] + 1 cpd00003[c] + 1 cpd00876[c] -> 1 cpd00067[c] + 1 cpd00004[c] + 1 cpd00287[c]		RPA3717		0	1000	0
R_rxn01480_c0_4		1.20875970893066E-06 P_RPA2303[c] + 1 cpd00003[c] + 1 cpd00876[c] -> 1 cpd00067[c] + 1 cpd00004[c] + 1 cpd00287[c]		RPA2303		0	1000	0
R_rxn01480_c0_5		4.91297483901819E-07 P_RPA0818[c] + 1 cpd00003[c] + 1 cpd00876[c] -> 1 cpd00067[c] + 1 cpd00004[c] + 1 cpd00287[c]		RPA0818		0	1000	0
R_rxn01480_c0_6		7.91685641989197E-07 P_RPA3446[c] + 1 cpd00003[c] + 1 cpd00876[c] -> 1 cpd00067[c] + 1 cpd00004[c] + 1 cpd00287[c]		RPA3446		0	1000	0
R_rxn01480_c0_B_1		7.91685641989197E-07 P_RPA3446[c] + 1 cpd00067[c] + 1 cpd00004[c] + 1 cpd00287[c] -> 1 cpd00003[c] + 1 cpd00876[c]		RPA3446		0	1000	0
R_rxn01480_c0_B_2		1.19680623707022E-06 P_RPA1775[c] + 1 cpd00067[c] + 1 cpd00004[c] + 1 cpd00287[c] -> 1 cpd00003[c] + 1 cpd00876[c]		RPA1775		0	1000	0
R_rxn01480_c0_B_3		5.52528343388472E-07 P_RPA3717[c] + 1 cpd00067[c] + 1 cpd00004[c] + 1 cpd00287[c] -> 1 cpd00003[c] + 1 cpd00876[c]		RPA3717		0	1000	0
R_rxn01480_c0_B_4		1.20875970893066E-06 P_RPA2303[c] + 1 cpd00067[c] + 1 cpd00004[c] + 1 cpd00287[c] -> 1 cpd00003[c] + 1 cpd00876[c]		RPA2303		0	1000	0
R_rxn01480_c0_B_5		4.91297483901819E-07 P_RPA0818[c] + 1 cpd00067[c] + 1 cpd00004[c] + 1 cpd00287[c] -> 1 cpd00003[c] + 1 cpd00876[c]		RPA0818		0	1000	0
R_rxn01480_c0_B_6		7.91685641989197E-07 P_RPA3446[c] + 1 cpd00067[c] + 1 cpd00004[c] + 1 cpd00287[c] -> 1 cpd00003[c] + 1 cpd00876[c]		RPA3446		0	1000	0
R_rxn01485_c0		7.74267478443103E-07 P_RPA4318[c] + 1 cpd03671[c] -> 1 cpd00288[c]		RPA4318		0	1000	0
R_rxn01485_c0_B		7.74267478443103E-07 P_RPA4318[c] + 1 cpd00288[c] -> 1 cpd03671[c]		RPA4318		0	1000	0
R_rxn01486_c0_1		1.04571518204158E-06 P_RPA1513[c] + 1 cpd00113[c] + 1 cpd00350[c] -> 1 cpd00012[c] + 1 cpd00067[c] + 1 cpd00289[c]		RPA1513		0	1000	0
R_rxn01486_c0_2		6.47181570487781E-07 P_RPA2828[c] + 1 cpd00113[c] + 1 cpd00350[c] -> 1 cpd00012[c] + 1 cpd00067[c] + 1 cpd00289[c]		RPA2828		0	1000	0
R_rxn01489_c0_1		1.04571518204158E-06 P_RPA1513[c] + 2 cpd00289[c] -> 1 cpd00012[c] + 1 cpd00067[c] + 1 cpd02168[c]		RPA1513		0	1000	0
R_rxn01489_c0_2		6.47181570487781E-07 P_RPA2828[c] + 2 cpd00289[c] -> 1 cpd00012[c] + 1 cpd00067[c] + 1 cpd02168[c]		RPA2828		0	1000	0
R_rxn01499_c0		4.30510747700816E-07 P_RPA1772[c] + 1 cpd00067[c] + 1 cpd00291[c] -> 1 cpd00011[c] + 1 cpd02357[c]		RPA1772		0	1000	0
R_rxn01501_c0		8.97435897435897E-07 P_RPAAVG[c] + 2 cpd00067[c] + 2 cpd00005[c] + 1 cpd00292[c] -> 1 cpd00010[c] + 2 cpd00006[c] + 1 cpd00332[c]		RPAAVG		0	1000	0
R_rxn01504_c0		8.97435897435897E-07 P_RPAAVG[c] + 1 cpd00292[c] -> 1 cpd00001[c] + 1 cpd02068[c]		RPAAVG		0	1000	0
R_rxn01504_c0_B		8.97435897435897E-07 P_RPAAVG[c] + 1 cpd00001[c] + 1 cpd02068[c] -> 1 cpd00292[c]		RPAAVG		0	1000	0
R_rxn01507_c0_1		1.15237149823111E-06 P_RPA0955[c] + 1 cpd00001[c] + 1 cpd00294[c] -> 1 cpd00009[c] + 1 cpd00438[c]		RPA0955		0	1000	0
R_rxn01507_c0_2		1.33514149638844E-06 P_RPA2841[c] + 1 cpd00001[c] + 1 cpd00294[c] -> 1 cpd00009[c] + 1 cpd00438[c]		RPA2841		0	1000	0
R_rxn01507_c0_B_1		1.15237149823111E-06 P_RPA0955[c] + 1 cpd00009[c] + 1 cpd00438[c] -> 1 cpd00001[c] + 1 cpd00294[c]		RPA0955		0	1000	0
R_rxn01507_c0_B_2		1.33514149638844E-06 P_RPA2841[c] + 1 cpd00009[c] + 1 cpd00438[c] -> 1 cpd00001[c] + 1 cpd00294[c]		RPA2841		0	1000	0
R_rxn01509_c0		1.4851611187648E-06 P_RPA3069[c] + 1 cpd00067[c] + 1 cpd00002[c] + 1 cpd00296[c] -> 1 cpd00008[c] + 1 cpd00295[c]		RPA3069		0	1000	0
R_rxn01509_c0_B		1.4851611187648E-06 P_RPA3069[c] + 1 cpd00008[c] + 1 cpd00295[c] -> 1 cpd00067[c] + 1 cpd00002[c] + 1 cpd00296[c]		RPA3069		0	1000	0
R_rxn01512_c0_1		8.82913851152497E-07 P_RPA3056[c] + 1 cpd00002[c] + 1 cpd00297[c] -> 1 cpd00008[c] + 1 cpd00357[c]		RPA3056		0	1000	0
R_rxn01512_c0_2		1.80503863642224E-06 P_RPA0866[c] + 1 cpd00002[c] + 1 cpd00297[c] -> 1 cpd00008[c] + 1 cpd00357[c]		RPA0866		0	1000	0
R_rxn01512_c0_B_1		8.82913851152497E-07 P_RPA3056[c] + 1 cpd00008[c] + 1 cpd00357[c] -> 1 cpd00002[c] + 1 cpd00297[c]		RPA3056		0	1000	0
R_rxn01512_c0_B_2		1.80503863642224E-06 P_RPA0866[c] + 1 cpd00008[c] + 1 cpd00357[c] -> 1 cpd00002[c] + 1 cpd00297[c]		RPA0866		0	1000	0
R_rxn01513_c0		1.15638957553344E-06 P_RPA2775[c] + 1 cpd00067[c] + 1 cpd00002[c] + 1 cpd00298[c] -> 1 cpd00008[c] + 1 cpd00297[c]		RPA2775		0	1000	0
R_rxn01513_c0_B		1.15638957553344E-06 P_RPA2775[c] + 1 cpd00008[c] + 1 cpd00297[c] -> 1 cpd00067[c] + 1 cpd00002[c] + 1 cpd00298[c]		RPA2775		0	1000	0
R_rxn01517_c0		1.4851611187648E-06 P_RPA3069[c] + 1 cpd00067[c] + 1 cpd00002[c] + 1 cpd00299[c] -> 1 cpd00008[c] + 1 cpd00978[c]		RPA3069		0	1000	0
R_rxn01517_c0_B		1.4851611187648E-06 P_RPA3069[c] + 1 cpd00008[c] + 1 cpd00978[c] -> 1 cpd00067[c] + 1 cpd00002[c] + 1 cpd00299[c]		RPA3069		0	0	0
R_rxn01518_c0		1.11258278145695E-06 P_RPA0753[c] + 1 cpd00002[c] + 1 cpd00412[c] -> 1 cpd00067[c] + 1 cpd00008[c] + 1 cpd00299[c]		RPA0753		0	1000	0
R_rxn01519_c0_1		1.63549618617866E-06 P_RPA0080[c] + 1 cpd00001[c] + 1 cpd00358[c] -> 1 cpd00012[c] + 2 cpd00067[c] + 1 cpd00299[c]		RPA0080		0	1000	0
R_rxn01519_c0_2		1.24399697412546E-06 P_RPA0044[c] + 1 cpd00001[c] + 1 cpd00358[c] -> 1 cpd00012[c] + 2 cpd00067[c] + 1 cpd00299[c]		RPA0044		0	1000	0
R_rxn01520_c0		8.21325039775598E-07 P_RPA3493[c] + 1 cpd00125[c] + 1 cpd00299[c] -> 1 cpd00330[c] + 1 cpd00298[c]		RPA3493		0	1000	0
R_rxn01521_c0_1		1.15237149823111E-06 P_RPA0955[c] + 1 cpd00001[c] + 1 cpd00299[c] -> 1 cpd00009[c] + 1 cpd00412[c]		RPA0955		0	1000	0
R_rxn01521_c0_2		1.33514149638844E-06 P_RPA2841[c] + 1 cpd00001[c] + 1 cpd00299[c] -> 1 cpd00009[c] + 1 cpd00412[c]		RPA2841		0	1000	0
R_rxn01521_c0_B_1		1.15237149823111E-06 P_RPA0955[c] + 1 cpd00009[c] + 1 cpd00412[c] -> 1 cpd00001[c] + 1 cpd00299[c]		RPA0955		0	1000	0
R_rxn01521_c0_B_2		1.33514149638844E-06 P_RPA2841[c] + 1 cpd00009[c] + 1 cpd00412[c] -> 1 cpd00001[c] + 1 cpd00299[c]		RPA2841		0	1000	0
R_rxn01530_c0_1		6.26111160968111E-07 P_RPA3655[c] + 1 cpd00003[c] + 1 cpd00365[c] -> 1 cpd00067[c] + 1 cpd00004[c] + 1 cpd00304[c]		RPA3655		0	1000	0
R_rxn01530_c0_2		7.32066463268391E-07 P_RPA1205[c] + 1 cpd00003[c] + 1 cpd00365[c] -> 1 cpd00067[c] + 1 cpd00004[c] + 1 cpd00304[c]		RPA1205		0	1000	0
R_rxn01530_c0_3		8.8028648714132E-07 P_RPA3188[c] + 1 cpd00003[c] + 1 cpd00365[c] -> 1 cpd00067[c] + 1 cpd00004[c] + 1 cpd00304[c]		RPA3188		0	1000	0
R_rxn01530_c0_4		8.86931819861613E-07 P_RPA4658[c] + 1 cpd00003[c] + 1 cpd00365[c] -> 1 cpd00067[c] + 1 cpd00004[c] + 1 cpd00304[c]		RPA4658		0	1000	0
R_rxn01530_c0_5		9.78789172540955E-07 P_RPA0674[c] + 1 cpd00003[c] + 1 cpd00365[c] -> 1 cpd00067[c] + 1 cpd00004[c] + 1 cpd00304[c]		RPA0674		0	1000	0
R_rxn01530_c0_6		1.13438460175538E-06 P_RPA0374[c] + 1 cpd00003[c] + 1 cpd00365[c] -> 1 cpd00067[c] + 1 cpd00004[c] + 1 cpd00304[c]		RPA0374		0	1000	0
R_rxn01530_c0_7		1.64842410655413E-06 P_RPA1056[c] + 1 cpd00003[c] + 1 cpd00365[c] -> 1 cpd00067[c] + 1 cpd00004[c] + 1 cpd00304[c]		RPA1056		0	1000	0
R_rxn01530_c0_B_1		6.26111160968111E-07 P_RPA3655[c] + 1 cpd00067[c] + 1 cpd00004[c] + 1 cpd00304[c] -> 1 cpd00003[c] + 1 cpd00365[c]		RPA3655		0	1000	0
R_rxn01530_c0_B_2		7.32066463268391E-07 P_RPA1205[c] + 1 cpd00067[c] + 1 cpd00004[c] + 1 cpd00304[c] -> 1 cpd00003[c] + 1 cpd00365[c]		RPA1205		0	1000	0
R_rxn01530_c0_B_3		8.8028648714132E-07 P_RPA3188[c] + 1 cpd00067[c] + 1 cpd00004[c] + 1 cpd00304[c] -> 1 cpd00003[c] + 1 cpd00365[c]		RPA3188		0	1000	0
R_rxn01530_c0_B_4		8.86931819861613E-07 P_RPA4658[c] + 1 cpd00067[c] + 1 cpd00004[c] + 1 cpd00304[c] -> 1 cpd00003[c] + 1 cpd00365[c]		RPA4658		0	1000	0
R_rxn01530_c0_B_5		9.78789172540955E-07 P_RPA0674[c] + 1 cpd00067[c] + 1 cpd00004[c] + 1 cpd00304[c] -> 1 cpd00003[c] + 1 cpd00365[c]		RPA0674		0	1000	0
R_rxn01530_c0_B_6		1.13438460175538E-06 P_RPA0374[c] + 1 cpd00067[c] + 1 cpd00004[c] + 1 cpd00304[c] -> 1 cpd00003[c] + 1 cpd00365[c]		RPA0374		0	1000	0
R_rxn01530_c0_B_7		1.64842410655413E-06 P_RPA1056[c] + 1 cpd00067[c] + 1 cpd00004[c] + 1 cpd00304[c] -> 1 cpd00003[c] + 1 cpd00365[c]		RPA1056		0	1000	0
R_rxn01539_c0		1.15597963494163E-06 P_RPA4661[c] + 1 cpd00009[c] + 1 cpd00305[c] -> 1 cpd00001[c] + 1 cpd00793[c]		RPA4661		0	1000	0
R_rxn01539_c0_B		1.15597963494163E-06 P_RPA4661[c] + 1 cpd00001[c] + 1 cpd00793[c] -> 1 cpd00009[c] + 1 cpd00305[c]		RPA4661		0	1000	0
R_rxn01543_c0		8.01472572272789E-07 P_RPA2974[c] + 1 cpd00001[c] + 1 cpd00309[c] -> 1 cpd00067[c] + 1 cpd03280[c]		RPA2974		0	1000	0
R_rxn01544_c0		1.58186132349064E-06 P_RPA2179[c] + 1 cpd00103[c] + 1 cpd00309[c] -> 1 cpd00012[c] + 1 cpd00067[c] + 1 cpd00497[c]		RPA2179		0	1000	0
R_rxn01547_c0		1.05429572794351E-06 P_RPA3390[c] + 1 cpd00067[c] + 1 cpd00001[c] + 1 cpd00311[c] -> 1 cpd00013[c] + 1 cpd01217[c]		RPA3390		0	1000	0
R_rxn01548_c0		1.13713464811368E-06 P_RPA1053[c] + 1 cpd00009[c] + 1 cpd00311[c] -> 1 cpd00475[c] + 1 cpd00207[c]		RPA1053		0	1000	0
R_rxn01548_c0_B		1.13713464811368E-06 P_RPA1053[c] + 1 cpd00475[c] + 1 cpd00207[c] -> 1 cpd00009[c] + 1 cpd00311[c]		RPA1053		0	1000	0
R_rxn01575_c0		1.01576810691298E-06 P_RPA4370[c] + 1 cpd00024[c] + 1 cpd00322[c] -> 1 cpd00023[c] + 1 cpd00508[c]		RPA4370		0	1000	0
R_rxn01575_c0_B		1.01576810691298E-06 P_RPA4370[c] + 1 cpd00023[c] + 1 cpd00508[c] -> 1 cpd00024[c] + 1 cpd00322[c]		RPA4370		0	1000	0
R_rxn01588_c0		8.97435897435897E-07 P_RPAAVG[c] + 1 cpd00067[c] + 1 cpd00005[c] + 1 cpd00325[c] -> 1 cpd00006[c] + 1 cpd03260[c]		RPAAVG		0	1000	0
R_rxn01600_c0		6.92092611219283E-07 P_RPA1054[c] + 1 cpd00001[c] + 1 cpd00007[c] + 1 cpd00445[c] -> 1 cpd00013[c] + 1 cpd00025[c] + 1 cpd00329[c]		RPA1054		0	1000	0
R_rxn01602_c0_1		1.46366044750373E-06 P_RPA0467[c] + 1 cpd00006[c] + 1 cpd00330[c] -> 1 cpd00067[c] + 1 cpd00005[c] + 1 cpd00393[c]		RPA0467		0	1000	0
R_rxn01602_c0_2		8.22319473464925E-07 P_RPA3040[c] + 1 cpd00006[c] + 1 cpd00330[c] -> 1 cpd00067[c] + 1 cpd00005[c] + 1 cpd00393[c]		RPA3040		0	1000	0
R_rxn01602_c0_B_1		1.46366044750373E-06 P_RPA0467[c] + 1 cpd00067[c] + 1 cpd00005[c] + 1 cpd00393[c] -> 1 cpd00006[c] + 1 cpd00330[c]		RPA0467		0	1000	0
R_rxn01602_c0_B_2		8.22319473464925E-07 P_RPA3040[c] + 1 cpd00067[c] + 1 cpd00005[c] + 1 cpd00393[c] -> 1 cpd00006[c] + 1 cpd00330[c]		RPA3040		0	1000	0
R_rxn01603_c0		5.57887466128261E-07 P_RPA0072[c] + 1 cpd00683[c] + 1 cpd00002[c] + 1 cpd00023[c] -> 1 cpd00067[c] + 1 cpd00008[c] + 1 cpd00009[c] + 1 cpd00330[c]		RPA0072		0	1000	0
R_rxn01604_c0		8.05597135450033E-07 P_RPA2810[c] + 1 cpd00002[c] + 1 cpd00047[c] + 1 cpd00330[c] -> 1 cpd00008[c] + 1 cpd00009[c] + 1 cpd02046[c]		RPA2810		0	1000	0
R_rxn01604_c0_B		8.05597135450033E-07 P_RPA2810[c] + 1 cpd00008[c] + 1 cpd00009[c] + 1 cpd02046[c] -> 1 cpd00002[c] + 1 cpd00047[c] + 1 cpd00330[c]		RPA2810		0	1000	0
R_rxn01607_c0		8.97435897435897E-07 P_RPAAVG[c] + 1 cpd00002[c] + 1 cpd00332[c] -> 1 cpd00067[c] + 1 cpd00008[c] + 1 cpd00812[c]		RPAAVG		0	1000	0
R_rxn01633_c0		9.38774050497103E-07 P_RPA3951[c] + 1 cpd00520[c] -> 1 cpd00001[c] + 1 cpd00340[c]		RPA3951		0	1000	0
R_rxn01634_c0		1.0309819907084E-06 P_RPA4049[c] + 1 cpd00067[c] + 1 cpd00515[c] -> 1 cpd00001[c] + 1 cpd00011[c] + 1 cpd00340[c]		RPA4049		0	1000	0
R_rxn01636_c0		8.33446443922151E-07 P_RPA0592[c] + 1 cpd00023[c] + 1 cpd00342[c] -> 1 cpd00064[c] + 1 cpd00477[c]		RPA0592		0	1000	0
R_rxn01636_c0_B		8.33446443922151E-07 P_RPA0592[c] + 1 cpd00064[c] + 1 cpd00477[c] -> 1 cpd00023[c] + 1 cpd00342[c]		RPA0592		0	1000	0
R_rxn01637_c0		1.09761337039434E-06 P_RPA4773[c] + 1 cpd00024[c] + 1 cpd00342[c] -> 1 cpd00023[c] + 1 cpd00918[c]		RPA4773		0	1000	0
R_rxn01637_c0_B		1.09761337039434E-06 P_RPA4773[c] + 1 cpd00023[c] + 1 cpd00918[c] -> 1 cpd00024[c] + 1 cpd00342[c]		RPA4773		0	1000	0
R_rxn01641_c0		8.22575546709169E-07 P_RPA0622[c] + 1 cpd00023[c] + 1 cpd00502[c] -> 1 cpd00087[c] + 1 cpd00344[c]		RPA0622		0	1000	0
R_rxn01641_c0_B		8.22575546709169E-07 P_RPA0622[c] + 1 cpd00087[c] + 1 cpd00344[c] -> 1 cpd00023[c] + 1 cpd00502[c]		RPA0622		0	1000	0
R_rxn01642_c0		6.93031110166535E-07 P_RPA4729[c] + 1 cpd00067[c] + 1 cpd00001[c] + 1 cpd02311[c] -> 1 cpd00344[c]		RPA4729		0	1000	0
R_rxn01643_c0		7.99162477723346E-07 P_RPA0230[c] + 1 cpd00009[c] + 1 cpd00006[c] + 1 cpd00346[c] -> 1 cpd00067[c] + 1 cpd00005[c] + 1 cpd01977[c]		RPA0230		0	1000	0
R_rxn01643_c0_B		7.99162477723346E-07 P_RPA0230[c] + 1 cpd00067[c] + 1 cpd00005[c] + 1 cpd01977[c] -> 1 cpd00009[c] + 1 cpd00006[c] + 1 cpd00346[c]		RPA0230		0	1000	0
R_rxn01644_c0		8.97435897435897E-07 P_RPAAVG[c] + 1 cpd00020[c] + 1 cpd00346[c] -> 1 cpd00067[c] + 2 cpd00001[c] + 1 cpd02120[c]		RPAAVG		0	1000	0
R_rxn01647_c0		8.97435897435897E-07 P_RPAAVG[c] + 1 cpd00067[c] + 1 cpd00475[c] + 1 cpd00218[c] -> 1 cpd00009[c] + 1 cpd03471[c]		RPAAVG		0	1000	0
R_rxn01652_c0		7.21435780878654E-07 P_RPA3052[c] + 1 cpd00001[c] + 1 cpd00347[c] -> 1 cpd00067[c] + 1 cpd02197[c]		RPA3052		0	1000	0
R_rxn01652_c0_B		7.21435780878654E-07 P_RPA3052[c] + 1 cpd00067[c] + 1 cpd02197[c] -> 1 cpd00001[c] + 1 cpd00347[c]		RPA3052		0	1000	0
R_rxn01653_c0_1		8.73297433877869E-07 P_RPA4454[c] + 1 cpd00002[c] + 1 cpd02197[c] -> 1 cpd00008[c] + 1 cpd00009[c] + 1 cpd00347[c]		RPA4454		0	1000	0
R_rxn01653_c0_2		8.40577644957615E-07 P_RPA2098[c] + 1 cpd00002[c] + 1 cpd02197[c] -> 1 cpd00008[c] + 1 cpd00009[c] + 1 cpd00347[c]		RPA2098		0	1000	0
R_rxn01664_c0		8.97435897435897E-07 P_RPAAVG[c] + 1 cpd02522[c] -> 1 cpd00067[c] + 1 cpd00001[c] + 1 cpd00352[c]		RPAAVG		0	1000	0
R_rxn01669_c0		6.15865215844628E-07 P_RPA1878[c] + 1 cpd00001[c] + 1 cpd00355[c] -> 1 cpd00013[c] + 1 cpd00873[c]		RPA1878		0	1000	0
R_rxn01670_c0_1		1.33514149638844E-06 P_RPA2841[c] + 1 cpd00001[c] + 1 cpd00355[c] -> 1 cpd00009[c] + 1 cpd02016[c]		RPA2841		0	1000	0
R_rxn01670_c0_2		1.15237149823111E-06 P_RPA0955[c] + 1 cpd00001[c] + 1 cpd00355[c] -> 1 cpd00009[c] + 1 cpd02016[c]		RPA0955		0	1000	0
R_rxn01670_c0_B_1		1.33514149638844E-06 P_RPA2841[c] + 1 cpd00009[c] + 1 cpd02016[c] -> 1 cpd00001[c] + 1 cpd00355[c]		RPA2841		0	1000	0
R_rxn01670_c0_B_2		1.15237149823111E-06 P_RPA0955[c] + 1 cpd00009[c] + 1 cpd02016[c] -> 1 cpd00001[c] + 1 cpd00355[c]		RPA0955		0	1000	0
R_rxn01672_c0		1.07572543593773E-06 P_RPA4765[c] + 1 cpd00067[c] + 1 cpd00001[c] + 1 cpd00356[c] -> 1 cpd00013[c] + 1 cpd00358[c]		RPA4765		0	1000	0
R_rxn01673_c0_1		1.80503863642224E-06 P_RPA0866[c] + 1 cpd00002[c] + 1 cpd00533[c] -> 1 cpd00008[c] + 1 cpd00356[c]		RPA0866		0	1000	0
R_rxn01673_c0_2		8.82913851152497E-07 P_RPA3056[c] + 1 cpd00002[c] + 1 cpd00533[c] -> 1 cpd00008[c] + 1 cpd00356[c]		RPA3056		0	1000	0
R_rxn01673_c0_B_1		1.80503863642224E-06 P_RPA0866[c] + 1 cpd00008[c] + 1 cpd00356[c] -> 1 cpd00002[c] + 1 cpd00533[c]		RPA0866		0	1000	0
R_rxn01673_c0_B_2		8.82913851152497E-07 P_RPA3056[c] + 1 cpd00008[c] + 1 cpd00356[c] -> 1 cpd00002[c] + 1 cpd00533[c]		RPA3056		0	1000	0
R_rxn01675_c0		1.44424790446506E-06 P_RPA0120[c] + 1 cpd00089[c] + 1 cpd00357[c] -> 1 cpd00012[c] + 1 cpd00626[c]		RPA0120		0	1000	0
R_rxn01675_c0_B		1.44424790446506E-06 P_RPA0120[c] + 1 cpd00012[c] + 1 cpd00626[c] -> 1 cpd00089[c] + 1 cpd00357[c]		RPA0120		0	1000	0
R_rxn01678_c0_1		8.82913851152497E-07 P_RPA3056[c] + 1 cpd00002[c] + 1 cpd00978[c] -> 1 cpd00008[c] + 1 cpd00358[c]		RPA3056		0	1000	0
R_rxn01678_c0_2		1.80503863642224E-06 P_RPA0866[c] + 1 cpd00002[c] + 1 cpd00978[c] -> 1 cpd00008[c] + 1 cpd00358[c]		RPA0866		0	1000	0
R_rxn01678_c0_B_1		8.82913851152497E-07 P_RPA3056[c] + 1 cpd00008[c] + 1 cpd00358[c] -> 1 cpd00002[c] + 1 cpd00978[c]		RPA3056		0	1000	0
R_rxn01678_c0_B_2		1.80503863642224E-06 P_RPA0866[c] + 1 cpd00008[c] + 1 cpd00358[c] -> 1 cpd00002[c] + 1 cpd00978[c]		RPA0866		0	1000	0
R_rxn01682_c0_1		1.12468769832663E-06 P_RPA0069[c] + 1 cpd02210[c] -> 1 cpd00102[c] + 1 cpd00359[c]		RPA0069		0	1000	0
R_rxn01682_c0_2		8.40398012498719E-07 P_RPA0070[c] + 1 cpd02210[c] -> 1 cpd00102[c] + 1 cpd00359[c]		RPA0070		0	1000	0
R_rxn01682_c0_B_1		1.12468769832663E-06 P_RPA0069[c] + 1 cpd00102[c] + 1 cpd00359[c] -> 1 cpd02210[c]		RPA0069		0	1000	0
R_rxn01682_c0_B_2		8.40398012498719E-07 P_RPA0070[c] + 1 cpd00102[c] + 1 cpd00359[c] -> 1 cpd02210[c]		RPA0070		0	1000	0
R_rxn01703_c0		8.97435897435897E-07 P_RPAAVG[c] + 1 cpd00365[c] -> 1 cpd00667[c]		RPAAVG		0	1000	0
R_rxn01703_c0_B		8.97435897435897E-07 P_RPAAVG[c] + 1 cpd00667[c] -> 1 cpd00365[c]		RPAAVG		0	1000	0
R_rxn01739_c0		9.98330411236066E-07 P_RPA0504[c] + 1 cpd00002[c] + 1 cpd00383[c] -> 1 cpd00067[c] + 1 cpd00008[c] + 1 cpd02030[c]		RPA0504		0	1000	0
R_rxn01740_c0		8.57387825092884E-07 P_RPA4325[c] + 1 cpd00006[c] + 1 cpd00383[c] -> 1 cpd00067[c] + 1 cpd00005[c] + 1 cpd01716[c]		RPA4325		0	1000	0
R_rxn01740_c0_B		8.57387825092884E-07 P_RPA4325[c] + 1 cpd00067[c] + 1 cpd00005[c] + 1 cpd01716[c] -> 1 cpd00006[c] + 1 cpd00383[c]		RPA4325		0	1000	0
R_rxn01754_c0		9.17603569040929E-07 P_RPA3705[c] + 1 cpd00002[c] + 1 cpd00392[c] -> 1 cpd00008[c] + 1 cpd02203[c]		RPA3705		0	1000	0
R_rxn01757_c0		7.35161809114186E-07 P_RPA4331[c] + 1 cpd00024[c] + 1 cpd00395[c] -> 1 cpd00023[c] + 1 cpd03285[c]		RPA4331		0	1000	0
R_rxn01757_c0_B		7.35161809114186E-07 P_RPA4331[c] + 1 cpd00023[c] + 1 cpd03285[c] -> 1 cpd00024[c] + 1 cpd00395[c]		RPA4331		0	1000	0
R_rxn01790_c0_1		7.31816962123245E-07 P_RPA2035[c] + 1 cpd00006[c] + 1 cpd00408[c] -> 1 cpd00067[c] + 1 cpd00005[c] + 1 cpd00712[c]		RPA2035		0	1000	0
R_rxn01790_c0_2		1.0638459551057E-06 P_RPA0020[c] + 1 cpd00006[c] + 1 cpd00408[c] -> 1 cpd00067[c] + 1 cpd00005[c] + 1 cpd00712[c]		RPA0020		0	1000	0
R_rxn01790_c0_3		8.97435897435897E-07 P_RPA4564[c] + 1 cpd00006[c] + 1 cpd00408[c] -> 1 cpd00067[c] + 1 cpd00005[c] + 1 cpd00712[c]		RPA4564		0	1000	0
R_rxn01790_c0_B_1		7.31816962123245E-07 P_RPA2035[c] + 1 cpd00067[c] + 1 cpd00005[c] + 1 cpd00712[c] -> 1 cpd00006[c] + 1 cpd00408[c]		RPA2035		0	1000	0
R_rxn01790_c0_B_2		1.0638459551057E-06 P_RPA0020[c] + 1 cpd00067[c] + 1 cpd00005[c] + 1 cpd00712[c] -> 1 cpd00006[c] + 1 cpd00408[c]		RPA0020		0	1000	0
R_rxn01790_c0_B_3		8.97435897435897E-07 P_RPA4564[c] + 1 cpd00067[c] + 1 cpd00005[c] + 1 cpd00712[c] -> 1 cpd00006[c] + 1 cpd00408[c]		RPA4564		0	1000	0
R_rxn01791_c0		9.89190968969079E-07 P_RPA3155[c] + 1 cpd00002[c] + 1 cpd00085[c] + 1 cpd00408[c] -> 1 cpd00012[c] + 2 cpd00067[c] + 1 cpd00018[c] + 1 cpd00644[c]		RPA3155		0	1000	0
R_rxn01799_c0		9.61529656321829E-07 P_RPA4147[c] + 1 cpd00009[c] + 1 cpd00412[c] -> 1 cpd00092[c] + 1 cpd00509[c]		RPA4147		0	1000	0
R_rxn01799_c0_B		9.61529656321829E-07 P_RPA4147[c] + 1 cpd00092[c] + 1 cpd00509[c] -> 1 cpd00009[c] + 1 cpd00412[c]		RPA4147		0	1000	0
R_rxn01800_c0		1.10856727182122E-06 P_RPA1101[c] + 1 cpd00067[c] + 1 cpd00001[c] + 1 cpd00654[c] -> 1 cpd00013[c] + 1 cpd00412[c]		RPA1101		0	1000	0
R_rxn01802_c0		8.06438915516307E-07 P_RPA1094[c] + 1 cpd00067[c] + 1 cpd00015[c] + 1 cpd00413[c] -> 1 cpd00982[c] + 1 cpd00650[c] + 1 cpd00011[c]		RPA1094		0	1000	0
R_rxn01807_c0_1		9.71904553419114E-07 P_RPA2799[c] + 1 cpd00002[c] + 1 cpd00419[c] -> 1 cpd00067[c] + 1 cpd00008[c] + 1 cpd00493[c]		RPA2799		0	1000	0
R_rxn01807_c0_2		8.82175764699359E-07 P_RPA4270[c] + 1 cpd00002[c] + 1 cpd00419[c] -> 1 cpd00067[c] + 1 cpd00008[c] + 1 cpd00493[c]		RPA4270		0	1000	0
R_rxn01816_c0		8.85204564451955E-07 P_RPA2625[c] + 1 cpd00067[c] + 1 cpd00424[c] + 1 cpd00036[c] -> 1 cpd00084[c] + 1 cpd00822[c]		RPA2625		0	1000	0
R_rxn01816_c0_B		8.85204564451955E-07 P_RPA2625[c] + 1 cpd00084[c] + 1 cpd00822[c] -> 1 cpd00067[c] + 1 cpd00424[c] + 1 cpd00036[c]		RPA2625		0	1000	0
R_rxn01825_c0		1.04285850495805E-06 P_RPA4672[c] + 1 cpd00007[c] + 1 cpd00426[c] -> 1 cpd00067[c] + 1 cpd00763[c]		RPA4672		0	1000	0
R_rxn01827_c0		1.06867129045112E-06 P_RPA0005[c] + 1 cpd00007[c] + 1 cpd00868[c] -> 1 cpd00011[c] + 1 cpd00426[c]		RPA0005		0	1000	0
R_rxn01834_c0_1		7.03985968553952E-07 P_RPA1377[c] + 1 cpd02182[c] -> 1 cpd00042[c] + 1 cpd00428[c]		RPA1377		0	1000	0
R_rxn01834_c0_2		6.39234769014038E-07 P_RPA2523[c] + 1 cpd02182[c] -> 1 cpd00042[c] + 1 cpd00428[c]		RPA2523		0	1000	0
R_rxn01834_c0_B_1		7.03985968553952E-07 P_RPA1377[c] + 1 cpd00042[c] + 1 cpd00428[c] -> 1 cpd02182[c]		RPA1377		0	1000	0
R_rxn01834_c0_B_2		6.39234769014038E-07 P_RPA2523[c] + 1 cpd00042[c] + 1 cpd00428[c] -> 1 cpd02182[c]		RPA2523		0	1000	0
R_rxn01842_c0		7.37382075927179E-07 P_RPA1723[c] + 1 cpd00002[c] + 1 cpd00010[c] + 1 cpd00430[c] -> 1 cpd00012[c] + 2 cpd00067[c] + 1 cpd00018[c] + 1 cpd00452[c]		RPA1723		0	1000	0
R_rxn01843_c0		6.11339117959921E-07 P_RPA3440[c] + 1 cpd00067[c] + 1 cpd00001[c] + 1 cpd01647[c] -> 1 cpd00013[c] + 1 cpd00430[c]		RPA3440		0	1000	0
R_rxn01847_c0		1.75587339651133E-06 P_RPA1742[c] + 1 cpd00003[c] + 1 cpd00432[c] -> 1 cpd00067[c] + 1 cpd00004[c] + 1 cpd02186[c]		RPA1742		0	1000	0
R_rxn01847_c0_B		1.75587339651133E-06 P_RPA1742[c] + 1 cpd00067[c] + 1 cpd00004[c] + 1 cpd02186[c] -> 1 cpd00003[c] + 1 cpd00432[c]		RPA1742		0	1000	0
R_rxn01851_c0		8.80503144654088E-07 P_RPA2153[c] + 1 cpd00001[c] + 1 cpd00003[c] + 1 cpd00434[c] -> 2 cpd00067[c] + 1 cpd00004[c] + 1 cpd00281[c]		RPA2153		0	1000	0
R_rxn01851_c0_B		8.80503144654088E-07 P_RPA2153[c] + 2 cpd00067[c] + 1 cpd00004[c] + 1 cpd00281[c] -> 1 cpd00001[c] + 1 cpd00003[c] + 1 cpd00434[c]		RPA2153		0	1000	0
R_rxn01867_c0		8.97435897435897E-07 P_RPAAVG[c] + 1 cpd00001[c] + 1 cpd00003[c] + 1 cpd00447[c] -> 2 cpd00067[c] + 1 cpd00004[c] + 1 cpd00540[c]		RPAAVG		0	1000	0
R_rxn01867_c0_B		8.97435897435897E-07 P_RPAAVG[c] + 2 cpd00067[c] + 1 cpd00004[c] + 1 cpd00540[c] -> 1 cpd00001[c] + 1 cpd00003[c] + 1 cpd00447[c]		RPAAVG		0	1000	0
R_rxn01868_c0		8.97435897435897E-07 P_RPAAVG[c] + 1 cpd00001[c] + 1 cpd00006[c] + 1 cpd00447[c] -> 2 cpd00067[c] + 1 cpd00005[c] + 1 cpd00540[c]		RPAAVG		0	1000	0
R_rxn01868_c0_B		8.97435897435897E-07 P_RPAAVG[c] + 2 cpd00067[c] + 1 cpd00005[c] + 1 cpd00540[c] -> 1 cpd00001[c] + 1 cpd00006[c] + 1 cpd00447[c]		RPAAVG		0	1000	0
R_rxn01871_c0		2.6753930343467E-07 P_RPA2864[c] + 1 cpd00022[c] + 1 cpd00449[c] -> 1 cpd00010[c] + 1 cpd00836[c]		RPA2864		0	1000	0
R_rxn01871_c0_B		2.6753930343467E-07 P_RPA2864[c] + 1 cpd00010[c] + 1 cpd00836[c] -> 1 cpd00022[c] + 1 cpd00449[c]		RPA2864		0	1000	0
R_rxn01872_c0		8.38338747937088E-07 P_RPA0188[c] + 1 cpd00078[c] + 1 cpd00449[c] -> 1 cpd00010[c] + 1 cpd00860[c]		RPA0188		0	1000	0
R_rxn01872_c0_B		8.38338747937088E-07 P_RPA0188[c] + 1 cpd00010[c] + 1 cpd00860[c] -> 1 cpd00078[c] + 1 cpd00449[c]		RPA0188		0	1000	0
R_rxn01900_c0		8.97435897435897E-07 P_RPAAVG[c] + 1 cpd00067[c] + 1 cpd00005[c] + 1 cpd00463[c] -> 1 cpd00006[c] + 1 cpd01983[c]		RPAAVG		0	1000	0
R_rxn01904_c0		9.35282045435111E-07 P_RPA2090[c] + 1 cpd01413[c] -> 1 cpd00464[c]		RPA2090		0	1000	0
R_rxn01917_c0		1.36166107088808E-06 P_RPA0629[c] + 1 cpd00002[c] + 1 cpd00477[c] -> 1 cpd00008[c] + 1 cpd02552[c]		RPA0629		0	1000	0
R_rxn01917_c0_B		1.36166107088808E-06 P_RPA0629[c] + 1 cpd00008[c] + 1 cpd02552[c] -> 1 cpd00002[c] + 1 cpd00477[c]		RPA0629		0	1000	0
R_rxn01948_c0		4.30510747700816E-07 P_RPA1772[c] + 1 cpd00067[c] + 1 cpd00490[c] -> 1 cpd00011[c] + 1 cpd00579[c]		RPA1772		0	1000	0
R_rxn01952_c0		1.15597963494163E-06 P_RPA4661[c] + 1 cpd00009[c] + 1 cpd00492[c] -> 1 cpd00001[c] + 1 cpd02612[c]		RPA4661		0	1000	0
R_rxn01952_c0_B		1.15597963494163E-06 P_RPA4661[c] + 1 cpd00001[c] + 1 cpd02612[c] -> 1 cpd00009[c] + 1 cpd00492[c]		RPA4661		0	1000	0
R_rxn01961_c0_1		1.15237149823111E-06 P_RPA0955[c] + 1 cpd00001[c] + 1 cpd00497[c] -> 1 cpd00009[c] + 1 cpd01217[c]		RPA0955		0	1000	0
R_rxn01961_c0_2		1.33514149638844E-06 P_RPA2841[c] + 1 cpd00001[c] + 1 cpd00497[c] -> 1 cpd00009[c] + 1 cpd01217[c]		RPA2841		0	1000	0
R_rxn01961_c0_B_1		1.15237149823111E-06 P_RPA0955[c] + 1 cpd00009[c] + 1 cpd01217[c] -> 1 cpd00001[c] + 1 cpd00497[c]		RPA0955		0	1000	0
R_rxn01961_c0_B_2		1.33514149638844E-06 P_RPA2841[c] + 1 cpd00009[c] + 1 cpd01217[c] -> 1 cpd00001[c] + 1 cpd00497[c]		RPA2841		0	1000	0
R_rxn01962_c0		9.90836180807786E-07 P_RPA0328[c] + 1 cpd00001[c] + 1 cpd00530[c] -> 1 cpd00012[c] + 2 cpd00067[c] + 1 cpd00497[c]		RPA0328		0	1000	0
R_rxn01973_c0		7.38476080759744E-07 P_RPA0624[c] + 1 cpd00001[c] + 1 cpd02698[c] -> 1 cpd00504[c] + 1 cpd00036[c]		RPA0624		0	1000	0
R_rxn01973_c0_B		7.38476080759744E-07 P_RPA0624[c] + 1 cpd00504[c] + 1 cpd00036[c] -> 1 cpd00001[c] + 1 cpd02698[c]		RPA0624		0	1000	0
R_rxn01974_c0		1.07599165440378E-06 P_RPA0250[c] + 1 cpd00504[c] -> 1 cpd00516[c]		RPA0250		0	1000	0
R_rxn01974_c0_B		1.07599165440378E-06 P_RPA0250[c] + 1 cpd00516[c] -> 1 cpd00504[c]		RPA0250		0	1000	0
R_rxn01975_c0		6.85216007820599E-07 P_RPA3636[c] + 1 cpd00006[c] + 1 cpd00863[c] -> 1 cpd00067[c] + 1 cpd00005[c] + 1 cpd00911[c]		RPA3636		0	1000	0
R_rxn01975_c0_B		6.85216007820599E-07 P_RPA3636[c] + 1 cpd00067[c] + 1 cpd00005[c] + 1 cpd00911[c] -> 1 cpd00006[c] + 1 cpd00863[c]		RPA3636		0	1000	0
R_rxn01981_c0_1		1.38645067965793E-06 P_RPA1433[c] + 1 cpd00506[c] -> 1 cpd00084[c] + 1 cpd01293[c]		RPA1433		0	1000	0
R_rxn01981_c0_2		1.79538892826395E-06 P_RPA4732[c] + 1 cpd00506[c] -> 1 cpd00084[c] + 1 cpd01293[c]		RPA4732		0	1000	0
R_rxn01981_c0_3		7.73760812846788E-07 P_RPA1285[c] + 1 cpd00506[c] -> 1 cpd00084[c] + 1 cpd01293[c]		RPA1285		0	1000	0
R_rxn01981_c0_B_1		1.38645067965793E-06 P_RPA1433[c] + 1 cpd00084[c] + 1 cpd01293[c] -> 1 cpd00506[c]		RPA1433		0	1000	0
R_rxn01981_c0_B_2		1.79538892826395E-06 P_RPA4732[c] + 1 cpd00084[c] + 1 cpd01293[c] -> 1 cpd00506[c]		RPA4732		0	1000	0
R_rxn01981_c0_B_3		7.73760812846788E-07 P_RPA1285[c] + 1 cpd00084[c] + 1 cpd01293[c] -> 1 cpd00506[c]		RPA1285		0	1000	0
R_rxn01985_c0		9.61529656321829E-07 P_RPA4147[c] + 1 cpd00009[c] + 1 cpd03279[c] -> 1 cpd00226[c] + 1 cpd00509[c]		RPA4147		0	1000	0
R_rxn01985_c0_B		9.61529656321829E-07 P_RPA4147[c] + 1 cpd00226[c] + 1 cpd00509[c] -> 1 cpd00009[c] + 1 cpd03279[c]		RPA4147		0	1000	0
R_rxn01986_c0		7.80770732251408E-07 P_RPA2515[c] + 1 cpd00509[c] -> 1 cpd00510[c]		RPA2515		0	1000	0
R_rxn01986_c0_B		7.80770732251408E-07 P_RPA2515[c] + 1 cpd00510[c] -> 1 cpd00509[c]		RPA2515		0	1000	0
R_rxn01987_c0_1		1.45132965985671E-06 P_RPA0612[c] + 1 cpd00002[c] + 1 cpd01242[c] -> 1 cpd00067[c] + 1 cpd00008[c] + 1 cpd00510[c]		RPA0612		0	1000	0
R_rxn01987_c0_2		1.02611411561667E-06 P_RPA3781[c] + 1 cpd00002[c] + 1 cpd01242[c] -> 1 cpd00067[c] + 1 cpd00008[c] + 1 cpd00510[c]		RPA3781		0	1000	0
R_rxn01996_c0		9.78725308158654E-07 P_RPA2934[c] + 1 cpd00891[c] -> 1 cpd00519[c]		RPA2934		0	1000	0
R_rxn01996_c0_B		9.78725308158654E-07 P_RPA2934[c] + 1 cpd00519[c] -> 1 cpd00891[c]		RPA2934		0	1000	0
R_rxn01997_c0_1		8.33534440055378E-07 P_RPA4053[c] + 1 cpd00626[c] -> 1 cpd00001[c] + 1 cpd00521[c]		RPA4053		0	1000	0
R_rxn01997_c0_2		7.02514533687579E-07 P_RPA3295[c] + 1 cpd00626[c] -> 1 cpd00001[c] + 1 cpd00521[c]		RPA3295		0	1000	0
R_rxn02000_c0		1.57392029068059E-06 P_RPA0118[c] + 1 cpd00521[c] -> 1 cpd00522[c]		RPA0118		0	1000	0
R_rxn02000_c0_B		1.57392029068059E-06 P_RPA0118[c] + 1 cpd00522[c] -> 1 cpd00521[c]		RPA0118		0	1000	0
R_rxn02003_c0		1.17006570754709E-06 P_RPA0119[c] + 1 cpd00067[c] + 1 cpd00005[c] + 1 cpd00522[c] -> 1 cpd00006[c] + 1 cpd02113[c]		RPA0119		0	1000	0
R_rxn02008_c0		7.45086156795931E-07 P_RPA3532[c] + 1 cpd00002[c] + 1 cpd00186[c] + 1 cpd00890[c] -> 1 cpd00067[c] + 1 cpd00008[c] + 1 cpd00009[c] + 1 cpd00525[c]		RPA3532		0	1000	0
R_rxn02009_c0		8.73297433877869E-07 P_RPA4454[c] + 1 cpd00002[c] + 1 cpd00039[c] + 1 cpd00525[c] -> 1 cpd00067[c] + 1 cpd00008[c] + 1 cpd00009[c] + 1 cpd02861[c]		RPA4454		0	1000	0
R_rxn02011_c0		7.99056048454759E-07 P_RPA3535[c] + 1 cpd00002[c] + 1 cpd00516[c] + 1 cpd00525[c] -> 1 cpd00067[c] + 1 cpd00008[c] + 1 cpd00009[c] + 1 cpd02964[c]		RPA3535		0	1000	0
R_rxn02015_c0		8.97435897435897E-07 P_RPAAVG[c] + 1 cpd00210[c] + 1 cpd00526[c] -> 1 cpd00001[c] + 1 cpd03047[c]		RPAAVG		0	1000	0
R_rxn02036_c0		8.97435897435897E-07 P_RPAAVG[c] + 1 cpd00022[c] + 1 cpd00546[c] -> 1 cpd00010[c] + 1 cpd01824[c]		RPAAVG		0	1000	0
R_rxn02039_c0		8.97435897435897E-07 P_RPAAVG[c] + 1 cpd00067[c] + 1 cpd00005[c] + 1 cpd00546[c] -> 1 cpd00006[c] + 1 cpd03252[c]		RPAAVG		0	1000	0
R_rxn02056_c0		9.50590996002086E-07 P_RPA4215[c] + 2 cpd00067[c] + 1 cpd00557[c] -> 1 cpd10515[c] + 1 cpd03426[c]		RPA4215		0	1000	0
R_rxn02056_c0_B		9.50590996002086E-07 P_RPA4215[c] + 1 cpd10515[c] + 1 cpd03426[c] -> 2 cpd00067[c] + 1 cpd00557[c]		RPA4215		0	1000	0
R_rxn02063_c0_1		1.34586396776079E-06 P_RPA0225[c] + 1 cpd00067[c] + 1 cpd00005[c] + 1 cpd00007[c] + 1 cpd00559[c] -> 1 cpd00001[c] + 1 cpd00006[c] + 1 cpd00776[c]		RPA0225		0	1000	0
R_rxn02063_c0_2		1.2031977558643E-06 P_RPA1693[c] + 1 cpd00067[c] + 1 cpd00005[c] + 1 cpd00007[c] + 1 cpd00559[c] -> 1 cpd00001[c] + 1 cpd00006[c] + 1 cpd00776[c]		RPA1693		0	1000	0
R_rxn02070_c0		8.97435897435897E-07 P_RPAAVG[c] + 1 cpd00067[c] + 1 cpd00005[c] + 1 cpd00566[c] -> 1 cpd00006[c] + 1 cpd03250[c]		RPAAVG		0	1000	0
R_rxn02100_c0		9.41788923575623E-07 P_RPA4372[c] + 1 cpd00001[c] + 1 cpd00765[c] -> 1 cpd00067[c] + 1 cpd00594[c]		RPA4372		0	1000	0
R_rxn02100_c0_B		9.41788923575623E-07 P_RPA4372[c] + 1 cpd00067[c] + 1 cpd00594[c] -> 1 cpd00001[c] + 1 cpd00765[c]		RPA4372		0	1000	0
R_rxn02105_c0_1		9.7047805749112E-07 P_RPA2683[c] + 1 cpd00001[c] + 1 cpd01267[c] -> 1 cpd00013[c] + 1 cpd00597[c]		RPA2683		0	1000	0
R_rxn02105_c0_2		4.02652289806876E-07 P_RPA2682[c] + 1 cpd00001[c] + 1 cpd01267[c] -> 1 cpd00013[c] + 1 cpd00597[c]		RPA2682		0	1000	0
R_rxn02105_c0_3		3.66426343332061E-07 P_RPA1466[c] + 1 cpd00001[c] + 1 cpd01267[c] -> 1 cpd00013[c] + 1 cpd00597[c]		RPA1466		0	1000	0
R_rxn02107_c0		7.99162477723346E-07 P_RPA0230[c] + 1 cpd00001[c] + 1 cpd00003[c] + 1 cpd03709[c] -> 2 cpd00067[c] + 1 cpd00004[c] + 1 cpd00599[c]		RPA0230		0	1000	0
R_rxn02107_c0_B		7.99162477723346E-07 P_RPA0230[c] + 2 cpd00067[c] + 1 cpd00004[c] + 1 cpd00599[c] -> 1 cpd00001[c] + 1 cpd00003[c] + 1 cpd03709[c]		RPA0230		0	1000	0
R_rxn02115_c0		6.79132960651036E-07 P_RPA3815[c] + 1 cpd00361[c] -> 1 cpd01221[c]		RPA3815		0	1000	0
R_rxn02115_c0_B		6.79132960651036E-07 P_RPA3815[c] + 1 cpd01221[c] -> 1 cpd00361[c]		RPA3815		0	1000	0
R_rxn02155_c0		7.00648333257708E-07 P_RPA0165[c] + 1 cpd00002[c] + 1 cpd00873[c] -> 1 cpd00012[c] + 1 cpd00638[c]		RPA0165		0	1000	0
R_rxn02155_c0_B		7.00648333257708E-07 P_RPA0165[c] + 1 cpd00012[c] + 1 cpd00638[c] -> 1 cpd00002[c] + 1 cpd00873[c]		RPA0165		0	1000	0
R_rxn02159_c0		8.63204313062008E-07 P_RPA4531[c] + 1 cpd00003[c] + 1 cpd00641[c] -> 1 cpd00067[c] + 1 cpd00004[c] + 1 cpd01324[c]		RPA4531		0	1000	0
R_rxn02159_c0_B		8.63204313062008E-07 P_RPA4531[c] + 1 cpd00067[c] + 1 cpd00004[c] + 1 cpd01324[c] -> 1 cpd00003[c] + 1 cpd00641[c]		RPA4531		0	1000	0
R_rxn02160_c0		8.97435897435897E-07 P_RPAAVG[c] + 1 cpd00001[c] + 1 cpd00807[c] -> 1 cpd00009[c] + 1 cpd00641[c]		RPAAVG		0	1000	0
R_rxn02160_c0_B		8.97435897435897E-07 P_RPAAVG[c] + 1 cpd00009[c] + 1 cpd00641[c] -> 1 cpd00001[c] + 1 cpd00807[c]		RPAAVG		0	1000	0
R_rxn02166_c0_1		6.6283296703921E-07 P_RPA0391[c] + 1 cpd00001[c] + 1 cpd02135[c] -> 1 cpd00009[c] + 1 cpd00646[c]		RPA0391		0	1000	0
R_rxn02166_c0_2		6.29483382987582E-07 P_RPA4191[c] + 1 cpd00001[c] + 1 cpd02135[c] -> 1 cpd00009[c] + 1 cpd00646[c]		RPA4191		0	1000	0
R_rxn02166_c0_3		0.0000022652035609 P_RPA4514[c] + 1 cpd00001[c] + 1 cpd02135[c] -> 1 cpd00009[c] + 1 cpd00646[c]		RPA4514		0	1000	0
R_rxn02166_c0_B_1		6.6283296703921E-07 P_RPA0391[c] + 1 cpd00009[c] + 1 cpd00646[c] -> 1 cpd00001[c] + 1 cpd02135[c]		RPA0391		0	1000	0
R_rxn02166_c0_B_2		6.29483382987582E-07 P_RPA4191[c] + 1 cpd00009[c] + 1 cpd00646[c] -> 1 cpd00001[c] + 1 cpd02135[c]		RPA4191		0	1000	0
R_rxn02166_c0_B_3		0.0000022652035609 P_RPA4514[c] + 1 cpd00009[c] + 1 cpd00646[c] -> 1 cpd00001[c] + 1 cpd02135[c]		RPA4514		0	1000	0
R_rxn02167_c0_1		1.14437051447629E-06 P_RPA1765[c] + 1 cpd00842[c] -> 1 cpd00001[c] + 1 cpd00650[c]		RPA1765		0	1000	0
R_rxn02167_c0_10		1.11972111479434E-06 P_RPA4352[c] + 1 cpd00842[c] -> 1 cpd00001[c] + 1 cpd00650[c]		RPA4352		0	1000	0
R_rxn02167_c0_11		1.16206360361457E-06 P_RPA0650[c] + 1 cpd00842[c] -> 1 cpd00001[c] + 1 cpd00650[c]		RPA0650		0	1000	0
R_rxn02167_c0_12		1.11388048911023E-06 P_RPA4339[c] + 1 cpd00842[c] -> 1 cpd00001[c] + 1 cpd00650[c]		RPA4339		0	1000	0
R_rxn02167_c0_13		1.13758925335684E-06 P_RPA1706[c] + 1 cpd00842[c] -> 1 cpd00001[c] + 1 cpd00650[c]		RPA1706		0	1000	0
R_rxn02167_c0_14		1.6198904028436E-06 P_RPA1758[c] + 1 cpd00842[c] -> 1 cpd00001[c] + 1 cpd00650[c]		RPA1758		0	1000	0
R_rxn02167_c0_15		1.15362366928136E-06 P_RPA1411[c] + 1 cpd00842[c] -> 1 cpd00001[c] + 1 cpd00650[c]		RPA1411		0	1000	0
R_rxn02167_c0_16		1.1179120384221E-06 P_RPA2316[c] + 1 cpd00842[c] -> 1 cpd00001[c] + 1 cpd00650[c]		RPA2316		0	1000	0
R_rxn02167_c0_17		7.4778735064283E-07 P_RPA0482[c] + 1 cpd00842[c] -> 1 cpd00001[c] + 1 cpd00650[c]		RPA0482		0	1000	0
R_rxn02167_c0_18		1.00070764326202E-06 P_RPA0383[c] + 1 cpd00842[c] -> 1 cpd00001[c] + 1 cpd00650[c]		RPA0383		0	1000	0
R_rxn02167_c0_19		6.93719067562291E-07 P_RPA1811[c] + 1 cpd00842[c] -> 1 cpd00001[c] + 1 cpd00650[c]		RPA1811		0	1000	0
R_rxn02167_c0_2		1.06348283538704E-06 P_RPA0462[c] + 1 cpd00842[c] -> 1 cpd00001[c] + 1 cpd00650[c]		RPA0462		0	1000	0
R_rxn02167_c0_20		1.15205856407421E-06 P_RPA3453[c] + 1 cpd00842[c] -> 1 cpd00001[c] + 1 cpd00650[c]		RPA3453		0	1000	0
R_rxn02167_c0_21		1.14916174123176E-06 P_RPA1238[c] + 1 cpd00842[c] -> 1 cpd00001[c] + 1 cpd00650[c]		RPA1238		0	1000	0
R_rxn02167_c0_3		1.19455759559447E-06 P_RPA2145[c] + 1 cpd00842[c] -> 1 cpd00001[c] + 1 cpd00650[c]		RPA2145		0	1000	0
R_rxn02167_c0_4		1.16088545709036E-06 P_RPA3795[c] + 1 cpd00842[c] -> 1 cpd00001[c] + 1 cpd00650[c]		RPA3795		0	1000	0
R_rxn02167_c0_5		1.10948210960098E-06 P_RPA0484[c] + 1 cpd00842[c] -> 1 cpd00001[c] + 1 cpd00650[c]		RPA0484		0	1000	0
R_rxn02167_c0_6		1.10716982087047E-06 P_RPA4321[c] + 1 cpd00842[c] -> 1 cpd00001[c] + 1 cpd00650[c]		RPA4321		0	1000	0
R_rxn02167_c0_7		1.14903724358003E-06 P_RPA2765[c] + 1 cpd00842[c] -> 1 cpd00001[c] + 1 cpd00650[c]		RPA2765		0	1000	0
R_rxn02167_c0_8		1.08682713755609E-06 P_RPA1761[c] + 1 cpd00842[c] -> 1 cpd00001[c] + 1 cpd00650[c]		RPA1761		0	1000	0
R_rxn02167_c0_9		1.15695722453675E-06 P_RPA0416[c] + 1 cpd00842[c] -> 1 cpd00001[c] + 1 cpd00650[c]		RPA0416		0	1000	0
R_rxn02167_c0_B_1		1.14437051447629E-06 P_RPA1765[c] + 1 cpd00001[c] + 1 cpd00650[c] -> 1 cpd00842[c]		RPA1765		0	1000	0
R_rxn02167_c0_B_10		1.11972111479434E-06 P_RPA4352[c] + 1 cpd00001[c] + 1 cpd00650[c] -> 1 cpd00842[c]		RPA4352		0	1000	0
R_rxn02167_c0_B_11		1.16206360361457E-06 P_RPA0650[c] + 1 cpd00001[c] + 1 cpd00650[c] -> 1 cpd00842[c]		RPA0650		0	1000	0
R_rxn02167_c0_B_12		1.11388048911023E-06 P_RPA4339[c] + 1 cpd00001[c] + 1 cpd00650[c] -> 1 cpd00842[c]		RPA4339		0	1000	0
R_rxn02167_c0_B_13		1.13758925335684E-06 P_RPA1706[c] + 1 cpd00001[c] + 1 cpd00650[c] -> 1 cpd00842[c]		RPA1706		0	1000	0
R_rxn02167_c0_B_14		1.6198904028436E-06 P_RPA1758[c] + 1 cpd00001[c] + 1 cpd00650[c] -> 1 cpd00842[c]		RPA1758		0	1000	0
R_rxn02167_c0_B_15		1.15362366928136E-06 P_RPA1411[c] + 1 cpd00001[c] + 1 cpd00650[c] -> 1 cpd00842[c]		RPA1411		0	1000	0
R_rxn02167_c0_B_16		1.1179120384221E-06 P_RPA2316[c] + 1 cpd00001[c] + 1 cpd00650[c] -> 1 cpd00842[c]		RPA2316		0	1000	0
R_rxn02167_c0_B_17		7.4778735064283E-07 P_RPA0482[c] + 1 cpd00001[c] + 1 cpd00650[c] -> 1 cpd00842[c]		RPA0482		0	1000	0
R_rxn02167_c0_B_18		1.00070764326202E-06 P_RPA0383[c] + 1 cpd00001[c] + 1 cpd00650[c] -> 1 cpd00842[c]		RPA0383		0	1000	0
R_rxn02167_c0_B_19		6.93719067562291E-07 P_RPA1811[c] + 1 cpd00001[c] + 1 cpd00650[c] -> 1 cpd00842[c]		RPA1811		0	1000	0
R_rxn02167_c0_B_2		1.06348283538704E-06 P_RPA0462[c] + 1 cpd00001[c] + 1 cpd00650[c] -> 1 cpd00842[c]		RPA0462		0	1000	0
R_rxn02167_c0_B_20		1.15205856407421E-06 P_RPA3453[c] + 1 cpd00001[c] + 1 cpd00650[c] -> 1 cpd00842[c]		RPA3453		0	1000	0
R_rxn02167_c0_B_21		1.14916174123176E-06 P_RPA1238[c] + 1 cpd00001[c] + 1 cpd00650[c] -> 1 cpd00842[c]		RPA1238		0	1000	0
R_rxn02167_c0_B_3		1.19455759559447E-06 P_RPA2145[c] + 1 cpd00001[c] + 1 cpd00650[c] -> 1 cpd00842[c]		RPA2145		0	1000	0
R_rxn02167_c0_B_4		1.16088545709036E-06 P_RPA3795[c] + 1 cpd00001[c] + 1 cpd00650[c] -> 1 cpd00842[c]		RPA3795		0	1000	0
R_rxn02167_c0_B_5		1.10948210960098E-06 P_RPA0484[c] + 1 cpd00001[c] + 1 cpd00650[c] -> 1 cpd00842[c]		RPA0484		0	1000	0
R_rxn02167_c0_B_6		1.10716982087047E-06 P_RPA4321[c] + 1 cpd00001[c] + 1 cpd00650[c] -> 1 cpd00842[c]		RPA4321		0	1000	0
R_rxn02167_c0_B_7		1.14903724358003E-06 P_RPA2765[c] + 1 cpd00001[c] + 1 cpd00650[c] -> 1 cpd00842[c]		RPA2765		0	1000	0
R_rxn02167_c0_B_8		1.08682713755609E-06 P_RPA1761[c] + 1 cpd00001[c] + 1 cpd00650[c] -> 1 cpd00842[c]		RPA1761		0	1000	0
R_rxn02167_c0_B_9		1.15695722453675E-06 P_RPA0416[c] + 1 cpd00001[c] + 1 cpd00650[c] -> 1 cpd00842[c]		RPA0416		0	1000	0
R_rxn02168_c0		7.78459362197124E-07 P_RPA1712[c] + 1 cpd02234[c] -> 1 cpd00001[c] + 1 cpd00650[c]		RPA1712		0	1000	0
R_rxn02168_c0_B		7.78459362197124E-07 P_RPA1712[c] + 1 cpd00001[c] + 1 cpd00650[c] -> 1 cpd02234[c]		RPA1712		0	1000	0
R_rxn02172_c0		9.01672602677968E-07 P_RPA4110[c] + 1 cpd00651[c] -> 1 cpd00001[c] + 1 cpd02386[c]		RPA4110		0	1000	0
R_rxn02174_c0		9.41788923575623E-07 P_RPA4372[c] + 1 cpd00001[c] + 1 cpd02143[c] -> 1 cpd00067[c] + 1 cpd00653[c]		RPA4372		0	1000	0
R_rxn02174_c0_B		9.41788923575623E-07 P_RPA4372[c] + 1 cpd00067[c] + 1 cpd00653[c] -> 1 cpd00001[c] + 1 cpd02143[c]		RPA4372		0	1000	0
R_rxn02175_c0_1		1.28405654251267E-06 P_RPA2601[c] + 1 cpd00002[c] + 1 cpd00834[c] -> 1 cpd00012[c] + 1 cpd00655[c]		RPA2601		0	1000	0
R_rxn02175_c0_2		9.80501559230932E-07 P_RPA1549[c] + 1 cpd00002[c] + 1 cpd00834[c] -> 1 cpd00012[c] + 1 cpd00655[c]		RPA1549		0	1000	0
R_rxn02175_c0_3		1.43813650380798E-06 P_RPA4048[c] + 1 cpd00002[c] + 1 cpd00834[c] -> 1 cpd00012[c] + 1 cpd00655[c]		RPA4048		0	1000	0
R_rxn02175_c0_B_1		1.28405654251267E-06 P_RPA2601[c] + 1 cpd00012[c] + 1 cpd00655[c] -> 1 cpd00002[c] + 1 cpd00834[c]		RPA2601		0	1000	0
R_rxn02175_c0_B_2		9.80501559230932E-07 P_RPA1549[c] + 1 cpd00012[c] + 1 cpd00655[c] -> 1 cpd00002[c] + 1 cpd00834[c]		RPA1549		0	1000	0
R_rxn02175_c0_B_3		1.43813650380798E-06 P_RPA4048[c] + 1 cpd00012[c] + 1 cpd00655[c] -> 1 cpd00002[c] + 1 cpd00834[c]		RPA4048		0	1000	0
R_rxn02181_c0_1		1.00070764326202E-06 P_RPA0383[c] + 1 cpd03375[c] -> 1 cpd00001[c] + 1 cpd00663[c]		RPA0383		0	1000	0
R_rxn02181_c0_2		1.06348283538704E-06 P_RPA0462[c] + 1 cpd03375[c] -> 1 cpd00001[c] + 1 cpd00663[c]		RPA0462		0	1000	0
R_rxn02181_c0_3		4.91297483901819E-07 P_RPA0818[c] + 1 cpd03375[c] -> 1 cpd00001[c] + 1 cpd00663[c]		RPA0818		0	1000	0
R_rxn02181_c0_4		1.14916174123176E-06 P_RPA1238[c] + 1 cpd03375[c] -> 1 cpd00001[c] + 1 cpd00663[c]		RPA1238		0	1000	0
R_rxn02181_c0_5		6.93719067562291E-07 P_RPA1811[c] + 1 cpd03375[c] -> 1 cpd00001[c] + 1 cpd00663[c]		RPA1811		0	1000	0
R_rxn02181_c0_6		7.52170818709282E-07 P_RPA3447[c] + 1 cpd03375[c] -> 1 cpd00001[c] + 1 cpd00663[c]		RPA3447		0	1000	0
R_rxn02181_c0_B_1		1.00070764326202E-06 P_RPA0383[c] + 1 cpd00001[c] + 1 cpd00663[c] -> 1 cpd03375[c]		RPA0383		0	1000	0
R_rxn02181_c0_B_2		1.06348283538704E-06 P_RPA0462[c] + 1 cpd00001[c] + 1 cpd00663[c] -> 1 cpd03375[c]		RPA0462		0	1000	0
R_rxn02181_c0_B_3		4.91297483901819E-07 P_RPA0818[c] + 1 cpd00001[c] + 1 cpd00663[c] -> 1 cpd03375[c]		RPA0818		0	1000	0
R_rxn02181_c0_B_4		1.14916174123176E-06 P_RPA1238[c] + 1 cpd00001[c] + 1 cpd00663[c] -> 1 cpd03375[c]		RPA1238		0	1000	0
R_rxn02181_c0_B_5		6.93719067562291E-07 P_RPA1811[c] + 1 cpd00001[c] + 1 cpd00663[c] -> 1 cpd03375[c]		RPA1811		0	1000	0
R_rxn02181_c0_B_6		7.52170818709282E-07 P_RPA3447[c] + 1 cpd00001[c] + 1 cpd00663[c] -> 1 cpd03375[c]		RPA3447		0	1000	0
R_rxn02182_c0		7.42755481358606E-07 P_RPA4743[c] + 1 cpd01560[c] -> 1 cpd00013[c] + 1 cpd00663[c]		RPA4743		0	1000	0
R_rxn02182_c0_B		7.42755481358606E-07 P_RPA4743[c] + 1 cpd00013[c] + 1 cpd00663[c] -> 1 cpd01560[c]		RPA4743		0	1000	0
R_rxn02185_c0_1		6.1220955758239E-07 P_RPA4054[c] + 1 cpd00056[c] + 1 cpd00668[c] -> 1 cpd00020[c] + 1 cpd03049[c]		RPA4054		0	1000	0
R_rxn02185_c0_2		1.20312882244053E-06 P_RPA3917[c] + 1 cpd00056[c] + 1 cpd00668[c] -> 1 cpd00020[c] + 1 cpd03049[c]		RPA3917		0	1000	0
R_rxn02185_c0_B_1		6.1220955758239E-07 P_RPA4054[c] + 1 cpd00020[c] + 1 cpd03049[c] -> 1 cpd00056[c] + 1 cpd00668[c]		RPA4054		0	1000	0
R_rxn02185_c0_B_2		1.20312882244053E-06 P_RPA3917[c] + 1 cpd00020[c] + 1 cpd03049[c] -> 1 cpd00056[c] + 1 cpd00668[c]		RPA3917		0	1000	0
R_rxn02186_c0		7.31816962123245E-07 P_RPA2035[c] + 1 cpd00067[c] + 1 cpd00005[c] + 1 cpd00668[c] -> 1 cpd00006[c] + 1 cpd02498[c]		RPA2035		0	1000	0
R_rxn02186_c0_B		7.31816962123245E-07 P_RPA2035[c] + 1 cpd00006[c] + 1 cpd02498[c] -> 1 cpd00067[c] + 1 cpd00005[c] + 1 cpd00668[c]		RPA2035		0	1000	0
R_rxn02187_c0		7.31816962123245E-07 P_RPA2035[c] + 1 cpd00668[c] -> 1 cpd02569[c]		RPA2035		0	1000	0
R_rxn02187_c0_B		7.31816962123245E-07 P_RPA2035[c] + 1 cpd02569[c] -> 1 cpd00668[c]		RPA2035		0	1000	0
R_rxn02196_c0_1		1.28817680656062E-06 P_RPA1194[c] + 1 cpd00001[c] + 1 cpd00679[c] -> 1 cpd00067[c] + 1 cpd00029[c] + 1 cpd01995[c]		RPA1194		0	1000	0
R_rxn02196_c0_2		8.21495324909225E-07 P_RPA4832[c] + 1 cpd00001[c] + 1 cpd00679[c] -> 1 cpd00067[c] + 1 cpd00029[c] + 1 cpd01995[c]		RPA4832		0	1000	0
R_rxn02199_c0		1.14532543604176E-06 P_RPA4437[c] + 1 cpd00022[c] + 1 cpd00680[c] -> 1 cpd00010[c] + 1 cpd02267[c]		RPA4437		0	1000	0
R_rxn02200_c0_1		1.04934363555596E-06 P_RPA1840[c] + 1 cpd00443[c] + 1 cpd00954[c] -> 1 cpd00683[c] + 1 cpd00001[c]		RPA1840		0	1000	0
R_rxn02200_c0_2		1.06335305600073E-06 P_RPA0061[c] + 1 cpd00443[c] + 1 cpd00954[c] -> 1 cpd00683[c] + 1 cpd00001[c]		RPA0061		0	1000	0
R_rxn02201_c0_1		1.04934363555596E-06 P_RPA1840[c] + 1 cpd00443[c] + 1 cpd02920[c] -> 1 cpd00012[c] + 1 cpd00067[c] + 1 cpd00683[c]		RPA1840		0	1000	0
R_rxn02201_c0_2		1.06335305600073E-06 P_RPA0061[c] + 1 cpd00443[c] + 1 cpd02920[c] -> 1 cpd00012[c] + 1 cpd00067[c] + 1 cpd00683[c]		RPA0061		0	1000	0
R_rxn02202_c0		1.32219832471176E-06 P_RPA1806[c] + 1 cpd01705[c] -> 1 cpd00001[c] + 1 cpd00684[c]		RPA1806		0	1000	0
R_rxn02202_c0_B		1.32219832471176E-06 P_RPA1806[c] + 1 cpd00001[c] + 1 cpd00684[c] -> 1 cpd01705[c]		RPA1806		0	1000	0
R_rxn02212_c0_1		8.60000163809555E-07 P_RPA0503[c] + 1 cpd02857[c] -> 1 cpd00009[c] + 1 cpd00699[c]		RPA0503		0	1000	0
R_rxn02212_c0_2		7.85173530828156E-07 P_RPA4052[c] + 1 cpd02857[c] -> 1 cpd00009[c] + 1 cpd00699[c]		RPA4052		0	1000	0
R_rxn02213_c0_1		8.60000163809555E-07 P_RPA0503[c] + 1 cpd00699[c] -> 1 cpd00001[c] + 1 cpd01716[c]		RPA0503		0	1000	0
R_rxn02213_c0_2		7.85173530828156E-07 P_RPA4052[c] + 1 cpd00699[c] -> 1 cpd00001[c] + 1 cpd01716[c]		RPA4052		0	1000	0
R_rxn02222_c0		6.11339117959921E-07 P_RPA3440[c] + 1 cpd00001[c] + 1 cpd01747[c] -> 1 cpd00013[c] + 1 cpd00703[c]		RPA3440		0	1000	0
R_rxn02229_c0		7.34341479278457E-07 P_RPA2045[c] + 1 cpd00081[c] + 1 cpd00706[c] -> 1 cpd00020[c] + 1 cpd00268[c]		RPA2045		0	1000	0
R_rxn02229_c0_B		7.34341479278457E-07 P_RPA2045[c] + 1 cpd00020[c] + 1 cpd00268[c] -> 1 cpd00081[c] + 1 cpd00706[c]		RPA2045		0	1000	0
R_rxn02230_c0		7.34341479278457E-07 P_RPA2045[c] + 1 cpd00706[c] + 1 cpd00150[c] -> 1 cpd00067[c] + 1 cpd00020[c] + 1 cpd01211[c]		RPA2045		0	1000	0
R_rxn02230_c0_B		7.34341479278457E-07 P_RPA2045[c] + 1 cpd00067[c] + 1 cpd00020[c] + 1 cpd01211[c] -> 1 cpd00706[c] + 1 cpd00150[c]		RPA2045		0	1000	0
R_rxn02247_c0		8.99948060140529E-07 P_RPA1984[c] + 1 cpd00722[c] + 1 cpd00302[c] -> 1 cpd00067[c] + 1 cpd00029[c] + 1 cpd01070[c]		RPA1984		0	1000	0
R_rxn02247_c0_B		8.99948060140529E-07 P_RPA1984[c] + 1 cpd00067[c] + 1 cpd00029[c] + 1 cpd01070[c] -> 1 cpd00722[c] + 1 cpd00302[c]		RPA1984		0	1000	0
R_rxn02260_c0		7.52170818709282E-07 P_RPA3447[c] + 1 cpd00008[c] + 1 cpd00009[c] + 1 cpd03375[c] -> 1 cpd00067[c] + 1 cpd00002[c] + 1 cpd00010[c] + 1 cpd00745[c]		RPA3447		0	1000	0
R_rxn02260_c0_B		7.52170818709282E-07 P_RPA3447[c] + 1 cpd00067[c] + 1 cpd00002[c] + 1 cpd00010[c] + 1 cpd00745[c] -> 1 cpd00008[c] + 1 cpd00009[c] + 1 cpd03375[c]		RPA3447		0	1000	0
R_rxn02261_c0		7.52170818709282E-07 P_RPA3447[c] + 1 cpd00001[c] + 1 cpd03375[c] -> 2 cpd00067[c] + 1 cpd00010[c] + 1 cpd00745[c]		RPA3447		0	1000	0
R_rxn02264_c0		8.27694826552608E-07 P_RPA0562[c] + 1 cpd00755[c] -> 1 cpd00001[c] + 1 cpd00774[c]		RPA0562		0	1000	0
R_rxn02264_c0_B		8.27694826552608E-07 P_RPA0562[c] + 1 cpd00001[c] + 1 cpd00774[c] -> 1 cpd00755[c]		RPA0562		0	1000	0
R_rxn02275_c0		6.11339117959921E-07 P_RPA3440[c] + 1 cpd00001[c] + 1 cpd01973[c] -> 1 cpd00013[c] + 1 cpd00762[c]		RPA3440		0	1000	0
R_rxn02283_c0		8.22575546709169E-07 P_RPA0622[c] + 1 cpd00023[c] + 1 cpd02197[c] -> 1 cpd00067[c] + 1 cpd00087[c] + 1 cpd00770[c]		RPA0622		0	1000	0
R_rxn02283_c0_B		8.22575546709169E-07 P_RPA0622[c] + 1 cpd00067[c] + 1 cpd00087[c] + 1 cpd00770[c] -> 1 cpd00023[c] + 1 cpd02197[c]		RPA0622		0	1000	0
R_rxn02285_c0		1.02021581936933E-06 P_RPA3528[c] + 1 cpd00067[c] + 1 cpd00005[c] + 1 cpd02820[c] -> 1 cpd00006[c] + 1 cpd00773[c]		RPA3528		0	1000	0
R_rxn02286_c0		9.36609384826036E-07 P_RPA3529[c] + 1 cpd00002[c] + 1 cpd00035[c] + 1 cpd00773[c] -> 1 cpd00067[c] + 1 cpd00008[c] + 1 cpd00009[c] + 1 cpd00890[c]		RPA3529		0	1000	0
R_rxn02287_c0_1		9.50590996002086E-07 P_RPA4215[c] + 2 cpd00017[c] + 1 cpd00774[c] -> 1 cpd00067[c] + 2 cpd00019[c] + 1 cpd01620[c]		RPA4215		0	1000	0
R_rxn02287_c0_2		3.49368400160576E-07 P_RPA2082[c] + 2 cpd00017[c] + 1 cpd00774[c] -> 1 cpd00067[c] + 2 cpd00019[c] + 1 cpd01620[c]		RPA2082		0	1000	0
R_rxn02287_c0_B_1		9.50590996002086E-07 P_RPA4215[c] + 1 cpd00067[c] + 2 cpd00019[c] + 1 cpd01620[c] -> 2 cpd00017[c] + 1 cpd00774[c]		RPA4215		0	1000	0
R_rxn02287_c0_B_2		3.49368400160576E-07 P_RPA2082[c] + 1 cpd00067[c] + 2 cpd00019[c] + 1 cpd01620[c] -> 2 cpd00017[c] + 1 cpd00774[c]		RPA2082		0	1000	0
R_rxn02288_c0		9.95565466962871E-07 P_RPA1509[c] + 4 cpd00067[c] + 1 cpd00774[c] -> 4 cpd00011[c] + 1 cpd02083[c]		RPA1509		0	1000	0
R_rxn02296_c0		8.97435897435897E-07 P_RPAAVG[c] + 1 cpd00002[c] + 1 cpd00010[c] + 1 cpd01727[c] -> 1 cpd00012[c] + 1 cpd00067[c] + 1 cpd00018[c] + 1 cpd00782[c]		RPAAVG		0	1000	0
R_rxn02297_c0		1.6550863166921E-06 P_RPA2972[c] + 1 cpd00067[c] + 1 cpd00035[c] + 1 cpd00782[c] -> 1 cpd00010[c] + 1 cpd00011[c] + 1 cpd00800[c]		RPA2972		0	1000	0
R_rxn02302_c0		8.85204564451955E-07 P_RPA2625[c] + 1 cpd00084[c] + 1 cpd00790[c] -> 1 cpd00067[c] + 1 cpd00029[c] + 1 cpd00424[c]		RPA2625		0	1000	0
R_rxn02302_c0_B		8.85204564451955E-07 P_RPA2625[c] + 1 cpd00067[c] + 1 cpd00029[c] + 1 cpd00424[c] -> 1 cpd00084[c] + 1 cpd00790[c]		RPA2625		0	1000	0
R_rxn02303_c0		1.08334928264222E-06 P_RPA1514[c] + 2 cpd00067[c] + 1 cpd00007[c] + 1 cpd02083[c] -> 2 cpd00001[c] + 2 cpd00011[c] + 1 cpd00791[c]		RPA1514		0	1000	0
R_rxn02304_c0		8.97435897435897E-07 P_RPAAVG[c] + 3 cpd00007[c] + 2 cpd00791[c] -> 6 cpd00001[c] + 2 cpd01476[c]		RPAAVG		0	1000	0
R_rxn02304_c0_B		8.97435897435897E-07 P_RPAAVG[c] + 6 cpd00001[c] + 2 cpd01476[c] -> 3 cpd00007[c] + 2 cpd00791[c]		RPAAVG		0	1000	0
R_rxn02305_c0		9.98979138461363E-07 P_RPA3576[c] + 1 cpd02654[c] + 1 cpd02894[c] -> 1 cpd00012[c] + 1 cpd00793[c]		RPA3576		0	1000	0
R_rxn02314_c0		1.50852532311176E-06 P_RPA0379[c] + 1 cpd00002[c] + 1 cpd00805[c] -> 1 cpd00067[c] + 1 cpd00008[c] + 1 cpd02371[c]		RPA0379		0	1000	0
R_rxn02320_c0		8.93440234166431E-07 P_RPA4439[c] + 1 cpd00024[c] + 1 cpd00807[c] -> 1 cpd00023[c] + 1 cpd00930[c]		RPA4439		0	1000	0
R_rxn02320_c0_B		8.93440234166431E-07 P_RPA4439[c] + 1 cpd00023[c] + 1 cpd00930[c] -> 1 cpd00024[c] + 1 cpd00807[c]		RPA4439		0	1000	0
R_rxn02322_c0		8.97435897435897E-07 P_RPAAVG[c] + 1 cpd00067[c] + 1 cpd00002[c] + 1 cpd00812[c] -> 1 cpd00008[c] + 1 cpd00841[c]		RPAAVG		0	1000	0
R_rxn02331_c0		1.21505417405825E-06 P_RPA2879[c] + 1 cpd00001[c] + 1 cpd00061[c] + 1 cpd00817[c] -> 1 cpd00009[c] + 1 cpd02730[c]		RPA2879		0	1000	0
R_rxn02339_c0		9.50132520864458E-07 P_RPA0105[c] + 1 cpd00024[c] + 1 cpd01974[c] -> 1 cpd00023[c] + 1 cpd00830[c]		RPA0105		0	1000	0
R_rxn02339_c0_B		9.50132520864458E-07 P_RPA0105[c] + 1 cpd00023[c] + 1 cpd00830[c] -> 1 cpd00024[c] + 1 cpd01974[c]		RPA0105		0	1000	0
R_rxn02341_c0		9.65669084518117E-07 P_RPA0081[c] + 1 cpd00067[c] + 1 cpd02666[c] -> 1 cpd00011[c] + 1 cpd00834[c]		RPA0081		0	1000	0
R_rxn02342_c0		1.02165321003439E-06 P_RPA2867[c] + 1.27956792037919E-06 P_RPA2866[c] + 2.6753930343467E-07 P_RPA2864[c] + 1 cpd03049[c] + 1 cpd00213[c] -> 1 cpd00056[c] + 1 cpd00836[c]		RPA2867 and RPA2866 and RPA2864		0	1000	0
R_rxn02342_c0_B		1.02165321003439E-06 P_RPA2867[c] + 1.27956792037919E-06 P_RPA2866[c] + 2.6753930343467E-07 P_RPA2864[c] + 1 cpd00056[c] + 1 cpd00836[c] -> 1 cpd03049[c] + 1 cpd00213[c]		RPA2867 and RPA2866 and RPA2864		0	1000	0
R_rxn02345_c0		4.91297483901819E-07 P_RPA0818[c] + 1 cpd00842[c] -> 1 cpd02234[c]		RPA0818		0	1000	0
R_rxn02345_c0_B		4.91297483901819E-07 P_RPA0818[c] + 1 cpd02234[c] -> 1 cpd00842[c]		RPA0818		0	1000	0
R_rxn02356_c0		7.96339266313673E-07 P_RPA4366[c] + 1 cpd00003[c] + 1 cpd00851[c] -> 2 cpd00067[c] + 1 cpd00004[c] + 1 cpd02625[c]		RPA4366		0	1000	0
R_rxn02366_c0_1		1.05516026125768E-06 P_RPA3761[c] + 1 cpd00007[c] + 1 cpd00854[c] -> 1 cpd00067[c] + 1 cpd02828[c]		RPA3761		0	1000	0
R_rxn02366_c0_2		5.29496884667258E-07 P_RPA1663[c] + 1 cpd00007[c] + 1 cpd00854[c] -> 1 cpd00067[c] + 1 cpd02828[c]		RPA1663		0	1000	0
R_rxn02373_c0		7.82996595083378E-07 P_RPA0164[c] + 1 cpd00009[c] + 1 cpd00006[c] + 1 cpd00858[c] -> 1 cpd00067[c] + 1 cpd00005[c] + 1 cpd02097[c]		RPA0164		0	1000	0
R_rxn02373_c0_B		7.82996595083378E-07 P_RPA0164[c] + 1 cpd00067[c] + 1 cpd00005[c] + 1 cpd02097[c] -> 1 cpd00009[c] + 1 cpd00006[c] + 1 cpd00858[c]		RPA0164		0	1000	0
R_rxn02374_c0		8.97435897435897E-07 P_RPAAVG[c] + 1 cpd00858[c] -> 1 cpd00067[c] + 1 cpd00001[c] + 1 cpd02431[c]		RPAAVG		0	1000	0
R_rxn02376_c0		8.16296702861003E-07 P_RPA0189[c] + 1 cpd03189[c] + 1 cpd00213[c] -> 1 cpd00056[c] + 1 cpd00860[c]		RPA0189		0	1000	0
R_rxn02376_c0_B		8.16296702861003E-07 P_RPA0189[c] + 1 cpd00056[c] + 1 cpd00860[c] -> 1 cpd03189[c] + 1 cpd00213[c]		RPA0189		0	1000	0
R_rxn02391_c0		7.74267478443103E-07 P_RPA4318[c] + 1 cpd02603[c] -> 1 cpd02601[c]		RPA4318		0	1000	0
R_rxn02391_c0_B		7.74267478443103E-07 P_RPA4318[c] + 1 cpd02601[c] -> 1 cpd02603[c]		RPA4318		0	1000	0
R_rxn02400_c0_1		1.15237149823111E-06 P_RPA0955[c] + 1 cpd00001[c] + 1 cpd00873[c] -> 1 cpd00009[c] + 1 cpd03471[c]		RPA0955		0	1000	0
R_rxn02400_c0_2		1.33514149638844E-06 P_RPA2841[c] + 1 cpd00001[c] + 1 cpd00873[c] -> 1 cpd00009[c] + 1 cpd03471[c]		RPA2841		0	1000	0
R_rxn02400_c0_B_1		1.15237149823111E-06 P_RPA0955[c] + 1 cpd00009[c] + 1 cpd03471[c] -> 1 cpd00001[c] + 1 cpd00873[c]		RPA0955		0	1000	0
R_rxn02400_c0_B_2		1.33514149638844E-06 P_RPA2841[c] + 1 cpd00009[c] + 1 cpd03471[c] -> 1 cpd00001[c] + 1 cpd00873[c]		RPA2841		0	1000	0
R_rxn02402_c0		1.58186132349064E-06 P_RPA2179[c] + 1 cpd00067[c] + 1 cpd02333[c] + 1 cpd00103[c] -> 1 cpd00012[c] + 1 cpd00011[c] + 1 cpd00873[c]		RPA2179		0	1000	0
R_rxn02404_c0		8.97435897435897E-07 P_RPAAVG[c] + 1 cpd00001[c] + 1 cpd02730[c] -> 1 cpd00009[c] + 1 cpd00875[c]		RPAAVG		0	1000	0
R_rxn02404_c0_B		8.97435897435897E-07 P_RPAAVG[c] + 1 cpd00009[c] + 1 cpd00875[c] -> 1 cpd00001[c] + 1 cpd02730[c]		RPAAVG		0	1000	0
R_rxn02405_c0_1		7.4615039691648E-07 P_RPA3694[c] + 1 cpd00052[c] + 1 cpd00875[c] -> 1 cpd00012[c] + 1 cpd00067[c] + 1 cpd02546[c]		RPA3694		0	1000	0
R_rxn02405_c0_2		8.59589705553686E-07 P_RPA2917[c] + 1 cpd00052[c] + 1 cpd00875[c] -> 1 cpd00012[c] + 1 cpd00067[c] + 1 cpd02546[c]		RPA2917		0	1000	0
R_rxn02406_c0		7.52170818709282E-07 P_RPA3447[c] + 1 cpd00001[c] + 1 cpd02503[c] -> 2 cpd00067[c] + 1 cpd00010[c] + 1 cpd00876[c]		RPA3447		0	1000	0
R_rxn02432_c0		8.53239894084488E-07 P_RPA4634[c] + 1 cpd00067[c] + 1 cpd00004[c] + 1 cpd00897[c] -> 1 cpd00001[c] + 1 cpd00003[c] + 1 cpd02638[c]		RPA4634		0	1000	0
R_rxn02433_c0		8.53239894084488E-07 P_RPA4634[c] + 1 cpd00067[c] + 1 cpd00005[c] + 1 cpd00897[c] -> 1 cpd00001[c] + 1 cpd00006[c] + 1 cpd02638[c]		RPA4634		0	1000	0
R_rxn02460_c0		5.82264877283518E-07 P_RPA1159[c] + 1 cpd00002[c] + 1 cpd00916[c] -> 1 cpd00008[c] + 1 cpd00934[c]		RPA1159		0	1000	0
R_rxn02465_c0		1.06350868734668E-06 P_RPA2491[c] + 1 cpd00009[c] + 1 cpd00006[c] + 1 cpd00918[c] -> 1 cpd00067[c] + 1 cpd00005[c] + 1 cpd02552[c]		RPA2491		0	1000	0
R_rxn02465_c0_B		1.06350868734668E-06 P_RPA2491[c] + 1 cpd00067[c] + 1 cpd00005[c] + 1 cpd02552[c] -> 1 cpd00009[c] + 1 cpd00006[c] + 1 cpd00918[c]		RPA2491		0	1000	0
R_rxn02473_c0_1		1.14406315664458E-06 P_RPA0309[c] + 1 cpd02843[c] -> 1 cpd00001[c] + 1 cpd00930[c]		RPA0309		0	1000	0
R_rxn02473_c0_2		6.77580444124942E-07 P_RPA2356[c] + 1 cpd02843[c] -> 1 cpd00001[c] + 1 cpd00930[c]		RPA2356		0	1000	0
R_rxn02474_c0		9.8396880537753E-07 P_RPA2726[c] + 1 cpd00067[c] + 1 cpd00005[c] + 1 cpd00931[c] -> 1 cpd00006[c] + 1 cpd02720[c]		RPA2726		0	1000	0
R_rxn02475_c0		9.8396880537753E-07 P_RPA2726[c] + 1 cpd00067[c] + 1 cpd00001[c] + 1 cpd00957[c] -> 1 cpd00013[c] + 1 cpd00931[c]		RPA2726		0	1000	0
R_rxn02476_c0		1.06335305600073E-06 P_RPA0061[c] + 1 cpd02030[c] + 1 cpd00061[c] -> 1 cpd00009[c] + 1 cpd00932[c]		RPA0061		0	1000	0
R_rxn02476_c0_B		1.06335305600073E-06 P_RPA0061[c] + 1 cpd00009[c] + 1 cpd00932[c] -> 1 cpd02030[c] + 1 cpd00061[c]		RPA0061		0	1000	0
R_rxn02483_c0_1		1.90663481678601E-06 P_RPA1311[c] + 1 cpd00067[c] + 1 cpd00938[c] -> 1 cpd00011[c] + 1 cpd02255[c]		RPA1311		0	1000	0
R_rxn02483_c0_2		6.7576612571052E-07 P_RPA4740[c] + 1 cpd00067[c] + 1 cpd00938[c] -> 1 cpd00011[c] + 1 cpd02255[c]		RPA4740		0	1000	0
R_rxn02504_c0		1.3409447913873E-06 P_RPA1839[c] + 1 cpd02961[c] -> 1 cpd00229[c] + 1 cpd00954[c]		RPA1839		0	1000	0
R_rxn02504_c0_B		1.3409447913873E-06 P_RPA1839[c] + 1 cpd00229[c] + 1 cpd00954[c] -> 1 cpd02961[c]		RPA1839		0	1000	0
R_rxn02507_c0		1.33894500060253E-06 P_RPA2891[c] + 1 cpd00067[c] + 1 cpd00956[c] -> 1 cpd00001[c] + 1 cpd00011[c] + 1 cpd02210[c]		RPA2891		0	1000	0
R_rxn02508_c0		1.14928626586494E-06 P_RPA0068[c] + 1 cpd02642[c] -> 1 cpd00956[c]		RPA0068		0	1000	0
R_rxn02508_c0_B		1.14928626586494E-06 P_RPA0068[c] + 1 cpd00956[c] -> 1 cpd02642[c]		RPA0068		0	1000	0
R_rxn02517_c0_1		1.80503863642224E-06 P_RPA0866[c] + 1 cpd00002[c] + 1 cpd00976[c] -> 1 cpd00008[c] + 1 cpd00977[c]		RPA0866		0	1000	0
R_rxn02517_c0_2		8.82913851152497E-07 P_RPA3056[c] + 1 cpd00002[c] + 1 cpd00976[c] -> 1 cpd00008[c] + 1 cpd00977[c]		RPA3056		0	1000	0
R_rxn02517_c0_B_1		1.80503863642224E-06 P_RPA0866[c] + 1 cpd00008[c] + 1 cpd00977[c] -> 1 cpd00002[c] + 1 cpd00976[c]		RPA0866		0	1000	0
R_rxn02517_c0_B_2		8.82913851152497E-07 P_RPA3056[c] + 1 cpd00008[c] + 1 cpd00977[c] -> 1 cpd00002[c] + 1 cpd00976[c]		RPA3056		0	1000	0
R_rxn02518_c0		9.90836180807786E-07 P_RPA0328[c] + 1 cpd00001[c] + 1 cpd00977[c] -> 1 cpd00012[c] + 2 cpd00067[c] + 1 cpd03704[c]		RPA0328		0	1000	0
R_rxn02529_c0		1.0269973141575E-06 P_RPA2115[c] + 1 cpd00067[c] + 1 cpd01015[c] + 1 cpd00242[c] -> 1 cpd01101[c] + 1 cpd00011[c]		RPA2115		0	1000	0
R_rxn02548_c0_1		8.87968408621074E-07 P_RPA3082[c] + 1 cpd00017[c] + 1 cpd01047[c] -> 1 cpd00067[c] + 1 cpd00019[c] + 1 cpd01043[c]		RPA3082		0	1000	0
R_rxn02548_c0_2		7.74687920660152E-07 P_RPA0924[c] + 1 cpd00017[c] + 1 cpd01047[c] -> 1 cpd00067[c] + 1 cpd00019[c] + 1 cpd01043[c]		RPA0924		0	1000	0
R_rxn02548_c0_3		1.15730407668627E-06 P_RPA2569[c] + 1 cpd00017[c] + 1 cpd01047[c] -> 1 cpd00067[c] + 1 cpd00019[c] + 1 cpd01043[c]		RPA2569		0	1000	0
R_rxn02548_c0_B_1		8.87968408621074E-07 P_RPA3082[c] + 1 cpd00067[c] + 1 cpd00019[c] + 1 cpd01043[c] -> 1 cpd00017[c] + 1 cpd01047[c]		RPA3082		0	1000	0
R_rxn02548_c0_B_2		7.74687920660152E-07 P_RPA0924[c] + 1 cpd00067[c] + 1 cpd00019[c] + 1 cpd01043[c] -> 1 cpd00017[c] + 1 cpd01047[c]		RPA0924		0	1000	0
R_rxn02548_c0_B_3		1.15730407668627E-06 P_RPA2569[c] + 1 cpd00067[c] + 1 cpd00019[c] + 1 cpd01043[c] -> 1 cpd00017[c] + 1 cpd01047[c]		RPA2569		0	1000	0
R_rxn02576_c0_1		1.33162631521878E-06 P_RPA3972[c] + 1 cpd00002[c] + 1 cpd01085[c] -> 1 cpd00067[c] + 1 cpd00008[c] + 1 cpd01684[c]		RPA3972		0	1000	0
R_rxn02576_c0_2		5.6597335828647E-07 P_RPA1985[c] + 1 cpd00002[c] + 1 cpd01085[c] -> 1 cpd00067[c] + 1 cpd00008[c] + 1 cpd01684[c]		RPA1985		0	1000	0
R_rxn02636_c0		8.97435897435897E-07 P_RPAAVG[c] + 1 cpd00006[c] + 1 cpd03254[c] -> 1 cpd00067[c] + 1 cpd00005[c] + 1 cpd01228[c]		RPAAVG		0	1000	0
R_rxn02666_c0		8.97435897435897E-07 P_RPAAVG[c] + 1 cpd00067[c] + 1 cpd02211[c] -> 1 cpd00011[c] + 1 cpd01298[c]		RPAAVG		0	1000	0
R_rxn02677_c0		1.25754677774597E-06 P_RPA2183[c] + 1 cpd01451[c] -> 1 cpd01334[c]		RPA2183		0	1000	0
R_rxn02677_c0_B		1.25754677774597E-06 P_RPA2183[c] + 1 cpd01334[c] -> 1 cpd01451[c]		RPA2183		0	1000	0
R_rxn02679_c0_1		8.20758146024599E-07 P_RPA0995[c] + 1 cpd00067[c] + 1 cpd00015[c] + 1 cpd01335[c] -> 1 cpd00982[c] + 1 cpd03130[c]		RPA0995		0	1000	0
R_rxn02679_c0_10		8.26771653543307E-07 P_RPA1236[c] + 1 cpd00067[c] + 1 cpd00015[c] + 1 cpd01335[c] -> 1 cpd00982[c] + 1 cpd03130[c]		RPA1236		0	1000	0
R_rxn02679_c0_11		8.70460187430804E-07 P_RPA1612[c] + 1 cpd00067[c] + 1 cpd00015[c] + 1 cpd01335[c] -> 1 cpd00982[c] + 1 cpd03130[c]		RPA1612		0	1000	0
R_rxn02679_c0_12		8.41102180297061E-07 P_RPA1699[c] + 1 cpd00067[c] + 1 cpd00015[c] + 1 cpd01335[c] -> 1 cpd00982[c] + 1 cpd03130[c]		RPA1699		0	1000	0
R_rxn02679_c0_13		7.95548263450732E-07 P_RPA1708[c] + 1 cpd00067[c] + 1 cpd00015[c] + 1 cpd01335[c] -> 1 cpd00982[c] + 1 cpd03130[c]		RPA1708		0	1000	0
R_rxn02679_c0_14		7.99242166189849E-07 P_RPA1709[c] + 1 cpd00067[c] + 1 cpd00015[c] + 1 cpd01335[c] -> 1 cpd00982[c] + 1 cpd03130[c]		RPA1709		0	1000	0
R_rxn02679_c0_15		7.34319652841642E-07 P_RPA1710[c] + 1 cpd00067[c] + 1 cpd00015[c] + 1 cpd01335[c] -> 1 cpd00982[c] + 1 cpd03130[c]		RPA1710		0	1000	0
R_rxn02679_c0_16		8.61376964400931E-07 P_RPA1762[c] + 1 cpd00067[c] + 1 cpd00015[c] + 1 cpd01335[c] -> 1 cpd00982[c] + 1 cpd03130[c]		RPA1762		0	1000	0
R_rxn02679_c0_17		9.31020677969258E-07 P_RPA2137[c] + 1 cpd00067[c] + 1 cpd00015[c] + 1 cpd01335[c] -> 1 cpd00982[c] + 1 cpd03130[c]		RPA2137		0	1000	0
R_rxn02679_c0_18		8.28388968856914E-07 P_RPA0480[c] + 1 cpd00067[c] + 1 cpd00015[c] + 1 cpd01335[c] -> 1 cpd00982[c] + 1 cpd03130[c]		RPA0480		0	1000	0
R_rxn02679_c0_19		8.93367258600468E-07 P_RPA0481[c] + 1 cpd00067[c] + 1 cpd00015[c] + 1 cpd01335[c] -> 1 cpd00982[c] + 1 cpd03130[c]		RPA0481		0	1000	0
R_rxn02679_c0_2		7.73822684059253E-07 P_RPA0740[c] + 1 cpd00067[c] + 1 cpd00015[c] + 1 cpd01335[c] -> 1 cpd00982[c] + 1 cpd03130[c]		RPA0740		0	1000	0
R_rxn02679_c0_20		6.15756505247565E-07 P_RPA0780[c] + 1 cpd00067[c] + 1 cpd00015[c] + 1 cpd01335[c] -> 1 cpd00982[c] + 1 cpd03130[c]		RPA0780		0	1000	0
R_rxn02679_c0_3		8.32727953329167E-07 P_RPA0816[c] + 1 cpd00067[c] + 1 cpd00015[c] + 1 cpd01335[c] -> 1 cpd00982[c] + 1 cpd03130[c]		RPA0816		0	1000	0
R_rxn02679_c0_4		8.18696214582617E-07 P_RPA4553[c] + 1 cpd00067[c] + 1 cpd00015[c] + 1 cpd01335[c] -> 1 cpd00982[c] + 1 cpd03130[c]		RPA4553		0	1000	0
R_rxn02679_c0_5		8.7498723976942E-07 P_RPA4598[c] + 1 cpd00067[c] + 1 cpd00015[c] + 1 cpd01335[c] -> 1 cpd00982[c] + 1 cpd03130[c]		RPA4598		0	1000	0
R_rxn02679_c0_6		8.21878563919844E-07 P_RPA4798[c] + 1 cpd00067[c] + 1 cpd00015[c] + 1 cpd01335[c] -> 1 cpd00982[c] + 1 cpd03130[c]		RPA4798		0	1000	0
R_rxn02679_c0_7		7.2527511239174E-07 P_RPA4799[c] + 1 cpd00067[c] + 1 cpd00015[c] + 1 cpd01335[c] -> 1 cpd00982[c] + 1 cpd03130[c]		RPA4799		0	1000	0
R_rxn02679_c0_8		7.88523602201107E-07 P_RPA4002[c] + 1 cpd00067[c] + 1 cpd00015[c] + 1 cpd01335[c] -> 1 cpd00982[c] + 1 cpd03130[c]		RPA4002		0	1000	0
R_rxn02679_c0_9		1.3517314714627E-06 P_RPA3289[c] + 1 cpd00067[c] + 1 cpd00015[c] + 1 cpd01335[c] -> 1 cpd00982[c] + 1 cpd03130[c]		RPA3289		0	1000	0
R_rxn02679_c0_B_1		8.20758146024599E-07 P_RPA0995[c] + 1 cpd00982[c] + 1 cpd03130[c] -> 1 cpd00067[c] + 1 cpd00015[c] + 1 cpd01335[c]		RPA0995		0	1000	0
R_rxn02679_c0_B_10		8.26771653543307E-07 P_RPA1236[c] + 1 cpd00982[c] + 1 cpd03130[c] -> 1 cpd00067[c] + 1 cpd00015[c] + 1 cpd01335[c]		RPA1236		0	1000	0
R_rxn02679_c0_B_11		8.70460187430804E-07 P_RPA1612[c] + 1 cpd00982[c] + 1 cpd03130[c] -> 1 cpd00067[c] + 1 cpd00015[c] + 1 cpd01335[c]		RPA1612		0	1000	0
R_rxn02679_c0_B_12		8.41102180297061E-07 P_RPA1699[c] + 1 cpd00982[c] + 1 cpd03130[c] -> 1 cpd00067[c] + 1 cpd00015[c] + 1 cpd01335[c]		RPA1699		0	1000	0
R_rxn02679_c0_B_13		7.95548263450732E-07 P_RPA1708[c] + 1 cpd00982[c] + 1 cpd03130[c] -> 1 cpd00067[c] + 1 cpd00015[c] + 1 cpd01335[c]		RPA1708		0	1000	0
R_rxn02679_c0_B_14		7.99242166189849E-07 P_RPA1709[c] + 1 cpd00982[c] + 1 cpd03130[c] -> 1 cpd00067[c] + 1 cpd00015[c] + 1 cpd01335[c]		RPA1709		0	1000	0
R_rxn02679_c0_B_15		7.34319652841642E-07 P_RPA1710[c] + 1 cpd00982[c] + 1 cpd03130[c] -> 1 cpd00067[c] + 1 cpd00015[c] + 1 cpd01335[c]		RPA1710		0	1000	0
R_rxn02679_c0_B_16		8.61376964400931E-07 P_RPA1762[c] + 1 cpd00982[c] + 1 cpd03130[c] -> 1 cpd00067[c] + 1 cpd00015[c] + 1 cpd01335[c]		RPA1762		0	1000	0
R_rxn02679_c0_B_17		9.31020677969258E-07 P_RPA2137[c] + 1 cpd00982[c] + 1 cpd03130[c] -> 1 cpd00067[c] + 1 cpd00015[c] + 1 cpd01335[c]		RPA2137		0	1000	0
R_rxn02679_c0_B_18		8.28388968856914E-07 P_RPA0480[c] + 1 cpd00982[c] + 1 cpd03130[c] -> 1 cpd00067[c] + 1 cpd00015[c] + 1 cpd01335[c]		RPA0480		0	1000	0
R_rxn02679_c0_B_19		8.93367258600468E-07 P_RPA0481[c] + 1 cpd00982[c] + 1 cpd03130[c] -> 1 cpd00067[c] + 1 cpd00015[c] + 1 cpd01335[c]		RPA0481		0	1000	0
R_rxn02679_c0_B_2		7.73822684059253E-07 P_RPA0740[c] + 1 cpd00982[c] + 1 cpd03130[c] -> 1 cpd00067[c] + 1 cpd00015[c] + 1 cpd01335[c]		RPA0740		0	1000	0
R_rxn02679_c0_B_20		6.15756505247565E-07 P_RPA0780[c] + 1 cpd00982[c] + 1 cpd03130[c] -> 1 cpd00067[c] + 1 cpd00015[c] + 1 cpd01335[c]		RPA0780		0	1000	0
R_rxn02679_c0_B_3		8.32727953329167E-07 P_RPA0816[c] + 1 cpd00982[c] + 1 cpd03130[c] -> 1 cpd00067[c] + 1 cpd00015[c] + 1 cpd01335[c]		RPA0816		0	1000	0
R_rxn02679_c0_B_4		8.18696214582617E-07 P_RPA4553[c] + 1 cpd00982[c] + 1 cpd03130[c] -> 1 cpd00067[c] + 1 cpd00015[c] + 1 cpd01335[c]		RPA4553		0	1000	0
R_rxn02679_c0_B_5		8.7498723976942E-07 P_RPA4598[c] + 1 cpd00982[c] + 1 cpd03130[c] -> 1 cpd00067[c] + 1 cpd00015[c] + 1 cpd01335[c]		RPA4598		0	1000	0
R_rxn02679_c0_B_6		8.21878563919844E-07 P_RPA4798[c] + 1 cpd00982[c] + 1 cpd03130[c] -> 1 cpd00067[c] + 1 cpd00015[c] + 1 cpd01335[c]		RPA4798		0	1000	0
R_rxn02679_c0_B_7		7.2527511239174E-07 P_RPA4799[c] + 1 cpd00982[c] + 1 cpd03130[c] -> 1 cpd00067[c] + 1 cpd00015[c] + 1 cpd01335[c]		RPA4799		0	1000	0
R_rxn02679_c0_B_8		7.88523602201107E-07 P_RPA4002[c] + 1 cpd00982[c] + 1 cpd03130[c] -> 1 cpd00067[c] + 1 cpd00015[c] + 1 cpd01335[c]		RPA4002		0	1000	0
R_rxn02679_c0_B_9		1.3517314714627E-06 P_RPA3289[c] + 1 cpd00982[c] + 1 cpd03130[c] -> 1 cpd00067[c] + 1 cpd00015[c] + 1 cpd01335[c]		RPA3289		0	1000	0
R_rxn02680_c0		8.97435897435897E-07 P_RPAAVG[c] + 1 cpd00022[c] + 1 cpd01335[c] -> 1 cpd00010[c] + 1 cpd03119[c]		RPAAVG		0	1000	0
R_rxn02680_c0_B		8.97435897435897E-07 P_RPAAVG[c] + 1 cpd00010[c] + 1 cpd03119[c] -> 1 cpd00022[c] + 1 cpd01335[c]		RPAAVG		0	1000	0
R_rxn02687_c0		7.99162477723346E-07 P_RPA0230[c] + 1 cpd00003[c] + 1 cpd01357[c] -> 1 cpd00067[c] + 1 cpd00004[c] + 1 cpd01447[c]		RPA0230		0	1000	0
R_rxn02687_c0_B		7.99162477723346E-07 P_RPA0230[c] + 1 cpd00067[c] + 1 cpd00004[c] + 1 cpd01447[c] -> 1 cpd00003[c] + 1 cpd01357[c]		RPA0230		0	1000	0
R_rxn02720_c0_1		8.20758146024599E-07 P_RPA0995[c] + 1 cpd00067[c] + 1 cpd00015[c] + 1 cpd01260[c] -> 1 cpd00982[c] + 1 cpd02060[c]		RPA0995		0	1000	0
R_rxn02720_c0_10		8.26771653543307E-07 P_RPA1236[c] + 1 cpd00067[c] + 1 cpd00015[c] + 1 cpd01260[c] -> 1 cpd00982[c] + 1 cpd02060[c]		RPA1236		0	1000	0
R_rxn02720_c0_11		8.70460187430804E-07 P_RPA1612[c] + 1 cpd00067[c] + 1 cpd00015[c] + 1 cpd01260[c] -> 1 cpd00982[c] + 1 cpd02060[c]		RPA1612		0	1000	0
R_rxn02720_c0_12		8.41102180297061E-07 P_RPA1699[c] + 1 cpd00067[c] + 1 cpd00015[c] + 1 cpd01260[c] -> 1 cpd00982[c] + 1 cpd02060[c]		RPA1699		0	1000	0
R_rxn02720_c0_13		7.95548263450732E-07 P_RPA1708[c] + 1 cpd00067[c] + 1 cpd00015[c] + 1 cpd01260[c] -> 1 cpd00982[c] + 1 cpd02060[c]		RPA1708		0	1000	0
R_rxn02720_c0_14		7.99242166189849E-07 P_RPA1709[c] + 1 cpd00067[c] + 1 cpd00015[c] + 1 cpd01260[c] -> 1 cpd00982[c] + 1 cpd02060[c]		RPA1709		0	1000	0
R_rxn02720_c0_15		7.34319652841642E-07 P_RPA1710[c] + 1 cpd00067[c] + 1 cpd00015[c] + 1 cpd01260[c] -> 1 cpd00982[c] + 1 cpd02060[c]		RPA1710		0	1000	0
R_rxn02720_c0_16		8.61376964400931E-07 P_RPA1762[c] + 1 cpd00067[c] + 1 cpd00015[c] + 1 cpd01260[c] -> 1 cpd00982[c] + 1 cpd02060[c]		RPA1762		0	1000	0
R_rxn02720_c0_17		9.31020677969258E-07 P_RPA2137[c] + 1 cpd00067[c] + 1 cpd00015[c] + 1 cpd01260[c] -> 1 cpd00982[c] + 1 cpd02060[c]		RPA2137		0	1000	0
R_rxn02720_c0_18		8.28388968856914E-07 P_RPA0480[c] + 1 cpd00067[c] + 1 cpd00015[c] + 1 cpd01260[c] -> 1 cpd00982[c] + 1 cpd02060[c]		RPA0480		0	1000	0
R_rxn02720_c0_19		8.93367258600468E-07 P_RPA0481[c] + 1 cpd00067[c] + 1 cpd00015[c] + 1 cpd01260[c] -> 1 cpd00982[c] + 1 cpd02060[c]		RPA0481		0	1000	0
R_rxn02720_c0_2		7.73822684059253E-07 P_RPA0740[c] + 1 cpd00067[c] + 1 cpd00015[c] + 1 cpd01260[c] -> 1 cpd00982[c] + 1 cpd02060[c]		RPA0740		0	1000	0
R_rxn02720_c0_20		6.15756505247565E-07 P_RPA0780[c] + 1 cpd00067[c] + 1 cpd00015[c] + 1 cpd01260[c] -> 1 cpd00982[c] + 1 cpd02060[c]		RPA0780		0	1000	0
R_rxn02720_c0_3		8.32727953329167E-07 P_RPA0816[c] + 1 cpd00067[c] + 1 cpd00015[c] + 1 cpd01260[c] -> 1 cpd00982[c] + 1 cpd02060[c]		RPA0816		0	1000	0
R_rxn02720_c0_4		8.18696214582617E-07 P_RPA4553[c] + 1 cpd00067[c] + 1 cpd00015[c] + 1 cpd01260[c] -> 1 cpd00982[c] + 1 cpd02060[c]		RPA4553		0	1000	0
R_rxn02720_c0_5		8.7498723976942E-07 P_RPA4598[c] + 1 cpd00067[c] + 1 cpd00015[c] + 1 cpd01260[c] -> 1 cpd00982[c] + 1 cpd02060[c]		RPA4598		0	1000	0
R_rxn02720_c0_6		8.21878563919844E-07 P_RPA4798[c] + 1 cpd00067[c] + 1 cpd00015[c] + 1 cpd01260[c] -> 1 cpd00982[c] + 1 cpd02060[c]		RPA4798		0	1000	0
R_rxn02720_c0_7		7.2527511239174E-07 P_RPA4799[c] + 1 cpd00067[c] + 1 cpd00015[c] + 1 cpd01260[c] -> 1 cpd00982[c] + 1 cpd02060[c]		RPA4799		0	1000	0
R_rxn02720_c0_8		7.88523602201107E-07 P_RPA4002[c] + 1 cpd00067[c] + 1 cpd00015[c] + 1 cpd01260[c] -> 1 cpd00982[c] + 1 cpd02060[c]		RPA4002		0	1000	0
R_rxn02720_c0_9		1.3517314714627E-06 P_RPA3289[c] + 1 cpd00067[c] + 1 cpd00015[c] + 1 cpd01260[c] -> 1 cpd00982[c] + 1 cpd02060[c]		RPA3289		0	1000	0
R_rxn02720_c0_B_1		8.20758146024599E-07 P_RPA0995[c] + 1 cpd00982[c] + 1 cpd02060[c] -> 1 cpd00067[c] + 1 cpd00015[c] + 1 cpd01260[c]		RPA0995		0	1000	0
R_rxn02720_c0_B_10		8.26771653543307E-07 P_RPA1236[c] + 1 cpd00982[c] + 1 cpd02060[c] -> 1 cpd00067[c] + 1 cpd00015[c] + 1 cpd01260[c]		RPA1236		0	1000	0
R_rxn02720_c0_B_11		8.70460187430804E-07 P_RPA1612[c] + 1 cpd00982[c] + 1 cpd02060[c] -> 1 cpd00067[c] + 1 cpd00015[c] + 1 cpd01260[c]		RPA1612		0	1000	0
R_rxn02720_c0_B_12		8.41102180297061E-07 P_RPA1699[c] + 1 cpd00982[c] + 1 cpd02060[c] -> 1 cpd00067[c] + 1 cpd00015[c] + 1 cpd01260[c]		RPA1699		0	1000	0
R_rxn02720_c0_B_13		7.95548263450732E-07 P_RPA1708[c] + 1 cpd00982[c] + 1 cpd02060[c] -> 1 cpd00067[c] + 1 cpd00015[c] + 1 cpd01260[c]		RPA1708		0	1000	0
R_rxn02720_c0_B_14		7.99242166189849E-07 P_RPA1709[c] + 1 cpd00982[c] + 1 cpd02060[c] -> 1 cpd00067[c] + 1 cpd00015[c] + 1 cpd01260[c]		RPA1709		0	1000	0
R_rxn02720_c0_B_15		7.34319652841642E-07 P_RPA1710[c] + 1 cpd00982[c] + 1 cpd02060[c] -> 1 cpd00067[c] + 1 cpd00015[c] + 1 cpd01260[c]		RPA1710		0	1000	0
R_rxn02720_c0_B_16		8.61376964400931E-07 P_RPA1762[c] + 1 cpd00982[c] + 1 cpd02060[c] -> 1 cpd00067[c] + 1 cpd00015[c] + 1 cpd01260[c]		RPA1762		0	1000	0
R_rxn02720_c0_B_17		9.31020677969258E-07 P_RPA2137[c] + 1 cpd00982[c] + 1 cpd02060[c] -> 1 cpd00067[c] + 1 cpd00015[c] + 1 cpd01260[c]		RPA2137		0	1000	0
R_rxn02720_c0_B_18		8.28388968856914E-07 P_RPA0480[c] + 1 cpd00982[c] + 1 cpd02060[c] -> 1 cpd00067[c] + 1 cpd00015[c] + 1 cpd01260[c]		RPA0480		0	1000	0
R_rxn02720_c0_B_19		8.93367258600468E-07 P_RPA0481[c] + 1 cpd00982[c] + 1 cpd02060[c] -> 1 cpd00067[c] + 1 cpd00015[c] + 1 cpd01260[c]		RPA0481		0	1000	0
R_rxn02720_c0_B_2		7.73822684059253E-07 P_RPA0740[c] + 1 cpd00982[c] + 1 cpd02060[c] -> 1 cpd00067[c] + 1 cpd00015[c] + 1 cpd01260[c]		RPA0740		0	1000	0
R_rxn02720_c0_B_20		6.15756505247565E-07 P_RPA0780[c] + 1 cpd00982[c] + 1 cpd02060[c] -> 1 cpd00067[c] + 1 cpd00015[c] + 1 cpd01260[c]		RPA0780		0	1000	0
[truncated: 4,097 more rows]

## Sheet: Metabolite List
id	name	formula	charge	kegg id
[truncated: 1,541 more rows]

## Sheet: List of Proteins
Proteins	Amin acid sequence	Molecular Weight (KDa)	Length (Unitless)		Parameter	Meaning
[truncated: 825 more rows]

[truncated: 7 more sheets: List of mRNA, Mutants, all_reactions, PROTEIN KCAT, ADDING_RNA_POL_TOTC, ADDING_RIBO_TOTL, ADDING_MRNA_TOTL]
